# Supplementary material for: Deep short-read sequencing of chromosome 17 from the mouse strains A/J and CAST/Ei identifies significant germline variation and candidate genes that regulate liver triglyceride levels
Source: Genome Biol. 2009 Oct 13;10(10):R112. doi: 10.1186/gb-2009-10-10-r112 (PMC2784327; doi:10.1186/gb-2009-10-10-r112)
Supplement: Additional data file 1 — Effects of applying different p score thresholds on the accuracy and sensitivity of SNP calling from A/J sequence. [file gb-2009-10-10-r112-S1.xls]

## Sheet: Sheet1
Deep short-read sequencing of chromosome 17 from the mouse strains A/J and CAST/Ei identifies significant germline variation and candidate genes that regulate liver triglyceride levels.
Ian Sudbery1§, Jim Stalker1§, Jared T. Simpson1, Thomas Keane1,
Alistair G. Rust1, Matthew E. Hurles1, Klaudia Walters1, Dee Lynch2, Lydia Teboul2, Steve Brown2, Heng Li1, Zemin Ning1, Joseph H. Nadeau3, Colleen M. Croniger3, Richard Durbin1, David J. Adams1*
1The Wellcome Trust Sanger Institute, Hinxton, UK.
2MRC-Harwell, Oxfordshire, UK.
3Case Western Reserve University, Cleveland, OH, USA
§ These authors contributed equally
Address for Correspondence*
Dr. David J. Adams
Experimental Cancer Genetics
Wellcome Trust Sanger Institute
Wellcome Trust Genome Campus
Hinxton, Cambridge, CB10 1HH
Ph: +44 (0) 1223 834 244
Fax: +44 (0) 1223 494919
Email: da1@sanger.ac.uk
Supplementary Table1: The effect of different p scores on the accuracy and sensity of SNP calling: A/J
p	Accuracy	Sensitivity	Novel	Known	Missed
0.9	0.888	0.883	47705	133633	17788
0.91	0.888	0.882	47641	133629	17792
0.92	0.902	0.882	47488	133620	17801
0.93	0.916	0.882	47378	133610	17811
0.94	0.93	0.882	47088	133587	17834
0.95	0.941	0.882	46676	133515	17906
0.96	0.954	0.867	45487	131341	20080
0.97	0.96	0.826	40475	125014	26407
0.98	0.991	0.715	32337	108198	43223
0.99	1	0.124	5584	18741	132680
1	1	0.04	1597	6130	145291
