# Supplementary material for: Deep short-read sequencing of chromosome 17 from the mouse strains A/J and CAST/Ei identifies significant germline variation and candidate genes that regulate liver triglyceride levels
Source: Genome Biol. 2009 Oct 13;10(10):R112. doi: 10.1186/gb-2009-10-10-r112 (PMC2784327; doi:10.1186/gb-2009-10-10-r112)
Supplement: Additional data file 2 — Effects of applying different p-score thresholds on the accuracy and sensitivity of SNP calling from CAST/Ei sequence. [file gb-2009-10-10-r112-S2.xls]

## Sheet: Sheet1
Deep short-read sequencing of chromosome 17 from the mouse strains A/J and CAST/Ei identifies significant germline variation and candidate genes that regulate liver triglyceride levels.
Ian Sudbery1§, Jim Stalker1§, Jared T. Simpson1, Thomas Keane1,
Alistair G. Rust1, Matthew E. Hurles1, Klaudia Walters1, Dee Lynch2, Lydia Teboul2, Steve Brown2, Heng Li1, Zemin Ning1, Joseph H. Nadeau3, Colleen M. Croniger3, Richard Durbin1, David J. Adams1*
1The Wellcome Trust Sanger Institute, Hinxton, UK.
2MRC-Harwell, Oxfordshire, UK.
3Case Western Reserve University, Cleveland, OH, USA
§ These authors contributed equally
Address for Correspondence*
Dr. David J. Adams
Experimental Cancer Genetics
Wellcome Trust Sanger Institute
Wellcome Trust Genome Campus
Hinxton, Cambridge, CB10 1HH
Ph: +44 (0) 1223 834 244
Fax: +44 (0) 1223 494919
Email: da1@sanger.ac.uk
Supplementary Table2: The effect of different p scores on the accuracy and sensity of SNP calling: CAST/Ei
p	Accuracy	Sensitivity	Novel	Known	Missed
0.9	0.888	0.952	639895	16945	847
0.91	0.888	0.952	639266	16945	847
0.92	0.902	0.952	638314	16945	847
0.93	0.916	0.952	637294	16945	847
0.94	0.93	0.952	635537	16944	848
0.95	0.941	0.952	631273	16941	851
0.96	0.954	0.903	590759	16071	1721
0.97	0.96	0.855	551444	15218	2574
0.98	0.991	0.773	475661	13762	4030
0.99	1	0.537	257853	9553	8239
1	1	0.52	232032	9251	8541
