# Supplementary material for: Deep short-read sequencing of chromosome 17 from the mouse strains A/J and CAST/Ei identifies significant germline variation and candidate genes that regulate liver triglyceride levels
Source: Genome Biol. 2009 Oct 13;10(10):R112. doi: 10.1186/gb-2009-10-10-r112 (PMC2784327; doi:10.1186/gb-2009-10-10-r112)
Supplement: Additional data file 4 — A complete list of deletions in A/J passing quality control filters, predicted by examining aberrantly mapping read pairs to the C57BL/6J genome. The list includes predicted start and end coordinates, the length of the deletion and the number of read pairs that predict the deletion. [file gb-2009-10-10-r112-S4.xls]

## Sheet: sudbery_tableS1.txt
Deep short-read sequencing of chromosome 17 from the mouse strains A/J and CAST/Ei identifies significant germline variation and candidate genes that regulate liver triglyceride levels.
Ian Sudbery1§, Jim Stalker1§, Jared T. Simpson1, Thomas Keane1,
Alistair G. Rust1, Matthew E. Hurles1, Klaudia Walters1, Dee Lynch2, Lydia Teboul2, Steve Brown2, Heng Li1, Zemin Ning1, Joseph H. Nadeau3, Colleen M. Croniger3, Richard Durbin1, David J. Adams1*
1The Wellcome Trust Sanger Institute, Hinxton, UK.
2MRC-Harwell, Oxfordshire, UK.
3Case Western Reserve University, Cleveland, OH, USA
§ These authors contributed equally
Address for Correspondence*
Dr. David J. Adams
Experimental Cancer Genetics
Wellcome Trust Sanger Institute
Wellcome Trust Genome Campus
Hinxton, Cambridge, CB10 1HH
Ph: +44 (0) 1223 834 244
Fax: +44 (0) 1223 494919
Email: da1@sanger.ac.uk
Supplementary Table3: A/J deletions identified using read pairs by comparison to the reference C57BL/6J genome
Chromosome	Start	End	Interval	Reads
17	3006289	3007196	907	11
17	4350135	4350397	262	38
17	4422249	4422496	247	13
17	4626199	4626604	405	20
17	6159212	6159384	172	16
17	7099365	7099862	497	23
17	7752641	7753268	627	8
17	7753639	7756256	2617	14
17	7782832	7783072	240	11
17	7936427	7936755	328	5
17	8408720	8416176	7456	39
17	8421507	8421707	200	30
17	8483454	8483665	211	39
17	8524117	8530536	6419	37
17	8572561	8572791	230	19
17	9663764	9665238	1474	13
17	9998163	10004907	6744	27
17	11648429	11648654	225	24
17	11749923	11750158	235	13
17	11808263	11809113	850	39
17	11852160	11852476	316	9
17	11947361	11953512	6151	21
17	12021690	12021880	190	11
17	12065103	12067257	2154	6
17	12203120	12212289	9169	2
17	12280388	12283524	3136	35
17	12326049	12326997	948	18
17	12383049	12387607	4558	10
17	12411610	12411832	222	10
17	12476560	12481086	4526	27
17	12513780	12513973	193	9
17	12558421	12558659	238	21
17	14894770	14900957	6187	40
17	15440423	15443905	3482	15
17	15857417	15857610	193	29
17	15861083	15861310	227	36
17	16111250	16112635	1385	8
17	16405847	16406432	585	25
17	16443840	16444505	665	9
17	16525366	16531885	6519	39
17	16534655	16535035	380	42
17	16541817	16548148	6331	39
17	16649184	16649451	267	40
17	17906226	17907236	1010	20
17	20236633	20236894	261	25
17	20341513	20342356	843	6
17	20750377	20752273	1896	37
17	20775979	20782680	6701	23
17	21108907	21109768	861	33
17	23632234	23639409	7175	7
17	23751859	23752089	230	18
17	23801151	23801374	223	24
17	23822988	23829354	6366	20
17	23904628	23904839	211	29
17	23989496	23989759	263	6
17	24168344	24168641	297	24
17	24188892	24189108	216	16
17	24235865	24236098	233	38
17	24317027	24317196	169	21
17	24369612	24369819	207	12
17	24506726	24507373	647	6
17	24534745	24534976	231	37
17	24559884	24560077	193	21
17	24604387	24604872	485	29
17	24673972	24674394	422	16
17	24677002	24677241	239	25
17	24679586	24679950	364	14
17	24748281	24750157	1876	14
17	24830557	24831154	597	26
17	24896930	24897396	466	19
17	24946184	24946400	216	44
17	24952754	24952961	207	21
17	24959073	24959245	172	40
17	25067711	25067934	223	20
17	25108674	25109017	343	24
17	25175334	25175580	246	13
17	25180573	25180824	251	14
17	25183480	25183999	519	8
17	25200243	25200556	313	28
17	25254774	25255042	268	16
17	25263121	25263278	157	11
17	25373490	25374455	965	28
17	25418401	25418849	448	16
17	25443291	25444314	1023	10
17	25445817	25455807	9990	2
17	25484655	25485062	407	9
17	26386740	26386936	196	20
17	26411086	26411347	261	14
17	26415640	26415836	196	24
17	26436701	26436988	287	24
17	26521510	26521915	405	30
17	26529011	26529436	425	8
17	26677675	26677893	218	31
17	26722560	26722831	271	23
17	27128274	27128523	249	30
17	27557952	27558113	161	9
17	27613767	27614335	568	17
17	27799809	27800010	201	18
17	27800375	27800678	303	8
17	27832533	27834490	1957	6
17	28037408	28037618	210	20
17	28065347	28065597	250	17
17	28864404	28864782	378	11
17	28870494	28870760	266	18
17	28904479	28904690	211	7
17	28921086	28921315	229	40
17	28949044	28949483	439	17
17	29225372	29225589	217	18
17	29250061	29250362	301	5
17	29273832	29274342	510	14
17	29329537	29329731	194	12
17	29402098	29402399	301	8
17	29410470	29410749	279	6
17	29481776	29481996	220	30
17	29666780	29666984	204	28
17	29729489	29729710	221	28
17	30009468	30009634	166	6
17	30114194	30114461	267	30
17	30124507	30124716	209	18
17	30171462	30171632	170	32
17	30176118	30178741	2623	19
17	30203393	30203738	345	12
17	30348624	30348887	263	35
17	30670808	30671047	239	44
17	30781664	30781917	253	103
17	30804020	30804211	191	6
17	31005326	31005495	169	6
17	31109395	31109583	188	5
17	31151270	31151555	285	6
17	31367920	31368239	319	25
17	31444424	31444646	222	32
17	31531050	31531226	176	5
17	32314826	32315046	220	10
17	32398307	32398561	254	25
17	32506364	32513493	7129	16
17	32544948	32545143	195	26
17	32811154	32837268	26114	3
17	32864213	32864453	240	37
17	32878265	32879084	819	12
17	32974077	32974294	217	28
17	33175154	33175415	261	15
17	33180882	33189861	8979	4
17	33697147	33698342	1195	4
17	34080911	34081139	228	44
17	34103960	34104550	590	3
17	34245703	34245942	239	36
17	34304423	34304646	223	24
17	34356299	34361140	4841	22
17	34362672	34369931	7259	5
17	34409674	34410001	327	5
17	34410278	34410435	157	8
17	35615155	35620154	4999	14
17	35728504	35728678	174	36
17	35799270	35799892	622	10
17	35848717	35848872	155	38
17	35857390	35858034	644	30
17	35869696	35873818	4122	8
17	35988293	35988525	232	40
17	36008739	36008968	229	32
17	36355641	36368765	13124	2
17	36621587	36622630	1043	39
17	36657266	36663713	6447	23
17	36721829	36722643	814	12
17	36728429	36730281	1852	8
17	36739711	36741578	1867	14
17	36746864	36753470	6606	18
17	36844272	36854104	9832	24
17	37070435	37070663	228	24
17	41165388	41174011	8623	19
17	41177212	41177430	218	33
17	41223300	41223950	650	24
17	41225963	41226148	185	5
17	41227941	41228165	224	16
17	41265033	41266478	1445	3
17	41268187	41268526	339	7
17	41367090	41367369	279	36
17	41368790	41369289	499	16
17	41407261	41407695	434	25
17	41417380	41418529	1149	6
17	41442486	41448920	6434	31
17	41458131	41460340	2209	26
17	41711807	41715490	3683	24
17	41760870	41761288	418	55
17	41778488	41779419	931	28
17	41824189	41830285	6096	9
17	41848012	41856289	8277	12
17	42051287	42057694	6407	21
17	42151660	42157917	6257	47
17	42160426	42160589	163	5
17	42186093	42187295	1202	17
17	42312164	42316807	4643	32
17	42375298	42376292	994	19
17	42621370	42621788	418	23
17	42629328	42629541	213	30
17	42753513	42754265	752	4
17	42880250	42881377	1127	2
17	42988006	42988241	235	25
17	42989885	42990122	237	21
17	43026852	43032250	5398	24
17	43033882	43034209	327	16
17	43044580	43044809	229	16
17	43091275	43091570	295	5
17	43152745	43153014	269	11
17	43362734	43363050	316	12
17	43599347	43602471	3124	15
17	43832690	43835662	2972	30
17	43865337	43865828	491	28
17	44607723	44608175	452	27
17	44732028	44732500	472	22
17	44821095	44821285	190	15
17	45240307	45247906	7599	29
17	45254299	45254818	519	12
17	45271577	45273516	1939	23
17	45306875	45307398	523	29
17	45343480	45343678	198	7
17	45526123	45526340	217	26
17	47590369	47591163	794	25
17	47855740	47856589	849	28
17	48048928	48049149	221	31
17	48065825	48066064	239	10
17	48094265	48094861	596	21
17	48122626	48122863	237	19
17	48149642	48150162	520	15
17	48209171	48216509	7338	14
17	48421413	48425949	4536	10
17	48554918	48555163	245	29
17	48816007	48816896	889	20
17	48905417	48905641	224	19
17	49171655	49171845	190	21
17	49189591	49189814	223	49
17	49256523	49256744	221	40
17	49257101	49258825	1724	9
17	49446820	49448099	1279	30
17	49580523	49588073	7550	20
17	50010689	50011011	322	6
17	50101511	50101933	422	28
17	50213795	50218181	4386	29
17	50247487	50247701	214	31
17	50465743	50466033	290	34
17	50519395	50519599	204	16
17	50799921	50805010	5089	25
17	50928554	50928749	195	11
17	51429226	51429657	431	13
17	51854712	51854934	222	22
17	51897138	51897299	161	28
17	52003759	52010620	6861	11
17	52023224	52023446	222	30
17	52064917	52066284	1367	12
17	52216561	52217261	700	26
17	52228716	52235779	7063	48
17	52347499	52348062	563	10
17	52355049	52355446	397	10
17	52514341	52521167	6826	30
17	52611530	52618228	6698	33
17	53630523	53630758	235	28
17	53642716	53642942	226	24
17	53754404	53754627	223	25
17	54121717	54124749	3032	32
17	54532792	54535594	2802	37
17	54549104	54550088	984	25
17	54551228	54551448	220	8
17	54564176	54566931	2755	39
17	54568643	54569956	1313	30
17	54643386	54646320	2934	41
17	54712112	54718571	6459	33
17	55269196	55269610	414	16
17	55286945	55288248	1303	21
17	55312891	55319689	6798	23
17	55332098	55333057	959	9
17	55333216	55338999	5783	10
17	55348045	55348411	366	5
17	55360692	55360890	198	6
17	55439060	55445350	6290	8
17	55473146	55473374	228	8
17	55503507	55504608	1101	7
17	55516778	55523598	6820	27
17	55530098	55536347	6249	23
17	55539567	55540677	1110	27
17	55543690	55543878	188	34
17	55544619	55544781	162	25
17	55610402	55610619	217	7
17	55629080	55629332	252	24
17	55630727	55632243	1516	29
17	55663602	55666286	2684	36
17	55677008	55683306	6298	10
17	55691197	55697726	6529	17
17	55714420	55720598	6178	16
17	57417227	57417474	247	16
17	62117752	62327753	210001	16
17	67010978	67011214	236	21
17	68583269	68584732	1463	18
17	68646006	68653311	7305	18
17	69078945	69079550	605	9
17	69115518	69115930	412	36
17	69290975	69298174	7199	26
17	70608793	70609434	641	21
17	70672985	70679451	6466	31
17	71046437	71046699	262	10
17	71072773	71072975	202	11
17	71281706	71282015	309	33
17	71346993	71347153	160	6
17	71360911	71361141	230	18
17	71367046	71367936	890	12
17	71428094	71428531	437	17
17	71447313	71447847	534	4
17	71625608	71626104	496	26
17	71738320	71738550	230	25
17	71921981	71922136	155	31
17	72200748	72200922	174	14
17	72202276	72202546	270	20
17	72248140	72248741	601	8
17	72262956	72263490	534	7
17	72295560	72295729	169	24
17	72307199	72307794	595	31
17	72346645	72347098	453	24
17	72351509	72353420	1911	29
17	72427321	72427552	231	22
17	72631730	72631935	205	5
17	72703985	72704535	550	27
17	72868358	72868520	162	19
17	72924367	72928799	4432	27
17	73296321	73299660	3339	6
17	73563958	73566379	2421	27
17	73956186	73956548	362	16
17	74178590	74178928	338	15
17	74205481	74212693	7212	30
17	74236002	74239156	3154	30
17	74314777	74315564	787	31
17	74521473	74571511	50038	21
17	74589635	74589877	242	16
17	74686386	74686617	231	43
17	74744370	74744591	221	23
17	74747535	74747748	213	26
17	74800384	74800635	251	17
17	74865902	74866102	200	18
17	74988705	74988934	229	5
17	75104258	75104545	287	17
17	75124192	75127348	3156	32
17	75158410	75165654	7244	18
17	75260475	75260686	211	15
17	75304877	75312126	7249	21
17	75644906	75645157	251	33
17	75697186	75697656	470	20
17	75823478	75830212	6734	45
17	75949589	75949799	210	19
17	76022771	76023068	297	17
17	76366013	76366595	582	30
17	76911998	76919177	7179	14
17	77293186	77299588	6402	18
17	78935575	78936606	1031	21
17	78969580	78969740	160	9
17	78977577	78977773	196	6
17	79183825	79187550	3725	26
17	79190034	79190254	220	10
17	79340014	79340220	206	12
17	79443445	79449615	6170	6
17	79486635	79488243	1608	2
17	79520070	79520959	889	27
17	79619650	79621522	1872	11
17	79685783	79686078	295	33
17	79720551	79720725	174	11
17	79800016	79810166	10150	9
17	79873682	79874585	903	21
17	79888971	79891035	2064	9
17	79903153	79904454	1301	8
17	79916509	79919399	2890	36
17	79927372	79927606	234	24
17	80356661	80356940	279	6
17	80363005	80363203	198	6
17	80375913	80376097	184	9
17	80675994	80676243	249	7
17	81137589	81137815	226	43
17	81155746	81156193	447	29
17	81231049	81231581	532	7
17	83388205	83390980	2775	22
17	83438519	83438899	380	15
17	83463670	83464023	353	20
17	83539584	83546053	6469	47
17	83552477	83554280	1803	17
17	83655411	83659768	4357	27
17	83745325	83746013	688	32
17	83993631	83993868	237	36
17	84180105	84180392	287	9
17	85904485	85904682	197	6
17	86337578	86337846	268	35
17	86601786	86602269	483	14
17	86618139	86618694	555	21
17	87021552	87021747	195	8
17	87139558	87140089	531	23
17	87195807	87196185	378	26
17	87451327	87451506	179	28
17	87451969	87452505	536	17
17	87579381	87579585	204	9
17	87611584	87611951	367	17
17	87867310	87867581	271	15
17	87925211	87925366	155	14
17	87979136	87979538	402	7
17	87982609	87982866	257	10
17	87998570	87999008	438	24
17	88353256	88355276	2020	4
17	88791496	88794756	3260	24
17	88900148	88903541	3393	21
17	89001727	89002634	907	11
17	89014545	89014745	200	5
17	89016774	89020083	3309	32
17	89112539	89113116	577	26
17	90334889	90342064	7175	43
17	90958629	90958897	268	22
17	90972653	90973592	939	15
17	91229605	91230135	530	7
17	91806735	91807812	1077	33
17	91971640	91972229	589	3
17	92229340	92236453	7113	23
17	92355807	92358700	2893	14
17	92479783	92483717	3934	13
17	94484902	94485136	234	26
