# Supplementary material for: Deep short-read sequencing of chromosome 17 from the mouse strains A/J and CAST/Ei identifies significant germline variation and candidate genes that regulate liver triglyceride levels
Source: Genome Biol. 2009 Oct 13;10(10):R112. doi: 10.1186/gb-2009-10-10-r112 (PMC2784327; doi:10.1186/gb-2009-10-10-r112)
Supplement: Additional data file 5 — A complete list of deletions in A/J passing quality control filters, predicted by examining aberrantly mapping read pairs to the C57BL/6J genome. The list includes predicted start and end coordinates, the length of the deletion and the number of read pairs it is predicted by. [file gb-2009-10-10-r112-S5.xls]

## Sheet: Sudbery_.tableS4.txt
Deep short-read sequencing of chromosome 17 from the mouse strains A/J and CAST/Ei identifies significant germline variation and candidate genes that regulate liver triglyceride levels.
Ian Sudbery1§, Jim Stalker1§, Jared T. Simpson1, Thomas Keane1,
Alistair G. Rust1, Matthew E. Hurles1, Klaudia Walters1, Dee Lynch2, Lydia Teboul2, Steve Brown2, Heng Li1, Zemin Ning1, Joseph H. Nadeau3, Colleen M. Croniger3, Richard Durbin1, David J. Adams1*
1The Wellcome Trust Sanger Institute, Hinxton, UK.
2MRC-Harwell, Oxfordshire, UK.
3Case Western Reserve University, Cleveland, OH, USA
§ These authors contributed equally
Address for Correspondence*
Dr. David J. Adams
Experimental Cancer Genetics
Wellcome Trust Sanger Institute
Wellcome Trust Genome Campus
Hinxton, Cambridge, CB10 1HH
Ph: +44 (0) 1223 834 244
Fax: +44 (0) 1223 494919
Email: da1@sanger.ac.uk
Supplementary Table4: CAST/Ei deletions identified using read pairs by comparison to the reference C57BL/6J genome
Chromosome	Start	End	Interval	Reads
17	3006271	3007208	937	2
17	3013652	3013756	104	5
17	3036967	3037137	170	7
17	3384754	3384971	217	13
17	3451251	3451374	123	12
17	3457059	3457261	202	17
17	3479945	3480071	126	6
17	3633821	3633936	115	14
17	3649070	3649190	120	7
17	3687899	3688065	166	33
17	4048241	4049348	1107	6
17	4153851	4153965	114	5
17	4504134	4504278	144	7
17	4626198	4626610	412	20
17	4794513	4794730	217	11
17	4852462	4854700	2238	3
17	4931537	4931650	113	12
17	5038321	5039815	1494	3
17	5158594	5159399	805	3
17	5278923	5279078	155	22
17	5348410	5348514	104	14
17	5428189	5428617	428	7
17	5536756	5536861	105	5
17	5546167	5546742	575	12
17	5718103	5718406	303	19
17	5768457	5769049	592	3
17	6187239	6187364	125	7
17	7054490	7054603	113	6
17	7099361	7099861	500	24
17	7363881	7364024	143	6
17	7456219	7456374	155	13
17	7468453	7468551	98	5
17	7782816	7783075	259	10
17	7915534	7918273	2739	17
17	8499124	8499244	120	6
17	8572053	8572179	126	9
17	8770384	8770530	146	9
17	8897358	8897496	138	5
17	9026525	9026715	190	8
17	9041901	9042124	223	6
17	9486996	9487393	397	13
17	9670514	9670652	138	10
17	9872788	9873443	655	4
17	9964797	9964942	145	9
17	10008284	10008389	105	15
17	10023225	10024127	902	5
17	10101281	10101379	98	9
17	10200392	10200499	107	7
17	10577460	10577584	124	5
17	10863796	10865240	1444	23
17	11158091	11158206	115	5
17	11186096	11186219	123	14
17	11257184	11257318	134	19
17	11314116	11314219	103	15
17	11329320	11331004	1684	14
17	11573438	11573548	110	5
17	11852368	11852481	113	12
17	11947366	11953505	6139	28
17	12041429	12041537	108	5
17	12098562	12098688	126	6
17	12156897	12157024	127	5
17	12168873	12168985	112	7
17	12190006	12190130	124	13
17	12259457	12259584	127	8
17	12303837	12305880	2043	4
17	12537861	12538474	613	4
17	12558420	12558657	237	13
17	12575625	12575939	314	20
17	12706461	12706584	123	11
17	14005229	14005360	131	20
17	14440680	14440821	141	9
17	14668677	14668831	154	6
17	14724632	14724845	213	6
17	14756976	14757137	161	7
17	14776843	14776972	129	9
17	14894728	14900958	6230	10
17	15001807	15008616	6809	11
17	15267648	15267768	120	5
17	15440428	15443906	3478	22
17	15717321	15717585	264	12
17	15739808	15746997	7189	45
17	15793075	15793980	905	11
17	15819775	15820064	289	6
17	15895708	15895821	113	9
17	15921631	15922282	651	14
17	16034461	16035410	949	21
17	16101255	16101400	145	5
17	16273963	16280461	6498	17
17	16405848	16406428	580	26
17	16954572	16954683	111	16
17	16955937	16956066	129	5
17	17033376	17033897	521	14
17	17066312	17066418	106	10
17	17482074	17483232	1158	3
17	17654937	17655954	1017	2
17	17901025	17901416	391	7
17	17993133	17993239	106	11
17	18517893	18526654	8761	2
17	20839089	20845209	6120	2
17	20845930	20846468	538	9
17	20879418	20880210	792	19
17	20947073	20947267	194	5
17	20965576	20965863	287	19
17	21240980	21241699	719	18
17	21363861	21364445	584	23
17	21449375	21451741	2366	20
17	23730319	23730506	187	23
17	23731069	23731525	456	7
17	23775680	23775822	142	28
17	23787575	23787717	142	5
17	23851976	23852095	119	9
17	24123785	24123921	136	13
17	24126370	24126615	245	8
17	24167816	24167917	101	5
17	24170080	24170319	239	8
17	24223594	24223791	197	7
17	24317025	24317192	167	12
17	24444179	24444302	123	13
17	24455670	24456153	483	22
17	24569216	24569454	238	14
17	24762028	24762208	180	6
17	24830559	24831161	602	12
17	24937204	24937350	146	18
17	24953909	24954036	127	11
17	24983472	24983582	110	20
17	24996308	24996432	124	22
17	25175344	25175575	231	23
17	25180565	25180822	257	5
17	25263124	25263263	139	12
17	25418395	25418865	470	5
17	25476389	25476518	129	8
17	25486491	25486635	144	5
17	25777925	25778815	890	9
17	25813111	25813352	241	6
17	25840390	25840654	264	10
17	25845486	25846697	1211	7
17	25986969	25987076	107	6
17	26136654	26137612	958	7
17	26345804	26346012	208	23
17	26351861	26352008	147	6
17	26401972	26402211	239	9
17	26411089	26411317	228	22
17	26436704	26436996	292	15
17	26609348	26609531	183	5
17	26611408	26611529	121	7
17	26722561	26722852	291	5
17	26993804	26993908	104	19
17	27162591	27162691	100	7
17	27181658	27181935	277	5
17	27320395	27320540	145	7
17	27401817	27406945	5128	12
17	27629691	27629816	125	10
17	27669471	27669732	261	10
17	27670202	27670423	221	11
17	27727021	27727159	138	17
17	27832521	27834477	1956	3
17	27866235	27866451	216	13
17	27946116	27946900	784	10
17	27972622	27972751	129	8
17	28025738	28025949	211	5
17	28065342	28065622	280	9
17	28136129	28136234	105	5
17	28232593	28232839	246	22
17	28289696	28289907	211	6
17	28290885	28291136	251	12
17	28405083	28405712	629	12
17	28417974	28418083	109	5
17	28527774	28528245	471	5
17	28629555	28629747	192	10
17	28691239	28691395	156	11
17	28696110	28696370	260	12
17	28726311	28726438	127	5
17	28794723	28794825	102	21
17	28841322	28842744	1422	5
17	28904479	28904691	212	5
17	28914851	28915029	178	5
17	28918116	28918242	126	10
17	28982668	28983963	1295	16
17	29011257	29011360	103	7
17	29047665	29047769	104	5
17	29237958	29238082	124	5
17	29273804	29274341	537	4
17	29409860	29409975	115	5
17	29445043	29445703	660	4
17	29471420	29471888	468	5
17	29495672	29495782	110	9
17	29545650	29545808	158	14
17	29621623	29621739	116	6
17	29643189	29643953	764	2
17	29703908	29704058	150	5
17	30097468	30097687	219	36
17	30279198	30279621	423	17
17	30328836	30329493	657	16
17	30510095	30510242	147	35
17	31158707	31159016	309	7
17	31183443	31183985	542	4
17	31236777	31236908	131	15
17	31274047	31274160	113	5
17	31428445	31428852	407	24
17	31471830	31471964	134	12
17	31574220	31574469	249	21
17	31614756	31616594	1838	2
17	31660959	31662348	1389	6
17	31689362	31691073	1711	7
17	31731177	31731343	166	5
17	31857734	31857840	106	15
17	31935837	31938756	2919	5
17	31946135	31946258	123	5
17	32037919	32038054	135	8
17	32054716	32054827	111	28
17	32211995	32212116	121	14
17	32224473	32224628	155	10
17	32348291	32348536	245	7
17	32380643	32380773	130	6
17	32660644	32660774	130	6
17	32663397	32663530	133	14
17	32779428	32779629	201	28
17	32780181	32780695	514	4
17	33171671	33171808	137	7
17	33311492	33334194	22702	2
17	33572973	33573085	112	5
17	33595794	33596699	905	8
17	33640339	33640464	125	5
17	33642154	33642386	232	11
17	33691846	33691969	123	13
17	33865575	33865724	149	13
17	33897716	33898034	318	9
17	33968121	33968246	125	9
17	33990152	33990285	133	5
17	34103974	34104558	584	6
17	34149068	34149180	112	17
17	34261282	34261525	243	10
17	34356281	34361130	4849	11
17	34380556	34380690	134	5
17	35615150	35620161	5011	12
17	35631396	35632214	818	4
17	35711029	35711130	101	5
17	35726663	35726887	224	5
17	37689178	37695393	6215	22
17	37707071	37707180	109	18
17	37947443	37947558	115	19
17	38535311	38538513	3202	34
17	41094609	41094730	121	19
17	41116384	41123185	6801	10
17	41225970	41226128	158	8
17	41417381	41418530	1149	15
17	41426665	41427482	817	7
17	41806808	41808630	1822	7
17	41824176	41830279	6103	11
17	41833924	41834032	108	6
17	41981077	41981204	127	5
17	42160438	42160582	144	6
17	43043325	43043483	158	8
17	43044585	43044810	225	9
17	43084564	43084995	431	12
17	43117886	43118013	127	7
17	43127419	43127522	103	8
17	43147322	43147475	153	6
17	43196918	43197025	107	9
17	43383155	43383265	110	18
17	43420488	43420599	111	10
17	43452562	43452807	245	10
17	43549189	43549569	380	7
17	43625186	43625307	121	5
17	43630033	43630602	569	6
17	43846278	43847882	1604	25
17	43859389	43859592	203	7
17	43865310	43865828	518	13
17	43897001	43900697	3696	36
17	43903561	43903678	117	9
17	44065930	44066097	167	17
17	44075341	44081967	6626	15
17	44324821	44324948	127	5
17	44442534	44442638	104	17
17	44494591	44494801	210	25
17	44535641	44535764	123	5
17	44640707	44641171	464	17
17	44696599	44696719	120	6
17	44721275	44721458	183	9
17	44821099	44821285	186	16
17	45396404	45396668	264	6
17	46430686	46431136	450	8
17	47073806	47073955	149	13
17	47135539	47137082	1543	35
17	47189815	47189961	146	12
17	47205111	47205230	119	8
17	47492830	47495361	2531	16
17	47551063	47552216	1153	13
17	47653627	47653745	118	8
17	47686193	47686362	169	13
17	47700841	47700958	117	7
17	47727539	47727725	186	17
17	47795165	47795291	126	6
17	48005881	48005999	118	7
17	48065824	48066120	296	6
17	48094262	48094862	600	24
17	48220778	48221533	755	2
17	48310931	48318096	7165	3
17	48388010	48388117	107	6
17	48488415	48488866	451	9
17	48514013	48514493	480	20
17	48542483	48543098	615	19
17	48649400	48650566	1166	10
17	48769744	48769847	103	5
17	48778447	48778545	98	20
17	48864042	48864162	120	5
17	48995709	48995850	141	22
17	49061471	49061582	111	6
17	49171655	49171845	190	13
17	49492506	49493078	572	14
17	49997263	49997382	119	13
17	50045447	50045596	149	18
17	50179839	50179940	101	10
17	50213798	50218211	4413	8
17	50388095	50392617	4522	17
17	50782488	50782679	191	9
17	51280995	51281163	168	5
17	51394851	51394965	114	5
17	51450109	51450257	148	5
17	51770227	51770331	104	26
17	51810758	51810890	132	8
17	51927941	51928050	109	5
17	52003757	52010635	6878	5
17	52064892	52066276	1384	16
17	52086435	52086537	102	16
17	52107844	52109187	1343	2
17	52135426	52135775	349	6
17	52138550	52138702	152	7
17	52277693	52277855	162	6
17	52311724	52312020	296	12
17	52355054	52355445	391	14
17	52547956	52548347	391	9
17	52588583	52588690	107	22
17	52829108	52829955	847	29
17	52855323	52857013	1690	4
17	52955696	52955893	197	11
17	53098836	53099052	216	8
17	53236555	53237042	487	19
17	53291841	53291980	139	5
17	53314985	53316129	1144	6
17	53322377	53328786	6409	12
17	53420742	53420860	118	7
17	53478303	53479711	1408	7
17	53752106	53752209	103	9
17	53781012	53781271	259	8
17	54332345	54333406	1061	13
17	54452916	54455390	2474	2
17	54485275	54487454	2179	8
17	54760897	54761827	930	18
17	54799362	54800339	977	7
17	54807589	54807720	131	19
17	54827165	54828283	1118	4
17	54850169	54850607	438	16
17	54931686	54931803	117	5
17	54950684	54951148	464	9
17	54987174	54987577	403	8
17	55028752	55028979	227	20
17	55088796	55095115	6319	10
17	55171744	55171865	121	21
17	55195002	55195302	300	16
17	55202680	55203250	570	5
17	55204169	55204301	132	6
17	55303119	55304152	1033	2
17	55439062	55445338	6276	8
17	55473364	55473523	159	5
17	55491347	55492055	708	6
17	55630726	55632231	1505	21
17	55687661	55687785	124	7
17	55691194	55697726	6532	15
17	55714413	55720594	6181	12
17	55819761	55819999	238	7
17	55855847	55855962	115	7
17	55915514	55916848	1334	8
17	55997585	55998125	540	14
17	56151141	56151248	107	7
17	56269082	56269312	230	25
17	57124147	57124282	135	6
17	57252015	57252152	137	5
17	57342384	57342867	483	20
17	57368805	57368946	141	5
17	57542810	57542947	137	5
17	57657073	57657172	99	7
17	57744933	57745088	155	12
17	57766989	57768151	1162	17
17	57933712	57934013	301	5
17	57944135	57944268	133	14
17	58021668	58024075	2407	22
17	58031899	58033025	1126	12
17	58223155	58223268	113	15
17	58276103	58277099	996	21
17	58388648	58389187	539	2
17	58458100	58464699	6599	20
17	58554792	58555053	261	47
17	58639534	58640003	469	6
17	58641039	58641361	322	15
17	58674075	58676053	1978	9
17	58683453	58699100	15647	13
17	58725638	58725793	155	10
17	58726192	58726290	98	7
17	58802614	58804242	1628	12
17	58820492	58821927	1435	2
17	58825012	58825151	139	7
17	58931133	58932002	869	11
17	59008343	59008570	227	12
17	59201916	59202465	549	3
17	59354830	59358083	3253	19
17	59457719	59458907	1188	35
17	59533695	59534597	902	2
17	59732165	59732293	128	7
17	59869070	59869641	571	16
17	59977924	59978338	414	8
17	60033027	60033229	202	20
17	60075204	60075330	126	11
17	60201966	60202089	123	5
17	60601212	60601457	245	17
17	60651580	60653091	1511	13
17	60667139	60668303	1164	8
17	60815962	60816348	386	13
17	60890700	60891309	609	4
17	60909277	60909510	233	22
17	61075871	61076306	435	25
17	61100986	61101527	541	21
17	61114417	61114518	101	6
17	61309852	61310064	212	11
17	61418579	61419344	765	14
17	61473982	61474597	615	8
17	61655911	61656043	132	5
17	61716106	61716936	830	11
17	61738316	61738417	101	6
17	61802679	61803643	964	3
17	61866839	61869205	2366	7
17	61933357	61934000	643	6
17	62095601	62096870	1269	16
17	62117742	62327749	210007	3
17	62677605	62677730	125	7
17	63061953	63062069	116	8
17	63086890	63087019	129	19
17	63180299	63180401	102	11
17	63263737	63264070	333	16
17	63450319	63450456	137	6
17	63853896	63856097	2201	13
17	63902391	63908747	6356	22
17	63999201	63999427	226	18
17	64014871	64021708	6837	4
17	64032752	64033792	1040	14
17	64076141	64077094	953	4
17	64087140	64087494	354	5
17	64110998	64115961	4963	25
17	64652148	64652738	590	18
17	64704226	64704788	562	5
17	64820136	64821332	1196	4
17	65067137	65067270	133	22
17	65130746	65130877	131	8
17	65249784	65249899	115	5
17	65269822	65269945	123	14
17	65293029	65293507	478	6
17	66015396	66015508	112	6
17	66042262	66042382	120	5
17	66046778	66046912	134	14
17	66070866	66070991	125	5
17	66109184	66109284	100	9
17	66111386	66111800	414	9
17	66186779	66187023	244	19
17	66247532	66247764	232	13
17	66275828	66276277	449	31
17	66304615	66304853	238	23
17	66610033	66610148	115	12
17	66983402	66984573	1171	6
17	67001555	67007796	6241	4
17	67040381	67041742	1361	10
17	67076017	67076122	105	6
17	67081933	67082797	864	12
17	67233292	67234785	1493	2
17	67321790	67321911	121	11
17	67350455	67355493	5038	18
17	67399956	67400059	103	5
17	67475983	67476136	153	8
17	67486842	67487191	349	5
17	67540470	67540598	128	6
17	67619174	67619362	188	15
17	67636520	67636777	257	20
17	67775498	67779435	3937	15
17	67884348	67890848	6500	12
17	67990802	67990963	161	6
17	68123543	68123644	101	13
17	68137734	68137922	188	12
17	68167036	68167266	230	23
17	68200138	68200269	131	5
17	68238374	68238510	136	13
17	68240202	68241813	1611	9
17	68249793	68250172	379	17
17	68262451	68262649	198	12
17	68264390	68264538	148	5
17	68275777	68276305	528	4
17	68288818	68288949	131	12
17	68342851	68343129	278	5
17	68416995	68417123	128	9
17	68476472	68477700	1228	12
17	68613344	68613763	419	11
17	68751077	68751193	116	26
17	68904081	68905030	949	9
17	69055224	69055388	164	8
17	69144388	69145421	1033	15
17	69475111	69475241	130	11
17	69589860	69590410	550	13
17	69646398	69646496	98	7
17	69660211	69660328	117	7
17	69672496	69687771	15275	2
17	69783368	69783472	104	10
17	69800037	69801965	1928	7
17	69805699	69805965	266	7
17	69806495	69806603	108	7
17	70080552	70080675	123	5
17	70296786	70298588	1802	6
17	70672985	70679458	6473	21
17	70772688	70772810	122	5
17	70893843	70894043	200	19
17	70939676	70939996	320	19
17	71007790	71009619	1829	15
17	71017128	71017255	127	6
17	71048814	71048934	120	14
17	71051266	71051375	109	14
17	71099298	71099413	115	5
17	71108047	71108147	100	5
17	71230092	71231140	1048	5
17	71246978	71247631	653	6
17	71311260	71313276	2016	20
17	71367051	71367931	880	14
17	71546777	71546889	112	17
17	71579186	71579534	348	26
17	71635741	71635842	101	10
17	71646214	71646359	145	13
17	71682356	71682469	113	9
17	71865555	71866216	661	9
17	71885123	71885404	281	6
17	71972534	71972863	329	12
17	72096449	72096580	131	16
17	72149083	72149293	210	18
17	72200760	72200912	152	20
17	72262922	72263477	555	4
17	72307162	72307794	632	15
17	72422414	72422528	114	6
17	72428605	72428860	255	8
17	72513274	72513380	106	5
17	72739619	72739767	148	10
17	72814280	72814647	367	9
17	72946352	72946653	301	16
17	72978012	72985029	7017	7
17	73002053	73002167	114	5
17	73042104	73042226	122	6
17	73052400	73053271	871	14
17	73302920	73303028	108	13
17	73346155	73346610	455	6
17	73371293	73371413	120	5
17	73380857	73380959	102	12
17	73420914	73421021	107	10
17	73587431	73587542	111	6
17	73612002	73612123	121	11
17	73618714	73618821	107	5
17	73667994	73669892	1898	30
17	73699755	73699874	119	6
17	73706336	73708494	2158	13
17	73842694	73842828	134	5
17	73872868	73873024	156	19
17	73908627	73908727	100	23
17	74002408	74002543	135	34
17	74220180	74220440	260	16
17	74265227	74265615	388	25
17	74366490	74366593	103	15
17	74521472	74571510	50038	22
17	74675200	74675672	472	20
17	74867095	74867364	269	12
17	74888452	74888568	116	9
17	74909683	74909888	205	16
17	74913940	74914081	141	13
17	74931712	74931974	262	15
17	75064663	75064762	99	13
17	75080751	75081372	621	10
17	75373534	75373840	306	5
17	75541885	75542638	753	32
17	75544064	75544185	121	5
17	75544410	75545666	1256	6
17	75667087	75667206	119	10
17	75713366	75713490	124	7
17	75730176	75730299	123	7
17	75862819	75862952	133	6
17	75965781	75966218	437	16
17	75991361	75991492	131	5
17	76054898	76055041	143	7
17	76408633	76409610	977	21
17	76432695	76432828	133	6
17	76437233	76445283	8050	2
17	76526679	76527185	506	4
17	76627036	76627164	128	6
17	76767921	76768041	120	17
17	76880638	76880739	101	13
17	76911991	76919171	7180	19
17	76949746	76949875	129	8
17	77233679	77233779	100	11
17	77402503	77402660	157	9
17	77418611	77418741	130	18
17	77602461	77603375	914	14
17	77624129	77624251	122	5
17	77739739	77739870	131	8
17	78023281	78028856	5575	2
17	78032134	78032237	103	6
17	78051994	78052248	254	6
17	78073349	78074089	740	15
17	78156229	78156334	105	5
17	78174870	78180847	5977	28
17	78319783	78324870	5087	2
17	78328403	78328562	159	5
17	78491623	78491725	102	5
17	78890836	78892938	2102	6
17	78977614	78977776	162	13
17	79138436	79138590	154	21
17	79194711	79194828	117	5
17	79234013	79234141	128	21
17	79271970	79272566	596	4
17	79365279	79365402	123	6
17	79432760	79432920	160	15
17	79486650	79488233	1583	3
17	79674183	79674294	111	5
17	79720549	79720720	171	10
17	79724594	79724725	131	8
17	79888967	79891032	2065	8
17	80241914	80242133	219	25
17	80454117	80454241	124	7
17	80551624	80551733	109	11
17	80553804	80553935	131	5
17	80562094	80562760	666	9
17	80653302	80653409	107	11
17	80665995	80666241	246	10
17	80730418	80730711	293	13
17	80735143	80735245	102	8
17	80737715	80737842	127	10
17	80806954	80807081	127	8
17	80975782	80975908	126	20
17	81007427	81007526	99	6
17	81447846	81447963	117	6
17	81492930	81493067	137	10
17	81542182	81543344	1162	5
17	81631007	81636097	5090	9
17	81738829	81738941	112	7
17	81793995	81794902	907	17
17	81796371	81798225	1854	21
17	81853068	81853169	101	25
17	81856521	81856646	125	12
17	82010119	82010260	141	11
17	82074266	82074823	557	9
17	82104524	82104633	109	13
17	82172960	82173073	113	5
17	82288263	82288488	225	19
17	82344336	82344465	129	8
17	82366197	82373724	7527	3
17	82569720	82569822	102	22
17	82750557	82750707	150	26
17	82814282	82820470	6188	5
17	82975361	82981513	6152	28
17	83047484	83047585	101	8
17	83074907	83081265	6358	12
17	83135378	83135537	159	33
17	83211140	83211250	110	9
17	83316655	83317758	1103	14
17	83342774	83342940	166	6
17	83351720	83353727	2007	15
17	83375154	83381921	6767	3
17	83392250	83392420	170	18
17	83394129	83394265	136	5
17	83411409	83411957	548	25
17	83675129	83676219	1090	5
17	83736580	83736705	125	6
17	83802045	83802666	621	10
17	83993595	83993865	270	17
17	83998720	83999023	303	16
17	84011598	84011840	242	5
17	84021471	84021732	261	8
17	84072698	84072811	113	12
17	84086391	84086543	152	12
17	84112933	84113049	116	10
17	84156044	84156172	128	15
17	84168312	84168435	123	7
17	84331496	84331748	252	5
17	84387907	84388026	119	5
17	84424193	84424333	140	13
17	84429636	84429797	161	5
17	84564774	84564916	142	6
17	84566174	84566282	108	5
17	84616886	84617242	356	16
17	84648465	84648591	126	23
17	84690734	84690838	104	26
17	84713080	84713183	103	7
17	84875424	84875566	142	13
17	84987266	84987423	157	6
17	85065294	85065398	104	16
17	85135900	85136004	104	6
17	85176638	85176776	138	12
17	85282262	85287245	4983	5
17	85324610	85324726	116	8
17	85545457	85546316	859	11
17	85554790	85555192	402	6
17	85561538	85561843	305	8
17	85636614	85636854	240	15
17	85700872	85700992	120	8
17	85858526	85858631	105	10
17	85922174	85922317	143	9
17	85965007	85965212	205	9
17	86063488	86063675	187	16
17	86137293	86139241	1948	38
17	87608047	87609457	1410	18
17	87850845	87850961	116	5
17	87914851	87915007	156	7
17	87982596	87982869	273	7
17	87993001	87993389	388	11
17	88021198	88021331	133	8
17	88026864	88027102	238	19
17	88309967	88310217	250	10
17	88329983	88330179	196	6
17	88438335	88438433	98	10
17	88502966	88503243	277	9
17	88505169	88505327	158	19
17	88535314	88535446	132	14
17	88538717	88539150	433	9
17	88646974	88647196	222	18
17	88724554	88724663	109	9
17	88784922	88785030	108	28
17	88885039	88885197	158	5
17	88900127	88903542	3415	13
17	88909018	88909271	253	5
17	88915793	88915926	133	7
17	89011743	89015769	4026	14
17	89021752	89021857	105	6
17	89029032	89029661	629	2
17	89107289	89107389	100	6
17	89116928	89117191	263	8
17	90307768	90309822	2054	9
17	90332458	90332580	122	6
17	90412670	90412772	102	5
17	90423291	90428962	5671	2
17	90489747	90489865	118	5
17	90585441	90587396	1955	2
17	90873305	90873580	275	10
17	91002339	91002926	587	10
17	91086090	91086199	109	8
17	91183856	91184005	149	18
17	91253827	91253931	104	10
17	92425574	92426392	818	22
17	92427731	92427833	102	22
17	92499784	92499932	148	5
17	92644394	92645274	880	7
17	92693815	92701066	7251	11
17	92821539	92826802	5263	2
17	92851267	92858560	7293	18
17	92887325	92888772	1447	26
17	92903812	92904416	604	12
17	92985614	92987431	1817	10
17	93218539	93218660	121	5
17	93464793	93464895	102	9
17	93682094	93689099	7005	4
17	93736373	93736886	513	15
17	94072209	94072312	103	16
17	94078932	94079576	644	26
17	94142656	94142802	146	7
17	94221634	94221940	306	11
17	94349407	94352982	3575	4
17	94479504	94479742	238	25
17	94484886	94485138	252	21
17	94488318	94488434	116	7
17	94499996	94502242	2246	30
17	94534024	94540275	6251	16
17	94592422	94592684	262	6
17	94847875	94848031	156	12
17	94920331	94920687	356	15
17	94967509	94967612	103	11
17	95072375	95072563	188	17
17	95157548	95157968	420	11
