# Supplementary material for: Deep short-read sequencing of chromosome 17 from the mouse strains A/J and CAST/Ei identifies significant germline variation and candidate genes that regulate liver triglyceride levels
Source: Genome Biol. 2009 Oct 13;10(10):R112. doi: 10.1186/gb-2009-10-10-r112 (PMC2784327; doi:10.1186/gb-2009-10-10-r112)
Supplement: Additional data file 6 — Variants predicted by HMM structural variants (both amplifications and deletions) predicted by the HMM based on mapping depth and heterozygotes. [file gb-2009-10-10-r112-S6.xls]

## Sheet: Sudbery_.tableS5.xls
Deep short-read sequencing of chromosome 17 from the mouse strains A/J and CAST/Ei identifies significant germline variation and candidate genes that regulate liver triglyceride levels.
Ian Sudbery1§, Jim Stalker1§, Jared T. Simpson1, Thomas Keane1,
Alistair G. Rust1, Matthew E. Hurles1, Klaudia Walters1, Dee Lynch2, Lydia Teboul2, Steve Brown2, Heng Li1, Zemin Ning1, Joseph H. Nadeau3, Colleen M. Croniger3, Richard Durbin1, David J. Adams1*
1The Wellcome Trust Sanger Institute, Hinxton, UK.
2MRC-Harwell, Oxfordshire, UK.
3Case Western Reserve University, Cleveland, OH, USA
§ These authors contributed equally
Address for Correspondence*
Dr. David J. Adams
Experimental Cancer Genetics
Wellcome Trust Sanger Institute
Wellcome Trust Genome Campus
Hinxton, Cambridge, CB10 1HH
Ph: +44 (0) 1223 834 244
Fax: +44 (0) 1223 494919
Email: da1@sanger.ac.uk
Supplementary Table5: Variants predicted by HMM
Chromosome	Start	End	Gain/Loss	Strain
17	6220000	6270000	Gain	A/J
17	6360000	6380000	Gain	A/J
17	6450000	6550000	Gain	A/J
17	6910000	6920000	Gain	A/J
17	13730000	13750000	Gain	A/J
17	15100000	15190000	Gain	A/J
17	17140000	17220000	Gain	A/J
17	17270000	17280000	Gain	A/J
17	17340000	17350000	Gain	A/J
17	18820000	18830000	Gain	A/J
17	21250000	21260000	Gain	A/J
17	21390000	21420000	Gain	A/J
17	22670000	22770000	Gain	A/J
17	22790000	22800000	Gain	A/J
17	24020000	24050000	Gain	A/J
17	30580000	31060000	Gain	A/J
17	34100000	34120000	Gain	A/J
17	34130000	34140000	Gain	A/J
17	34290000	34300000	Gain	A/J
17	34600000	34640000	Gain	A/J
17	34650000	34660000	Gain	A/J
17	34670000	34690000	Gain	A/J
17	35380000	35500000	Gain	A/J
17	35530000	35560000	Gain	A/J
17	35580000	35610000	Gain	A/J
17	36210000	36230000	Gain	A/J
17	36270000	36310000	Gain	A/J
17	36320000	36330000	Gain	A/J
17	36340000	36350000	Gain	A/J
17	36900000	36910000	Gain	A/J
17	39980000	39990000	Gain	A/J
17	6570000	6580000	Loss	A/J
17	8100000	8110000	Loss	A/J
17	17640000	17650000	Loss	A/J
17	18690000	18700000	Loss	A/J
17	19730000	19740000	Loss	A/J
17	21940000	21950000	Loss	A/J
17	22350000	22360000	Loss	A/J
17	22370000	22380000	Loss	A/J
17	23060000	23080000	Loss	A/J
17	23130000	23150000	Loss	A/J
17	23170000	23230000	Loss	A/J
17	23240000	23260000	Loss	A/J
17	23280000	23290000	Loss	A/J
17	23360000	23370000	Loss	A/J
17	24050000	24060000	Loss	A/J
17	24390000	24400000	Loss	A/J
17	26430000	26440000	Loss	A/J
17	31280000	31320000	Loss	A/J
17	33300000	33340000	Loss	A/J
17	34150000	34160000	Loss	A/J
17	34640000	34650000	Loss	A/J
17	35520000	35530000	Loss	A/J
17	35630000	35640000	Loss	A/J
17	36170000	36190000	Loss	A/J
17	36230000	36240000	Loss	A/J
17	36250000	36270000	Loss	A/J
17	36310000	36320000	Loss	A/J
17	36360000	36370000	Loss	A/J
17	36890000	36900000	Loss	A/J
17	36930000	36940000	Loss	A/J
17	41210000	41220000	Loss	A/J
17	43030000	43040000	Loss	A/J
17	49580000	49590000	Loss	A/J
17	53740000	53750000	Loss	A/J
17	54370000	54380000	Loss	A/J
17	55770000	55780000	Loss	A/J
17	55790000	55800000	Loss	A/J
17	62030000	62080000	Loss	A/J
17	62170000	62280000	Loss	A/J
17	62370000	62420000	Loss	A/J
17	71040000	71050000	Loss	A/J
17	91960000	91970000	Loss	A/J
17	95060000	95070000	Loss	A/J
17	6220000	6230000	Gain	CAST/Ei
17	6240000	6260000	Gain	CAST/Ei
17	6270000	6330000	Gain	CAST/Ei
17	6350000	6400000	Gain	CAST/Ei
17	6420000	6470000	Gain	CAST/Ei
17	6490000	6500000	Gain	CAST/Ei
17	6520000	6550000	Gain	CAST/Ei
17	6560000	6570000	Gain	CAST/Ei
17	6590000	6690000	Gain	CAST/Ei
17	6750000	6780000	Gain	CAST/Ei
17	6790000	6890000	Gain	CAST/Ei
17	6910000	6930000	Gain	CAST/Ei
17	7560000	7570000	Gain	CAST/Ei
17	13420000	13430000	Gain	CAST/Ei
17	13710000	13720000	Gain	CAST/Ei
17	13730000	13750000	Gain	CAST/Ei
17	15100000	15190000	Gain	CAST/Ei
17	17180000	17220000	Gain	CAST/Ei
17	17270000	17280000	Gain	CAST/Ei
17	17320000	17340000	Gain	CAST/Ei
17	18220000	18230000	Gain	CAST/Ei
17	18310000	18320000	Gain	CAST/Ei
17	18390000	18400000	Gain	CAST/Ei
17	18490000	18520000	Gain	CAST/Ei
17	18950000	18960000	Gain	CAST/Ei
17	19700000	19730000	Gain	CAST/Ei
17	19740000	19750000	Gain	CAST/Ei
17	19820000	19830000	Gain	CAST/Ei
17	19940000	19950000	Gain	CAST/Ei
17	21810000	21820000	Gain	CAST/Ei
17	22670000	22690000	Gain	CAST/Ei
17	22700000	22720000	Gain	CAST/Ei
17	22730000	22770000	Gain	CAST/Ei
17	22790000	22800000	Gain	CAST/Ei
17	23060000	23070000	Gain	CAST/Ei
17	23530000	23550000	Gain	CAST/Ei
17	24050000	24060000	Gain	CAST/Ei
17	26230000	26240000	Gain	CAST/Ei
17	27340000	27400000	Gain	CAST/Ei
17	27410000	27420000	Gain	CAST/Ei
17	27430000	27470000	Gain	CAST/Ei
17	30510000	31030000	Gain	CAST/Ei
17	31390000	31450000	Gain	CAST/Ei
17	33440000	33450000	Gain	CAST/Ei
17	34090000	34140000	Gain	CAST/Ei
17	34610000	34660000	Gain	CAST/Ei
17	34670000	34680000	Gain	CAST/Ei
17	35380000	35450000	Gain	CAST/Ei
17	35460000	35490000	Gain	CAST/Ei
17	35510000	35520000	Gain	CAST/Ei
17	35600000	35610000	Gain	CAST/Ei
17	36210000	36230000	Gain	CAST/Ei
17	36260000	36290000	Gain	CAST/Ei
17	36320000	36330000	Gain	CAST/Ei
17	36490000	36500000	Gain	CAST/Ei
17	36940000	36950000	Gain	CAST/Ei
17	38550000	38560000	Gain	CAST/Ei
17	38620000	38640000	Gain	CAST/Ei
17	38660000	38670000	Gain	CAST/Ei
17	38680000	38800000	Gain	CAST/Ei
17	38820000	38830000	Gain	CAST/Ei
17	38880000	38950000	Gain	CAST/Ei
17	48260000	48310000	Gain	CAST/Ei
17	48450000	48460000	Gain	CAST/Ei
17	77400000	77410000	Gain	CAST/Ei
17	84090000	84100000	Gain	CAST/Ei
17	5030000	5040000	Loss	CAST/Ei
17	5810000	5880000	Loss	CAST/Ei
17	5890000	5930000	Loss	CAST/Ei
17	6230000	6240000	Loss	CAST/Ei
17	6260000	6270000	Loss	CAST/Ei
17	6470000	6490000	Loss	CAST/Ei
17	6510000	6520000	Loss	CAST/Ei
17	7940000	8100000	Loss	CAST/Ei
17	8110000	8160000	Loss	CAST/Ei
17	16860000	16870000	Loss	CAST/Ei
17	18270000	18280000	Loss	CAST/Ei
17	18290000	18300000	Loss	CAST/Ei
17	18820000	18840000	Loss	CAST/Ei
17	19730000	19740000	Loss	CAST/Ei
17	19860000	19870000	Loss	CAST/Ei
17	20010000	20020000	Loss	CAST/Ei
17	20190000	20200000	Loss	CAST/Ei
17	21260000	21340000	Loss	CAST/Ei
17	21940000	21950000	Loss	CAST/Ei
17	22370000	22380000	Loss	CAST/Ei
17	23070000	23100000	Loss	CAST/Ei
17	23150000	23160000	Loss	CAST/Ei
17	23170000	23180000	Loss	CAST/Ei
17	23220000	23230000	Loss	CAST/Ei
17	23240000	23260000	Loss	CAST/Ei
17	23280000	23290000	Loss	CAST/Ei
17	24030000	24050000	Loss	CAST/Ei
17	27670000	27680000	Loss	CAST/Ei
17	31280000	31320000	Loss	CAST/Ei
17	35520000	35530000	Loss	CAST/Ei
17	36290000	36320000	Loss	CAST/Ei
17	36330000	36340000	Loss	CAST/Ei
17	39800000	39810000	Loss	CAST/Ei
17	53740000	53750000	Loss	CAST/Ei
17	54020000	54030000	Loss	CAST/Ei
17	54080000	54180000	Loss	CAST/Ei
17	54190000	54230000	Loss	CAST/Ei
17	54370000	54380000	Loss	CAST/Ei
17	54480000	54490000	Loss	CAST/Ei
17	54840000	54850000	Loss	CAST/Ei
17	57780000	57790000	Loss	CAST/Ei
17	58800000	58810000	Loss	CAST/Ei
17	60650000	60670000	Loss	CAST/Ei
17	62030000	62080000	Loss	CAST/Ei
17	62170000	62280000	Loss	CAST/Ei
17	62370000	62420000	Loss	CAST/Ei
17	71770000	71780000	Loss	CAST/Ei
17	74870000	74880000	Loss	CAST/Ei
