# Supplementary material for: Deep short-read sequencing of chromosome 17 from the mouse strains A/J and CAST/Ei identifies significant germline variation and candidate genes that regulate liver triglyceride levels
Source: Genome Biol. 2009 Oct 13;10(10):R112. doi: 10.1186/gb-2009-10-10-r112 (PMC2784327; doi:10.1186/gb-2009-10-10-r112)
Supplement: Additional data file 7 — Single nucleotide differences between C57BL/6J and A/J that affect Ensembl coding exons, marked as either synonymous, non-synonymous or splice site changes. Also indicated are the sequencing depth and phred-like quality score. [file gb-2009-10-10-r112-S7.xls]

## Sheet: Sudbery_.tableS6.xls
Deep short-read sequencing of chromosome 17 from the mouse strains A/J and CAST/Ei identifies significant germline variation and candidate genes that regulate liver triglyceride levels.
Ian Sudbery1§, Jim Stalker1§, Jared T. Simpson1, Thomas Keane1,
Alistair G. Rust1, Matthew E. Hurles1, Klaudia Walters1, Dee Lynch2, Lydia Teboul2, Steve Brown2, Heng Li1, Zemin Ning1, Joseph H. Nadeau3, Colleen M. Croniger3, Richard Durbin1, David J. Adams1*
1The Wellcome Trust Sanger Institute, Hinxton, UK.
2MRC-Harwell, Oxfordshire, UK.
3Case Western Reserve University, Cleveland, OH, USA
§ These authors contributed equally
Address for Correspondence*
Dr. David J. Adams
Experimental Cancer Genetics
Wellcome Trust Sanger Institute
Wellcome Trust Genome Campus
Hinxton, Cambridge, CB10 1HH
Ph: +44 (0) 1223 834 244
Fax: +44 (0) 1223 494919
Email: da1@sanger.ac.uk
Supplementary Table 6: Predicted coding SNP differences
chr	pos	ref	snp	qual	depth	type	gene	transcript	strand	codon_start	codon_end	codon_number	ref_codon	snp_codon
17	3150844	A	G	81	18	SYNONYMOUS_CODING	Rbm16	ENSMUST00000082356	1	3150842	3150844	73	GGA	GGG
17	3171224	C	T	91	18	SPLICE_SITE	Rbm16	ENSMUST00000076734	1
17	3414289	A	G	121	28	NON_SYNONYMOUS_CODING	Tiam2	ENSMUST00000072156	1	3414289	3414291	98	ACC	GCC
17	3414561	C	T	82	15	SYNONYMOUS_CODING	Tiam2	ENSMUST00000072156	1	3414559	3414561	188	CCC	CCT
17	3414780	G	C	85	16	NON_SYNONYMOUS_CODING	Tiam2	ENSMUST00000072156	1	3414778	3414780	261	GAG	GAC
17	3414822	C	T	82	21	SYNONYMOUS_CODING	Tiam2	ENSMUST00000072156	1	3414820	3414822	275	CCC	CCT
17	3414966	T	C	88	17	SYNONYMOUS_CODING	Tiam2	ENSMUST00000072156	1	3414964	3414966	323	TCT	TCC
17	3421581	G	A	93	25	SYNONYMOUS_CODING	Tiam2	ENSMUST00000072156	1	3421579	3421581	499	GAG	GAA
17	3428844	C	T	133	32	SYNONYMOUS_CODING	Tiam2	ENSMUST00000072156	1	3428842	3428844	617	TGC	TGT
17	3428883	G	A	106	23	SYNONYMOUS_CODING	Tiam2	ENSMUST00000072156	1	3428881	3428883	630	ACG	ACA
17	3448529	T	C	64	18	NON_SYNONYMOUS_CODING	Tiam2	ENSMUST00000072156	1	3448528	3448530	860	GTG	GCG
17	3511124	C	T	100	21	SYNONYMOUS_CODING	Tiam2	ENSMUST00000072156	1	3511122	3511124	1321	TAC	TAT
17	3518411	A	C	118	27	NON_SYNONYMOUS_CODING	Tiam2	ENSMUST00000072156	1	3518411	3518413	1611	ATT	CTT
17	4044735	C	T	127	30	NON_SYNONYMOUS_CODING	4930470H14Rik	ENSMUST00000062637	-1	4044734	4044736	102	CGG	CAG
17	4995601	A	C	3	3	SYNONYMOUS_CODING	Arid1b	ENSMUST00000092723	1	4995599	4995601	221	CCA	CCC
17	6019553	T	C	64	9	SYNONYMOUS_CODING	Synj2	ENSMUST00000115786	1	6019551	6019553	496	CAT	CAC
17	6022224	C	T	121	28	SYNONYMOUS_CODING	Synj2	ENSMUST00000080283	1	6022222	6022224	753	TTC	TTT
17	6022224	C	T	121	28	SYNONYMOUS_CODING	Synj2	ENSMUST00000115791	1	6022222	6022224	668	TTC	TTT
17	6022224	C	T	121	28	SYNONYMOUS_CODING	Synj2	ENSMUST00000061091	1	6022222	6022224	668	TTC	TTT
17	6022224	C	T	121	28	SYNONYMOUS_CODING	Synj2	ENSMUST00000115790	1	6022222	6022224	668	TTC	TTT
17	6022224	C	T	121	28	SYNONYMOUS_CODING	Synj2	ENSMUST00000115789	1	6022222	6022224	592	TTC	TTT
17	6022224	C	T	121	28	SYNONYMOUS_CODING	Synj2	ENSMUST00000115788	1	6022222	6022224	513	TTC	TTT
17	6022224	C	T	121	28	SYNONYMOUS_CODING	Synj2	ENSMUST00000115787	1	6022222	6022224	513	TTC	TTT
17	6022224	C	T	121	28	SYNONYMOUS_CODING	Synj2	ENSMUST00000115784	1	6022222	6022224	437	TTC	TTT
17	6022224	C	T	121	28	SYNONYMOUS_CODING	Synj2	ENSMUST00000115785	1	6022222	6022224	437	TTC	TTT
17	6023811	A	G	100	21	SYNONYMOUS_CODING	Synj2	ENSMUST00000080283	1	6023809	6023811	815	AAA	AAG
17	6023811	A	G	100	21	SYNONYMOUS_CODING	Synj2	ENSMUST00000115791	1	6023809	6023811	730	AAA	AAG
17	6023811	A	G	100	21	SYNONYMOUS_CODING	Synj2	ENSMUST00000061091	1	6023809	6023811	730	AAA	AAG
17	6023811	A	G	100	21	SYNONYMOUS_CODING	Synj2	ENSMUST00000115790	1	6023809	6023811	730	AAA	AAG
17	6023811	A	G	100	21	SYNONYMOUS_CODING	Synj2	ENSMUST00000115789	1	6023809	6023811	654	AAA	AAG
17	6023811	A	G	100	21	SYNONYMOUS_CODING	Synj2	ENSMUST00000115788	1	6023809	6023811	575	AAA	AAG
17	6023811	A	G	100	21	SYNONYMOUS_CODING	Synj2	ENSMUST00000115787	1	6023809	6023811	575	AAA	AAG
17	6023811	A	G	100	21	SYNONYMOUS_CODING	Synj2	ENSMUST00000115784	1	6023809	6023811	499	AAA	AAG
17	6023811	A	G	100	21	SYNONYMOUS_CODING	Synj2	ENSMUST00000115785	1	6023809	6023811	499	AAA	AAG
17	6029785	C	T	88	17	SYNONYMOUS_CODING	Synj2	ENSMUST00000115791	1	6029783	6029785	1011	GTC	GTT
17	6029785	C	T	88	17	SYNONYMOUS_CODING	Synj2	ENSMUST00000061091	1	6029783	6029785	1011	GTC	GTT
17	6029785	C	T	88	17	SYNONYMOUS_CODING	Synj2	ENSMUST00000115790	1	6029783	6029785	1011	GTC	GTT
17	6037402	A	C	83	19	NON_SYNONYMOUS_CODING	Synj2	ENSMUST00000080283	1	6037402	6037404	1198	AAC	CAC
17	6037402	A	C	83	19	NON_SYNONYMOUS_CODING	Synj2	ENSMUST00000115790	1	6037402	6037404	1158	AAC	CAC
17	6037402	A	C	83	19	NON_SYNONYMOUS_CODING	Synj2	ENSMUST00000115789	1	6037402	6037404	1037	AAC	CAC
17	6037402	A	C	83	19	NON_SYNONYMOUS_CODING	Synj2	ENSMUST00000115787	1	6037402	6037404	958	AAC	CAC
17	6037402	A	C	83	19	NON_SYNONYMOUS_CODING	Synj2	ENSMUST00000115785	1	6037402	6037404	882	AAC	CAC
17	6037857	G	A	112	25	SYNONYMOUS_CODING	Synj2	ENSMUST00000080283	1	6037855	6037857	1349	GCG	GCA
17	6037857	G	A	112	25	SYNONYMOUS_CODING	Synj2	ENSMUST00000115790	1	6037855	6037857	1309	GCG	GCA
17	6037857	G	A	112	25	SYNONYMOUS_CODING	Synj2	ENSMUST00000115789	1	6037855	6037857	1188	GCG	GCA
17	6037857	G	A	112	25	SYNONYMOUS_CODING	Synj2	ENSMUST00000115787	1	6037855	6037857	1109	GCG	GCA
17	6037857	G	A	112	25	SYNONYMOUS_CODING	Synj2	ENSMUST00000115785	1	6037855	6037857	1033	GCG	GCA
17	6045688	G	A	115	26	SYNONYMOUS_CODING	Serac1	ENSMUST00000097432	-1	6045688	6045690	595	ATC	ATT
17	6045688	G	A	115	26	SYNONYMOUS_CODING	Serac1	ENSMUST00000024570	-1	6045688	6045690	565	ATC	ATT
17	6056696	A	G	61	17	SYNONYMOUS_CODING	Serac1	ENSMUST00000097432	-1	6056696	6056698	359	GCT	GCC
17	6056696	A	G	61	17	SYNONYMOUS_CODING	Serac1	ENSMUST00000024570	-1	6056696	6056698	329	GCT	GCC
17	6123465	A	G	127	30	NON_SYNONYMOUS_CODING	Tulp4	ENSMUST00000097431	1	6123465	6123467	76	ACA	GCA
17	6201707	C	T	103	22	SYNONYMOUS_CODING	Tulp4	ENSMUST00000115775	1	6201705	6201707	51	CCC	CCT
17	6201707	C	T	103	22	SYNONYMOUS_CODING	Tulp4	ENSMUST00000039655	1	6201705	6201707	244	CCC	CCT
17	6910358	G	C	127	30	SYNONYMOUS_CODING	Sytl3	ENSMUST00000097430	1	6910356	6910358	236	GTG	GTC
17	6910358	G	C	127	30	SYNONYMOUS_CODING	Sytl3	ENSMUST00000075075	1	6910356	6910358	128	GTG	GTC
17	6910358	G	C	127	30	SYNONYMOUS_CODING	Sytl3	ENSMUST00000115762	1	6910356	6910358	22	GTG	GTC
17	6910358	G	C	127	30	SYNONYMOUS_CODING	Sytl3	ENSMUST00000115761	1	6910356	6910358	22	GTG	GTC
17	6958957	C	T	106	23	SPLICE_SITE	Ezr	ENSMUST00000064234	-1
17	6958957	C	T	106	23	SPLICE_SITE	Ezr	ENSMUST00000085833	-1
17	6958957	C	T	106	23	SPLICE_SITE	Ezr	ENSMUST00000097429	-1
17	6960214	G	A	106	23	SYNONYMOUS_CODING	Ezr	ENSMUST00000064234	-1	6960212	6960214	59	CTG	TTG
17	6960214	G	A	106	23	SYNONYMOUS_CODING	Ezr	ENSMUST00000097429	-1	6960212	6960214	58	CTG	TTG
17	7152648	T	C	82	15	NON_SYNONYMOUS_CODING	Rshl2b	ENSMUST00000024572	-1	7152647	7152649	76	GAG	GGG
17	7152650	G	C	77	15	SYNONYMOUS_CODING	Rshl2b	ENSMUST00000024572	-1	7152650	7152652	75	CCC	CCG
17	7165143	T	C	27	4	SPLICE_SITE	Q8K2L9-2	ENSMUST00000063683	-1
17	7165456	A	G	15	8	NON_SYNONYMOUS_CODING	Q8K2L9-2	ENSMUST00000063683	-1	7165455	7165457	8	GTG	GCG
17	7500489	T	C	157	40	SPLICE_SITE	Rps6ka2	ENSMUST00000024575	1
17	7500489	T	C	157	40	SPLICE_SITE	Rps6ka2	ENSMUST00000024619	1
17	7933658	G	A	124	29	SPLICE_SITE	Fndc1	ENSMUST00000097425	-1
17	7939422	T	G	91	18	SPLICE_SITE	Fndc1	ENSMUST00000097425	-1
17	7939426	G	A	88	17	SPLICE_SITE	Fndc1	ENSMUST00000097425	-1
17	7939458	A	G	91	18	SYNONYMOUS_CODING	Fndc1	ENSMUST00000097425	-1	7939458	7939460	1580	AGT	AGC
17	7946434	G	C	94	19	SYNONYMOUS_CODING	Fndc1	ENSMUST00000097425	-1	7946434	7946436	1510	TCC	TCG
17	7946527	A	G	100	21	SYNONYMOUS_CODING	Fndc1	ENSMUST00000097425	-1	7946527	7946529	1479	GAT	GAC
17	7957830	G	A	85	25	SYNONYMOUS_CODING	Fndc1	ENSMUST00000097425	-1	7957830	7957832	1376	CCC	CCT
17	7957845	A	G	88	17	SYNONYMOUS_CODING	Fndc1	ENSMUST00000097425	-1	7957845	7957847	1371	ATT	ATC
17	7958031	G	A	57	14	SYNONYMOUS_CODING	Fndc1	ENSMUST00000097425	-1	7958031	7958033	1309	ACC	ACT
17	7965011	A	T	130	31	NON_SYNONYMOUS_CODING	Fndc1	ENSMUST00000097425	-1	7965010	7965012	906	CTC	CAC
17	7965843	T	G	112	25	NON_SYNONYMOUS_CODING	Fndc1	ENSMUST00000097425	-1	7965841	7965843	629	AGT	CGT
17	7966317	T	C	91	18	NON_SYNONYMOUS_CODING	Fndc1	ENSMUST00000097425	-1	7966315	7966317	471	ACT	GCT
17	7966497	T	C	82	23	NON_SYNONYMOUS_CODING	Fndc1	ENSMUST00000097425	-1	7966495	7966497	411	AGT	GGT
17	7975342	G	A	89	24	SYNONYMOUS_CODING	Fndc1	ENSMUST00000097425	-1	7975340	7975342	156	CTG	TTG
17	7981950	C	T	94	19	SYNONYMOUS_CODING	Fndc1	ENSMUST00000097425	-1	7981950	7981952	88	CGG	CGA
17	8449561	A	C	109	24	SYNONYMOUS_CODING	Ccr6	ENSMUST00000097418	1	8449559	8449561	244	GCA	GCC
17	8481555	G	A	124	29	NON_SYNONYMOUS_CODING	Brp44l	ENSMUST00000024637	1	8481554	8481556	66	CGT	CAT
17	8514714	G	A	118	27	NON_SYNONYMOUS_CODING	Sft2d1	ENSMUST00000097417	1	8514713	8514715	122	AGC	AAC
17	8534061	G	A	82	15	SYNONYMOUS_CODING	Prr18	ENSMUST00000069742	1	8534059	8534061	61	AGG	AGA
17	8534512	C	T	63	11	NON_SYNONYMOUS_CODING	Prr18	ENSMUST00000069742	1	8534512	8534514	212	CCT	TCT
17	11828209	T	C	106	23	SYNONYMOUS_CODING	Park2	ENSMUST00000066658	1	11828207	11828209	254	CGT	CGC
17	12047590	T	C	94	19	SPLICE_SITE	Park2	ENSMUST00000066658	1
17	12196970	C	T	91	18	SYNONYMOUS_CODING	Park2	ENSMUST00000066658	1	12196968	12196970	379	CTC	CTT
17	12243519	G	C	85	16	NON_SYNONYMOUS_CODING	Park2	ENSMUST00000066658	1	12243519	12243521	397	GAG	CAG
17	12254498	A	G	91	18	SYNONYMOUS_CODING	Park2	ENSMUST00000066658	1	12254496	12254498	457	GGA	GGG
17	12255548	G	A	148	37	NON_SYNONYMOUS_CODING	Park2	ENSMUST00000097411	1	12255547	12255549	61	GGT	GAT
17	12255591	T	A	73	12	SYNONYMOUS_CODING	Park2	ENSMUST00000097411	1	12255589	12255591	75	GCT	GCA
17	12403242	C	T	82	15	SPLICE_SITE	Agpat4	ENSMUST00000024594	1
17	12409715	T	C	106	23	SYNONYMOUS_CODING	Agpat4	ENSMUST00000024594	1	12409713	12409715	333	GGT	GGC
17	12411879	C	T	112	25	SYNONYMOUS_CODING	Agpat4	ENSMUST00000024594	1	12411877	12411879	357	GGC	GGT
17	12411935	A	G	121	28	NON_SYNONYMOUS_CODING	Agpat4	ENSMUST00000024594	1	12411934	12411936	376	CAA	CGA
17	12425909	A	G	100	21	SPLICE_SITE	Map3k4	ENSMUST00000089058	-1
17	12425909	A	G	100	21	SPLICE_SITE	Map3k4	ENSMUST00000074585	-1
17	12428044	A	G	115	26	SYNONYMOUS_CODING	Map3k4	ENSMUST00000089058	-1	12428044	12428046	1412	GAT	GAC
17	12428044	A	G	115	26	SYNONYMOUS_CODING	Map3k4	ENSMUST00000074585	-1	12428044	12428046	1360	GAT	GAC
17	12429844	C	T	130	31	SPLICE_SITE	Map3k4	ENSMUST00000089058	-1
17	12429844	C	T	130	31	SPLICE_SITE	Map3k4	ENSMUST00000074585	-1
17	12430906	A	G	112	25	SPLICE_SITE	Map3k4	ENSMUST00000089058	-1	12430906	12430908	1338	ATT	ATC
17	12430906	A	G	112	25	SYNONYMOUS_CODING	Map3k4	ENSMUST00000089058	-1	12430906	12430908	1338	ATT	ATC
17	12430906	A	G	112	25	SPLICE_SITE	Map3k4	ENSMUST00000074585	-1	12430906	12430908	1286	ATT	ATC
17	12430906	A	G	112	25	SYNONYMOUS_CODING	Map3k4	ENSMUST00000074585	-1	12430906	12430908	1286	ATT	ATC
17	12430999	G	A	91	18	SYNONYMOUS_CODING	Map3k4	ENSMUST00000089058	-1	12430999	12431001	1307	ATC	ATT
17	12430999	G	A	91	18	SYNONYMOUS_CODING	Map3k4	ENSMUST00000074585	-1	12430999	12431001	1255	ATC	ATT
17	12432873	A	G	109	27	SYNONYMOUS_CODING	Map3k4	ENSMUST00000089058	-1	12432873	12432875	1235	TCT	TCC
17	12432873	A	G	109	27	SYNONYMOUS_CODING	Map3k4	ENSMUST00000074585	-1	12432873	12432875	1183	TCT	TCC
17	12432899	T	C	133	32	NON_SYNONYMOUS_CODING	Map3k4	ENSMUST00000089058	-1	12432897	12432899	1227	ATA	GTA
17	12432899	T	C	133	32	NON_SYNONYMOUS_CODING	Map3k4	ENSMUST00000074585	-1	12432897	12432899	1175	ATA	GTA
17	12435598	C	T	35	16	NON_SYNONYMOUS_CODING	Map3k4	ENSMUST00000089058	-1	12435596	12435598	1187	GCC	ACC
17	12449655	G	T	71	21	SYNONYMOUS_CODING	Map3k4	ENSMUST00000089058	-1	12449655	12449657	806	GCC	GCA
17	12449655	G	T	71	21	SYNONYMOUS_CODING	Map3k4	ENSMUST00000074585	-1	12449655	12449657	806	GCC	GCA
17	12449655	G	T	71	21	NON_SYNONYMOUS_CODING	Map3k4	ENSMUST00000115691	1	12449653	12449655	82	AGG	AGT
17	12456799	C	G	121	28	SYNONYMOUS_CODING	Map3k4	ENSMUST00000089058	-1	12456799	12456801	632	GGG	GGC
17	12456799	C	G	121	28	SYNONYMOUS_CODING	Map3k4	ENSMUST00000074585	-1	12456799	12456801	632	GGG	GGC
17	12463744	G	A	118	27	SYNONYMOUS_CODING	Map3k4	ENSMUST00000089058	-1	12463744	12463746	555	GAC	GAT
17	12463744	G	A	118	27	SYNONYMOUS_CODING	Map3k4	ENSMUST00000074585	-1	12463744	12463746	555	GAC	GAT
17	12511459	A	G	70	11	SYNONYMOUS_CODING	Map3k4	ENSMUST00000089058	-1	12511459	12511461	12	CCT	CCC
17	12511459	A	G	70	11	SYNONYMOUS_CODING	Map3k4	ENSMUST00000074585	-1	12511459	12511461	12	CCT	CCC
17	12575033	T	C	121	28	SYNONYMOUS_CODING	Plg	ENSMUST00000014578	1	12575031	12575033	45	GGT	GGC
17	12575037	T	G	115	26	NON_SYNONYMOUS_CODING	Plg	ENSMUST00000014578	1	12575037	12575039	47	TCG	GCG
17	12581391	G	A	97	20	NON_SYNONYMOUS_CODING	Plg	ENSMUST00000014578	1	12581391	12581393	110	GGC	AGC
17	12585996	A	C	94	19	SYNONYMOUS_CODING	Plg	ENSMUST00000014578	1	12585996	12585998	242	AGG	CGG
17	12586013	A	C	91	18	SYNONYMOUS_CODING	Plg	ENSMUST00000014578	1	12586011	12586013	247	ACA	ACC
17	12588508	A	G	84	19	NON_SYNONYMOUS_CODING	Plg	ENSMUST00000014578	1	12588508	12588510	270	AGC	GGC
17	12589434	C	T	127	30	SYNONYMOUS_CODING	Plg	ENSMUST00000014578	1	12589432	12589434	322	AAC	AAT
17	12595938	C	T	100	21	SYNONYMOUS_CODING	Plg	ENSMUST00000014578	1	12595936	12595938	426	TGC	TGT
17	12604389	T	C	88	17	NON_SYNONYMOUS_CODING	Plg	ENSMUST00000014578	1	12604388	12604390	649	TTG	TCG
17	13168266	T	C	61	8	SYNONYMOUS_CODING	Wtap	ENSMUST00000007007	-1	13168266	13168268	116	GCA	GCG
17	13865006	T	A	100	21	NON_SYNONYMOUS_CODING	Tcte2	ENSMUST00000053376	-1	13865005	13865007	6	AAG	ATG
17	13865006	T	A	100	21	NON_SYNONYMOUS_CODING	Tcte2	ENSMUST00000089013	-1	13865005	13865007	6	AAG	ATG
17	14824871	C	T	124	29	SYNONYMOUS_CODING	Thbs2	ENSMUST00000024659	-1	14824871	14824873	212	GTG	GTA
17	15511735	A	G	94	19	SYNONYMOUS_CODING	Dll1	ENSMUST00000014917	-1	15511735	15511737	81	GCT	GCC
17	15867872	C	T	100	21	SYNONYMOUS_CODING	Chd1	ENSMUST00000024627	1	15867870	15867872	248	ACC	ACT
17	15871197	A	G	97	20	SPLICE_SITE	Chd1	ENSMUST00000024627	1	15871195	15871197	454	GTA	GTG
17	15871197	A	G	97	20	SYNONYMOUS_CODING	Chd1	ENSMUST00000024627	1	15871195	15871197	454	GTA	GTG
17	15872694	G	T	100	21	SYNONYMOUS_CODING	Chd1	ENSMUST00000024627	1	15872692	15872694	530	CCG	CCT
17	15872721	T	A	91	18	SYNONYMOUS_CODING	Chd1	ENSMUST00000024627	1	15872719	15872721	539	ACT	ACA
17	15872745	A	T	82	24	SYNONYMOUS_CODING	Chd1	ENSMUST00000024627	1	15872743	15872745	547	ATA	ATT
17	15879142	T	C	127	30	SYNONYMOUS_CODING	Chd1	ENSMUST00000024627	1	15879140	15879142	732	TAT	TAC
17	15887103	G	A	109	24	SPLICE_SITE	Chd1	ENSMUST00000024627	1
17	17514675	C	A	98	30	SPLICE_SITE	Riok2	ENSMUST00000024620	1
17	17517834	C	G	118	27	SYNONYMOUS_CODING	Riok2	ENSMUST00000024620	1	17517832	17517834	127	CTC	CTG
17	17522578	A	G	142	35	SYNONYMOUS_CODING	Riok2	ENSMUST00000024620	1	17522576	17522578	271	GAA	GAG
17	17524114	G	T	118	27	NON_SYNONYMOUS_CODING	Riok2	ENSMUST00000024620	1	17524113	17524115	320	GGC	GTC
17	17524196	G	T	106	23	SYNONYMOUS_CODING	Riok2	ENSMUST00000024620	1	17524194	17524196	347	GTG	GTT
17	17524261	C	T	91	18	NON_SYNONYMOUS_CODING	Riok2	ENSMUST00000024620	1	17524260	17524262	369	TCG	TTG
17	17524291	G	A	79	14	NON_SYNONYMOUS_CODING	Riok2	ENSMUST00000024620	1	17524290	17524292	379	GGC	GAC
17	17524293	G	A	82	15	NON_SYNONYMOUS_CODING	Riok2	ENSMUST00000024620	1	17524293	17524295	380	GGC	AGC
17	17524361	G	A	103	22	SYNONYMOUS_CODING	Riok2	ENSMUST00000024620	1	17524359	17524361	402	GAG	GAA
17	17530454	A	G	97	20	SYNONYMOUS_CODING	Riok2	ENSMUST00000024620	1	17530452	17530454	505	ACA	ACG
17	17564193	A	G	79	14	SYNONYMOUS_CODING	Lix1	ENSMUST00000115576	1	17564191	17564193	52	GGA	GGG
17	17870636	G	A	133	32	SYNONYMOUS_CODING	ENSMUSG00000079903	ENSMUST00000116019	1	17870634	17870636	147	GCG	GCA
17	17980825	G	A	76	13	SYNONYMOUS_CODING	Has1	ENSMUST00000003762	-1	17980825	17980827	505	TAC	TAT
17	17980959	C	G	121	28	NON_SYNONYMOUS_CODING	Has1	ENSMUST00000003762	-1	17980957	17980959	461	GTG	CTG
17	17985263	C	A	79	14	SYNONYMOUS_CODING	Has1	ENSMUST00000003762	-1	17985263	17985265	264	CGG	CGT
17	17986962	T	C	91	18	SYNONYMOUS_CODING	Has1	ENSMUST00000003762	-1	17986962	17986964	220	AAA	AAG
17	17987236	T	C	85	16	NON_SYNONYMOUS_CODING	Has1	ENSMUST00000003762	-1	17987235	17987237	129	CAC	CGC
17	17987504	C	T	99	24	NON_SYNONYMOUS_CODING	Has1	ENSMUST00000003762	-1	17987502	17987504	40	GCC	ACC
17	17987559	T	C	109	24	SYNONYMOUS_CODING	Has1	ENSMUST00000003762	-1	17987559	17987561	21	CGA	CGG
17	18014564	G	T	106	23	SYNONYMOUS_CODING	Fpr1	ENSMUST00000061516	-1	18014564	18014566	42	GCC	GCA
17	18048575	T	C	112	25	NON_SYNONYMOUS_CODING	ENSMUSG00000079902	ENSMUST00000116018	-1	18048573	18048575	113	AAG	GAG
17	18048639	C	G	106	23	SYNONYMOUS_CODING	ENSMUSG00000079902	ENSMUST00000116018	-1	18048639	18048641	91	CTG	CTC
17	18048890	G	A	118	27	NON_SYNONYMOUS_CODING	ENSMUSG00000079902	ENSMUST00000116018	-1	18048888	18048890	8	CGG	TGG
17	18108395	G	A	139	34	SYNONYMOUS_CODING	Fprl1	ENSMUST00000054871	1	18108393	18108395	321	CTG	CTA
17	18108395	G	A	139	34	SYNONYMOUS_CODING	Fprl1	ENSMUST00000115565	1	18108393	18108395	321	CTG	CTA
17	18159273	G	A	139	34	NON_SYNONYMOUS_CODING	Fpr-rs4	ENSMUST00000095651	1	18159273	18159275	193	GTG	ATG
17	19291745	G	A	113	28	NON_SYNONYMOUS_CODING	ENSMUSG00000080313	ENSMUST00000116661	1	19291745	19291747	36	GAC	AAC
17	19515652	T	G	65	11	NON_SYNONYMOUS_CODING	NP_001098021.1	ENSMUST00000116660	1	19515650	19515652	14	AAT	AAG
17	19658205	G	A	118	27	NON_SYNONYMOUS_CODING	NP_001098032.1	ENSMUST00000116659	1	19658205	19658207	13	GTA	ATA
17	19659559	T	C	82	15	SYNONYMOUS_CODING	NP_001098032.1	ENSMUST00000116659	1	19659557	19659559	351	AGT	AGC
17	19660564	A	G	101	23	SPLICE_SITE	NP_001098032.1	ENSMUST00000116659	1	19660562	19660564	449	GAA	GAG
17	19660564	A	G	101	23	SYNONYMOUS_CODING	NP_001098032.1	ENSMUST00000116659	1	19660562	19660564	449	GAA	GAG
17	19668380	C	T	77	18	NON_SYNONYMOUS_CODING	NP_001098032.1	ENSMUST00000116659	1	19668380	19668382	578	CCT	TCT
17	19669006	A	G	85	16	SYNONYMOUS_CODING	NP_001098032.1	ENSMUST00000116659	1	19669004	19669006	786	AAA	AAG
17	19949346	C	T	85	16	NON_SYNONYMOUS_CODING	EG627618	ENSMUST00000116017	1	19949345	19949347	257	TCT	TTT
17	20250750	C	A	109	24	NON_SYNONYMOUS_CODING	Fpr-rs7	ENSMUST00000095637	-1	20250750	20250752	147	TTG	TTT
17	20319070	G	A	97	20	NON_SYNONYMOUS_CODING	Fpr-rs6	ENSMUST00000095636	-1	20319069	20319071	331	ACC	ATC
17	20319102	C	T	77	16	SYNONYMOUS_CODING	Fpr-rs6	ENSMUST00000095636	-1	20319102	20319104	320	CTG	CTA
17	20319591	T	A	121	28	SYNONYMOUS_CODING	Fpr-rs6	ENSMUST00000095636	-1	20319591	20319593	157	ATA	ATT
17	20319693	A	G	62	13	SYNONYMOUS_CODING	Fpr-rs6	ENSMUST00000095636	-1	20319693	20319695	123	CGT	CGC
17	20319743	C	T	142	35	NON_SYNONYMOUS_CODING	Fpr-rs6	ENSMUST00000095636	-1	20319741	20319743	107	GTA	ATA
17	20760902	C	A	118	27	NON_SYNONYMOUS_CODING	Fpr-rs3	ENSMUST00000071189	-1	20760900	20760902	314	GCC	TCC
17	21050515	G	A	103	22	SYNONYMOUS_CODING	V1re4	ENSMUST00000077001	-1	21050515	21050517	262	ATC	ATT
17	21050607	A	T	130	31	NON_SYNONYMOUS_CODING	V1re4	ENSMUST00000077001	-1	21050605	21050607	232	TTT	ATT
17	21092892	T	G	94	19	SYNONYMOUS_CODING	Ppp2r1a	ENSMUST00000007708	1	21092890	21092892	137	GGT	GGG
17	21094049	C	A	103	22	SYNONYMOUS_CODING	Ppp2r1a	ENSMUST00000007708	1	21094047	21094049	260	CGC	CGA
17	21157059	A	G	124	29	SYNONYMOUS_CODING	Zfp160	ENSMUST00000115551	1	21157057	21157059	13	GTA	GTG
17	21157059	A	G	124	29	SYNONYMOUS_CODING	Zfp160	ENSMUST00000088811	1	21157057	21157059	13	GTA	GTG
17	21157723	C	G	115	26	NON_SYNONYMOUS_CODING	Zfp160	ENSMUST00000115551	1	21157723	21157725	66	CCC	GCC
17	21157723	C	G	115	26	NON_SYNONYMOUS_CODING	Zfp160	ENSMUST00000088811	1	21157723	21157725	66	CCC	GCC
17	21366185	T	C	95	21	SYNONYMOUS_CODING	V1rf1	ENSMUST00000079633	1	21366183	21366185	132	ACT	ACC
17	21423632	C	T	103	22	NON_SYNONYMOUS_CODING	V1rf4	ENSMUST00000066998	1	21423631	21423633	16	ACC	ATC
17	21424270	G	A	109	24	NON_SYNONYMOUS_CODING	V1rf4	ENSMUST00000066998	1	21424270	21424272	229	GCC	ACC
17	21533996	C	T	124	32	NON_SYNONYMOUS_CODING	Zfp677	ENSMUST00000056107	1	21533995	21533997	117	GCA	GTA
17	21534102	T	C	148	37	SYNONYMOUS_CODING	Zfp677	ENSMUST00000056107	1	21534100	21534102	152	TAT	TAC
17	21535361	C	A	92	28	NON_SYNONYMOUS_CODING	Zfp677	ENSMUST00000056107	1	21535360	21535362	572	ACT	AAT
17	21535435	A	G	115	26	NON_SYNONYMOUS_CODING	Zfp677	ENSMUST00000056107	1	21535435	21535437	597	AAA	GAA
17	21564757	C	G	7	8	NON_SYNONYMOUS_CODING	Zfp54	ENSMUST00000007884	1	21564757	21564759	79	CAA	GAA
17	21571040	C	T	118	27	SYNONYMOUS_CODING	Zfp54	ENSMUST00000115548	1	21571038	21571040	277	GGC	GGT
17	21571040	C	T	118	27	SYNONYMOUS_CODING	Zfp54	ENSMUST00000007884	1	21571038	21571040	357	GGC	GGT
17	21600475	T	C	73	12	SYNONYMOUS_CODING	Zfp51	ENSMUST00000039577	1	21600473	21600475	129	TCT	TCC
17	21646235	T	G	127	30	NON_SYNONYMOUS_CODING	Zfp53	ENSMUST00000076664	1	21646234	21646236	522	ATA	AGA
17	21646617	T	C	133	32	SYNONYMOUS_CODING	Zfp53	ENSMUST00000076664	1	21646615	21646617	649	ACT	ACC
17	21694146	A	G	91	18	SYNONYMOUS_CODING	Zfp52	ENSMUST00000079242	1	21694144	21694146	26	GAA	GAG
17	21697074	A	G	127	30	SYNONYMOUS_CODING	Zfp52	ENSMUST00000079242	1	21697072	21697074	73	CCA	CCG
17	21697086	C	G	100	21	SYNONYMOUS_CODING	Zfp52	ENSMUST00000079242	1	21697084	21697086	77	CTC	CTG
17	21697140	T	G	52	5	SYNONYMOUS_CODING	Zfp52	ENSMUST00000079242	1	21697138	21697140	95	ACT	ACG
17	21697155	C	T	49	4	SYNONYMOUS_CODING	Zfp52	ENSMUST00000079242	1	21697153	21697155	100	AAC	AAT
17	21697158	C	A	69	11	NON_SYNONYMOUS_CODING	Zfp52	ENSMUST00000079242	1	21697156	21697158	101	AAC	AAA
17	21697201	A	G	82	15	NON_SYNONYMOUS_CODING	Zfp52	ENSMUST00000079242	1	21697201	21697203	116	AAC	GAC
17	21697202	A	C	79	14	NON_SYNONYMOUS_CODING	Zfp52	ENSMUST00000079242	1	21697201	21697203	116	AAC	ACC
17	21697407	G	A	88	26	SYNONYMOUS_CODING	Zfp52	ENSMUST00000079242	1	21697405	21697407	184	AAG	AAA
17	21697459	A	G	136	33	NON_SYNONYMOUS_CODING	Zfp52	ENSMUST00000079242	1	21697459	21697461	202	AGT	GGT
17	21697604	T	C	127	30	NON_SYNONYMOUS_CODING	Zfp52	ENSMUST00000079242	1	21697603	21697605	250	TTA	TCA
17	21697735	C	T	97	20	NON_SYNONYMOUS_CODING	Zfp52	ENSMUST00000079242	1	21697735	21697737	294	CCT	TCT
17	21697794	T	A	94	19	SYNONYMOUS_CODING	Zfp52	ENSMUST00000079242	1	21697792	21697794	313	CTT	CTA
17	21697985	C	T	124	29	NON_SYNONYMOUS_CODING	Zfp52	ENSMUST00000079242	1	21697984	21697986	377	ACT	ATT
17	21698147	T	A	136	33	NON_SYNONYMOUS_CODING	Zfp52	ENSMUST00000079242	1	21698146	21698148	431	ATT	AAT
17	21698524	A	G	112	25	NON_SYNONYMOUS_CODING	Zfp52	ENSMUST00000079242	1	21698524	21698526	557	ATA	GTA
17	21698600	G	A	103	22	NON_SYNONYMOUS_CODING	Zfp52	ENSMUST00000079242	1	21698599	21698601	582	GGA	GAA
17	21698739	C	T	51	10	SYNONYMOUS_CODING	Zfp52	ENSMUST00000079242	1	21698737	21698739	628	CAC	CAT
17	21698932	G	A	109	24	NON_SYNONYMOUS_CODING	Zfp52	ENSMUST00000079242	1	21698932	21698934	693	GAA	AAA
17	21698935	A	G	112	25	NON_SYNONYMOUS_CODING	Zfp52	ENSMUST00000079242	1	21698935	21698937	694	AAC	GAC
17	21721836	C	T	124	29	SYNONYMOUS_CODING	BC049807	ENSMUST00000088787	1	21721834	21721836	40	GAC	GAT
17	21721856	G	C	127	30	NON_SYNONYMOUS_CODING	BC049807	ENSMUST00000088787	1	21721855	21721857	47	AGC	ACC
17	21724076	G	A	70	11	NON_SYNONYMOUS_CODING	BC049807	ENSMUST00000088787	1	21724076	21724078	188	GGA	AGA
17	21724312	A	G	145	36	SYNONYMOUS_CODING	BC049807	ENSMUST00000088787	1	21724310	21724312	266	GGA	GGG
17	21725483	G	A	73	12	NON_SYNONYMOUS_CODING	BC049807	ENSMUST00000088787	1	21725483	21725485	657	GGA	AGA
17	21725492	C	T	85	16	NON_SYNONYMOUS_CODING	BC049807	ENSMUST00000088787	1	21725492	21725494	660	CAT	TAT
17	21827824	A	G	85	16	SYNONYMOUS_CODING	3110052M02Rik	ENSMUST00000097384	1	21827822	21827824	30	AAA	AAG
17	21858951	C	T	103	22	SPLICE_SITE	Zfp760	ENSMUST00000073312	1
17	21859387	G	A	139	34	NON_SYNONYMOUS_CODING	Zfp760	ENSMUST00000115541	1	21859387	21859389	70	GCT	ACT
17	21859387	G	A	139	34	NON_SYNONYMOUS_CODING	Zfp760	ENSMUST00000073312	1	21859386	21859388	192	TGC	TAC
17	21859460	C	G	97	20	SPLICE_SITE	Zfp760	ENSMUST00000115541	1
17	21859460	C	G	97	20	SYNONYMOUS_CODING	Zfp760	ENSMUST00000073312	1	21859458	21859460	216	TCC	TCG
17	21859571	T	C	95	21	SYNONYMOUS_CODING	Zfp760	ENSMUST00000073312	1	21859569	21859571	253	AGT	AGC
17	22066101	A	G	88	20	SYNONYMOUS_CODING	3110048L19Rik	ENSMUST00000091879	-1	22066101	22066103	171	CTT	CTC
17	22124999	C	G	88	17	SPLICE_SITE	4930432O21Rik	ENSMUST00000055349	1
17	22127797	A	G	106	23	NON_SYNONYMOUS_CODING	4930432O21Rik	ENSMUST00000055349	1	22127797	22127799	28	AAA	GAA
17	22177226	T	A	121	28	NON_SYNONYMOUS_CODING	ENSMUSG00000079900	ENSMUST00000116016	-1	22177225	22177227	72	AAA	ATA
17	22177342	A	G	74	15	SYNONYMOUS_CODING	ENSMUSG00000079900	ENSMUST00000116016	-1	22177342	22177344	33	GCT	GCC
17	22282450	T	A	51	20	SYNONYMOUS_CODING	EG210853	ENSMUST00000080249	-1	22282450	22282452	403	GGA	GGT
17	22475899	C	T	103	22	NON_SYNONYMOUS_CODING	6330416L07Rik	ENSMUST00000115535	-1	22475897	22475899	445	GTT	ATT
17	22475899	C	T	103	22	NON_SYNONYMOUS_CODING	6330416L07Rik	ENSMUST00000074295	-1	22475897	22475899	418	GTT	ATT
17	22476968	A	G	85	16	SYNONYMOUS_CODING	6330416L07Rik	ENSMUST00000115535	-1	22476968	22476970	88	GAT	GAC
17	22476968	A	G	85	16	SYNONYMOUS_CODING	6330416L07Rik	ENSMUST00000074295	-1	22476968	22476970	88	GAT	GAC
17	22513082	C	T	109	24	SYNONYMOUS_CODING	Zfp758	ENSMUST00000088765	1	22513080	22513082	495	ACC	ACT
17	22513082	C	T	109	24	SYNONYMOUS_CODING	Zfp758	ENSMUST00000072477	1	22513080	22513082	527	ACC	ACT
17	22513082	C	T	109	24	SYNONYMOUS_CODING	Zfp758	ENSMUST00000088764	1	22513080	22513082	393	ACC	ACT
17	22592531	T	C	73	12	NON_SYNONYMOUS_CODING	1300003B13Rik	ENSMUST00000088763	1	22592530	22592532	433	ATA	ACA
17	22685796	G	A	2	27	SYNONYMOUS_CODING	ENSMUSG00000079899	ENSMUST00000116015	-1	22685796	22685798	12	GAC	GAT
17	22738239	A	G	174	46	NON_SYNONYMOUS_CODING	ENSMUSG00000080309	ENSMUST00000116657	1	22738238	22738240	45	GAA	GGA
17	22739260	A	G	86	21	NON_SYNONYMOUS_CODING	ENSMUSG00000080309	ENSMUST00000116657	1	22739258	22739260	85	ATA	ATG
17	22739261	A	T	84	20	NON_SYNONYMOUS_CODING	ENSMUSG00000080309	ENSMUST00000116657	1	22739261	22739263	86	AAT	TAT
17	22739290	A	G	114	26	SYNONYMOUS_CODING	ENSMUSG00000080309	ENSMUST00000116657	1	22739288	22739290	95	TTA	TTG
17	22826838	A	G	94	19	NON_SYNONYMOUS_CODING	ENSMUSG00000046088	ENSMUST00000055305	1	22826837	22826839	34	TAT	TGT
17	22954549	G	T	73	12	NON_SYNONYMOUS_CODING	MGI:3642075	ENSMUST00000097379	-1	22954548	22954550	53	CCG	CAG
17	22954604	T	C	97	20	NON_SYNONYMOUS_CODING	MGI:3642075	ENSMUST00000097379	-1	22954602	22954604	35	AGC	GGC
17	22954670	G	A	93	20	NON_SYNONYMOUS_CODING	MGI:3642075	ENSMUST00000097379	-1	22954668	22954670	13	CCC	TCC
17	22987576	C	A	121	28	NON_SYNONYMOUS_CODING	A630033E08Rik	ENSMUST00000088696	-1	22987575	22987577	772	GGT	GTT
17	22987713	G	A	130	31	SYNONYMOUS_CODING	A630033E08Rik	ENSMUST00000088696	-1	22987713	22987715	726	GGC	GGT
17	22988184	T	A	91	18	SYNONYMOUS_CODING	A630033E08Rik	ENSMUST00000088696	-1	22988184	22988186	569	ACA	ACT
17	22988199	A	G	109	24	SYNONYMOUS_CODING	A630033E08Rik	ENSMUST00000088696	-1	22988199	22988201	564	CAT	CAC
17	22988335	T	C	154	39	NON_SYNONYMOUS_CODING	A630033E08Rik	ENSMUST00000088696	-1	22988334	22988336	519	AAA	AGA
17	22988415	A	G	91	18	SYNONYMOUS_CODING	A630033E08Rik	ENSMUST00000088696	-1	22988415	22988417	492	TGT	TGC
17	22988665	C	T	112	25	NON_SYNONYMOUS_CODING	A630033E08Rik	ENSMUST00000088696	-1	22988664	22988666	409	AGT	AAT
17	22988834	C	T	133	32	NON_SYNONYMOUS_CODING	A630033E08Rik	ENSMUST00000088696	-1	22988832	22988834	353	GGT	AGT
17	22988901	G	A	88	17	SYNONYMOUS_CODING	A630033E08Rik	ENSMUST00000088696	-1	22988901	22988903	330	TCC	TCT
17	22988941	A	T	118	27	NON_SYNONYMOUS_CODING	A630033E08Rik	ENSMUST00000088696	-1	22988940	22988942	317	ATA	AAA
17	22988995	T	C	88	17	NON_SYNONYMOUS_CODING	A630033E08Rik	ENSMUST00000088696	-1	22988994	22988996	299	GAT	GGT
17	22989024	T	G	109	24	NON_SYNONYMOUS_CODING	A630033E08Rik	ENSMUST00000088696	-1	22989024	22989026	289	GAA	GAC
17	22989077	T	C	77	15	NON_SYNONYMOUS_CODING	A630033E08Rik	ENSMUST00000088696	-1	22989075	22989077	272	AGC	GGC
17	22989099	A	G	52	5	SYNONYMOUS_CODING	A630033E08Rik	ENSMUST00000088696	-1	22989099	22989101	264	AAT	AAC
17	22989138	T	C	106	23	SYNONYMOUS_CODING	A630033E08Rik	ENSMUST00000088696	-1	22989138	22989140	251	TCA	TCG
17	22989189	T	C	97	20	SYNONYMOUS_CODING	A630033E08Rik	ENSMUST00000088696	-1	22989189	22989191	234	GGA	GGG
17	22989350	A	G	117	28	NON_SYNONYMOUS_CODING	A630033E08Rik	ENSMUST00000088696	-1	22989348	22989350	181	TCA	CCA
17	22989432	T	G	54	12	NON_SYNONYMOUS_CODING	A630033E08Rik	ENSMUST00000088696	-1	22989432	22989434	153	AAA	AAC
17	22989432	T	G	54	12	NON_SYNONYMOUS_CODING	A630033E08Rik	ENSMUST00000095615	-1	22989432	22989434	174	AAA	AAC
17	22989435	T	C	67	10	NON_SYNONYMOUS_CODING	A630033E08Rik	ENSMUST00000088696	-1	22989435	22989437	152	ATA	ATG
17	22989435	T	C	67	10	NON_SYNONYMOUS_CODING	A630033E08Rik	ENSMUST00000095615	-1	22989435	22989437	173	ATA	ATG
17	22989446	A	G	97	20	NON_SYNONYMOUS_CODING	A630033E08Rik	ENSMUST00000088696	-1	22989444	22989446	149	TAC	CAC
17	22989446	A	G	97	20	NON_SYNONYMOUS_CODING	A630033E08Rik	ENSMUST00000095615	-1	22989444	22989446	170	TAC	CAC
17	22989572	T	C	97	20	NON_SYNONYMOUS_CODING	A630033E08Rik	ENSMUST00000088696	-1	22989570	22989572	107	AAC	GAC
17	22989572	T	C	97	20	NON_SYNONYMOUS_CODING	A630033E08Rik	ENSMUST00000095615	-1	22989570	22989572	128	AAC	GAC
17	23312637	T	G	142	35	NON_SYNONYMOUS_CODING	Zfp40	ENSMUST00000037057	-1	23312635	23312637	648	AAC	CAC
17	23328306	C	A	100	21	SPLICE_SITE	Zfp40	ENSMUST00000037057	-1
17	23694768	G	A	97	20	SYNONYMOUS_CODING	Zfp213	ENSMUST00000095606	-1	23694768	23694770	422	CGC	CGT
17	23695187	C	G	100	21	NON_SYNONYMOUS_CODING	Zfp213	ENSMUST00000095606	-1	23695185	23695187	283	GAG	CAG
17	23697000	T	C	82	15	NON_SYNONYMOUS_CODING	Zfp213	ENSMUST00000095606	-1	23696998	23697000	157	ACA	GCA
17	23744578	A	G	103	22	SYNONYMOUS_CODING	Zscan10	ENSMUST00000095595	1	23744576	23744578	230	GAA	GAG
17	23744578	A	G	103	22	NON_SYNONYMOUS_CODING	Zscan10	ENSMUST00000115507	1	23744577	23744579	142	AAA	AGA
17	23744578	A	G	103	22	SYNONYMOUS_CODING	Zscan10	ENSMUST00000115504	1	23744576	23744578	185	GAA	GAG
17	23746369	T	A	91	18	NON_SYNONYMOUS_CODING	Zscan10	ENSMUST00000095595	1	23746368	23746370	306	GTA	GAA
17	23746369	T	A	91	18	NON_SYNONYMOUS_CODING	Zscan10	ENSMUST00000115509	1	23746368	23746370	196	GTA	GAA
17	23746369	T	A	91	18	NON_SYNONYMOUS_CODING	Zscan10	ENSMUST00000115504	1	23746368	23746370	261	GTA	GAA
17	23746778	T	C	106	23	SYNONYMOUS_CODING	Zscan10	ENSMUST00000095595	1	23746776	23746778	442	GGT	GGC
17	23746778	T	C	106	23	SYNONYMOUS_CODING	Zscan10	ENSMUST00000115509	1	23746776	23746778	332	GGT	GGC
17	23781143	A	G	121	28	SPLICE_SITE	Mmp25	ENSMUST00000024696	-1
17	23781732	G	C	103	22	SYNONYMOUS_CODING	Mmp25	ENSMUST00000024696	-1	23781732	23781734	30	TCC	TCG
17	23798796	G	T	97	20	NON_SYNONYMOUS_CODING	Ccdc64b	ENSMUST00000062967	1	23798796	23798798	17	GGT	TGT
17	23802717	A	T	106	23	NON_SYNONYMOUS_CODING	Ccdc64b	ENSMUST00000062967	1	23802717	23802719	170	ACT	TCT
17	23803724	C	T	88	17	SYNONYMOUS_CODING	Ccdc64b	ENSMUST00000062967	1	23803722	23803724	257	CGC	CGT
17	23806160	C	T	103	22	SPLICE_SITE	Thoc6	ENSMUST00000095579	-1
17	23806160	C	T	103	22	SPLICE_SITE	Thoc6	ENSMUST00000047436	-1
17	23806160	C	T	103	22	SPLICE_SITE	Thoc6	ENSMUST00000115490	-1
17	23806160	C	T	103	22	SPLICE_SITE	Thoc6	ENSMUST00000115489	-1
17	23806166	A	G	106	23	SYNONYMOUS_CODING	Thoc6	ENSMUST00000095579	-1	23806166	23806168	269	GAT	GAC
17	23806166	A	G	106	23	SYNONYMOUS_CODING	Thoc6	ENSMUST00000047436	-1	23806166	23806168	269	GAT	GAC
17	23806166	A	G	106	23	SYNONYMOUS_CODING	Thoc6	ENSMUST00000115490	-1	23806166	23806168	269	GAT	GAC
17	23806166	A	G	106	23	SYNONYMOUS_CODING	Thoc6	ENSMUST00000115489	-1	23806166	23806168	265	GAT	GAC
17	23806277	A	C	85	16	SPLICE_SITE	Thoc6	ENSMUST00000095579	-1
17	23806277	A	C	85	16	SPLICE_SITE	Thoc6	ENSMUST00000047436	-1
17	23806277	A	C	85	16	SPLICE_SITE	Thoc6	ENSMUST00000115490	-1
17	23806277	A	C	85	16	SPLICE_SITE	Thoc6	ENSMUST00000115489	-1
17	23811500	A	G	91	18	ESSENTIAL_SPLICE_SITE	Hcfc1r1	ENSMUST00000024697	1
17	23811929	G	A	92	27	SYNONYMOUS_CODING	Hcfc1r1	ENSMUST00000024697	1	23811927	23811929	102	GGG	GGA
17	23814377	G	C	76	13	NON_SYNONYMOUS_CODING	Tnfrsf12a	ENSMUST00000024698	-1	23814376	23814378	4	GCT	GGT
17	23814381	A	G	73	12	NON_SYNONYMOUS_CODING	Tnfrsf12a	ENSMUST00000024698	-1	23814379	23814381	3	TCG	CCG
17	23849217	C	A	88	31	NON_SYNONYMOUS_CODING	1520401A03Rik	ENSMUST00000062827	-1	23849215	23849217	228	GAT	TAT
17	23869713	C	T	76	13	SYNONYMOUS_CODING	Pkmyt1	ENSMUST00000024701	1	23869711	23869713	91	AGC	AGT
17	23871137	C	T	52	11	SYNONYMOUS_CODING	Pkmyt1	ENSMUST00000024701	1	23871135	23871137	233	GGC	GGT
17	23871192	G	A	94	19	NON_SYNONYMOUS_CODING	Pkmyt1	ENSMUST00000024701	1	23871192	23871194	252	GCC	ACC
17	23872306	G	A	88	20	SYNONYMOUS_CODING	Pkmyt1	ENSMUST00000024701	1	23872304	23872306	364	GCG	GCA
17	23872604	A	G	100	21	SYNONYMOUS_CODING	Pkmyt1	ENSMUST00000024701	1	23872602	23872604	400	CCA	CCG
17	23876885	C	T	58	7	SYNONYMOUS_CODING	Paqr4	ENSMUST00000024702	-1	23876885	23876887	36	TCG	TCA
17	23876915	T	C	76	13	SYNONYMOUS_CODING	Paqr4	ENSMUST00000024702	-1	23876915	23876917	26	TTA	TTG
17	23876987	T	C	67	10	SYNONYMOUS_CODING	Paqr4	ENSMUST00000024702	-1	23876987	23876989	2	GCA	GCG
17	23879656	T	C	79	14	SYNONYMOUS_CODING	Kremen2	ENSMUST00000046525	-1	23879656	23879658	281	CTA	CTG
17	23881524	C	T	88	17	SYNONYMOUS_CODING	Kremen2	ENSMUST00000046525	-1	23881524	23881526	84	GCG	GCA
17	23881682	A	G	70	14	SPLICE_SITE	Kremen2	ENSMUST00000046525	-1	23881680	23881682	32	TTG	CTG
17	23881682	A	G	70	14	SYNONYMOUS_CODING	Kremen2	ENSMUST00000046525	-1	23881680	23881682	32	TTG	CTG
17	23893704	T	C	118	27	SYNONYMOUS_CODING	Flywch1	ENSMUST00000045517	-1	23893704	23893706	510	GAA	GAG
17	23893704	T	C	118	27	SYNONYMOUS_CODING	Flywch1	ENSMUST00000115465	-1	23893704	23893706	324	GAA	GAG
17	23893704	T	C	118	27	SYNONYMOUS_CODING	Flywch1	ENSMUST00000086325	-1	23893704	23893706	510	GAA	GAG
17	23897644	A	G	106	32	SYNONYMOUS_CODING	Flywch1	ENSMUST00000045517	-1	23897644	23897646	374	TCT	TCC
17	23897644	A	G	106	32	SYNONYMOUS_CODING	Flywch1	ENSMUST00000115465	-1	23897644	23897646	188	TCT	TCC
17	23897644	A	G	106	32	SYNONYMOUS_CODING	Flywch1	ENSMUST00000086325	-1	23897644	23897646	374	TCT	TCC
17	23897988	C	T	95	23	NON_SYNONYMOUS_CODING	Flywch1	ENSMUST00000045517	-1	23897986	23897988	260	GGC	AGC
17	23897988	C	T	95	23	NON_SYNONYMOUS_CODING	Flywch1	ENSMUST00000115465	-1	23897986	23897988	74	GGC	AGC
17	23897988	C	T	95	23	NON_SYNONYMOUS_CODING	Flywch1	ENSMUST00000086325	-1	23897986	23897988	260	GGC	AGC
17	23899216	A	G	91	18	NON_SYNONYMOUS_CODING	Flywch1	ENSMUST00000045517	-1	23899215	23899217	200	ATT	ACT
17	23899216	A	G	91	18	SYNONYMOUS_CODING	Flywch1	ENSMUST00000115465	-1	23899214	23899216	15	TTG	CTG
17	23899216	A	G	91	18	NON_SYNONYMOUS_CODING	Flywch1	ENSMUST00000086325	-1	23899215	23899217	200	ATT	ACT
17	23900014	T	C	103	22	NON_SYNONYMOUS_CODING	Flywch1	ENSMUST00000045517	-1	23900013	23900015	61	AAT	AGT
17	23900014	T	C	103	22	NON_SYNONYMOUS_CODING	Flywch1	ENSMUST00000086325	-1	23900013	23900015	61	AAT	AGT
17	23900019	C	A	94	19	SYNONYMOUS_CODING	Flywch1	ENSMUST00000045517	-1	23900019	23900021	59	CCG	CCT
17	23900019	C	A	94	19	SYNONYMOUS_CODING	Flywch1	ENSMUST00000086325	-1	23900019	23900021	59	CCG	CCT
17	23900132	C	G	88	17	NON_SYNONYMOUS_CODING	Flywch1	ENSMUST00000045517	-1	23900130	23900132	22	GTT	CTT
17	23900132	C	G	88	17	NON_SYNONYMOUS_CODING	Flywch1	ENSMUST00000086325	-1	23900130	23900132	22	GTT	CTT
17	23913993	A	G	106	23	SYNONYMOUS_CODING	Flywch2	ENSMUST00000024704	-1	23913993	23913995	132	CCT	CCC
17	23916710	C	T	112	25	SYNONYMOUS_CODING	Flywch2	ENSMUST00000024704	-1	23916710	23916712	69	GGG	GGA
17	23916755	C	T	94	19	SYNONYMOUS_CODING	Flywch2	ENSMUST00000024704	-1	23916755	23916757	54	GTG	GTA
17	23916901	G	C	109	24	NON_SYNONYMOUS_CODING	Flywch2	ENSMUST00000024704	-1	23916899	23916901	6	CCC	GCC
17	23917029	G	A	82	15	SPLICE_SITE	Flywch2	ENSMUST00000024704	-1
17	23952180	T	A	100	21	NON_SYNONYMOUS_CODING	Srrm2	ENSMUST00000090276	1	23952180	23952182	67	TCG	ACG
17	23952180	T	A	100	21	NON_SYNONYMOUS_CODING	Srrm2	ENSMUST00000088621	1	23952179	23952181	277	GTC	GAC
17	23952180	T	A	100	21	NON_SYNONYMOUS_CODING	Srrm2	ENSMUST00000073292	1	23952179	23952181	373	GTC	GAC
17	23952345	G	T	91	18	NON_SYNONYMOUS_CODING	Srrm2	ENSMUST00000090276	1	23952345	23952347	122	GTT	TTT
17	23952345	G	T	91	18	NON_SYNONYMOUS_CODING	Srrm2	ENSMUST00000088621	1	23952344	23952346	332	GGT	GTT
17	23952345	G	T	91	18	NON_SYNONYMOUS_CODING	Srrm2	ENSMUST00000073292	1	23952344	23952346	428	GGT	GTT
17	23952676	T	C	77	17	NON_SYNONYMOUS_CODING	Srrm2	ENSMUST00000090276	1	23952675	23952677	232	GTT	GCT
17	23952676	T	C	77	17	SYNONYMOUS_CODING	Srrm2	ENSMUST00000088621	1	23952674	23952676	442	GGT	GGC
17	23952676	T	C	77	17	SYNONYMOUS_CODING	Srrm2	ENSMUST00000073292	1	23952674	23952676	538	GGT	GGC
17	23953154	C	A	109	24	NON_SYNONYMOUS_CODING	Srrm2	ENSMUST00000090276	1	23953152	23953154	391	GAC	GAA
17	23953154	C	A	109	24	SYNONYMOUS_CODING	Srrm2	ENSMUST00000088621	1	23953154	23953156	602	CGA	AGA
17	23953154	C	A	109	24	SYNONYMOUS_CODING	Srrm2	ENSMUST00000073292	1	23953154	23953156	698	CGA	AGA
17	23953841	A	G	109	24	NON_SYNONYMOUS_CODING	Srrm2	ENSMUST00000088621	1	23953841	23953843	831	ATA	GTA
17	23953841	A	G	109	24	NON_SYNONYMOUS_CODING	Srrm2	ENSMUST00000073292	1	23953841	23953843	927	ATA	GTA
17	23953962	T	C	103	22	NON_SYNONYMOUS_CODING	Srrm2	ENSMUST00000088621	1	23953961	23953963	871	CTA	CCA
17	23953962	T	C	103	22	NON_SYNONYMOUS_CODING	Srrm2	ENSMUST00000073292	1	23953961	23953963	967	CTA	CCA
17	23954122	C	T	133	32	SYNONYMOUS_CODING	Srrm2	ENSMUST00000088621	1	23954120	23954122	924	AGC	AGT
17	23954122	C	T	133	32	SYNONYMOUS_CODING	Srrm2	ENSMUST00000073292	1	23954120	23954122	1020	AGC	AGT
17	23955388	A	T	109	24	SYNONYMOUS_CODING	Srrm2	ENSMUST00000088621	1	23955386	23955388	1346	CCA	CCT
17	23955388	A	T	109	24	SYNONYMOUS_CODING	Srrm2	ENSMUST00000073292	1	23955386	23955388	1442	CCA	CCT
17	23955736	G	A	127	30	SYNONYMOUS_CODING	Srrm2	ENSMUST00000088621	1	23955734	23955736	1462	CCG	CCA
17	23955736	G	A	127	30	SYNONYMOUS_CODING	Srrm2	ENSMUST00000073292	1	23955734	23955736	1558	CCG	CCA
17	23955978	A	G	69	14	NON_SYNONYMOUS_CODING	Srrm2	ENSMUST00000088621	1	23955977	23955979	1543	CAC	CGC
17	23955978	A	G	69	14	NON_SYNONYMOUS_CODING	Srrm2	ENSMUST00000073292	1	23955977	23955979	1639	CAC	CGC
17	23956957	G	A	115	26	SYNONYMOUS_CODING	Srrm2	ENSMUST00000088621	1	23956955	23956957	1869	GTG	GTA
17	23956957	G	A	115	26	SYNONYMOUS_CODING	Srrm2	ENSMUST00000073292	1	23956955	23956957	1965	GTG	GTA
17	23957713	T	A	74	22	SYNONYMOUS_CODING	Srrm2	ENSMUST00000088621	1	23957711	23957713	2121	GCT	GCA
17	23957713	T	A	74	22	SYNONYMOUS_CODING	Srrm2	ENSMUST00000073292	1	23957711	23957713	2217	GCT	GCA
17	23959560	T	C	79	14	SYNONYMOUS_CODING	Srrm2	ENSMUST00000088621	1	23959558	23959560	2496	TCT	TCC
17	23959560	T	C	79	14	SYNONYMOUS_CODING	Srrm2	ENSMUST00000073292	1	23959558	23959560	2592	TCT	TCC
17	23959572	T	C	100	21	SYNONYMOUS_CODING	Srrm2	ENSMUST00000088621	1	23959570	23959572	2500	TCT	TCC
17	23959572	T	C	100	21	SYNONYMOUS_CODING	Srrm2	ENSMUST00000073292	1	23959570	23959572	2596	TCT	TCC
17	23980530	T	C	91	18	NON_SYNONYMOUS_CODING	4931440B09Rik	ENSMUST00000024926	-1	23980528	23980530	57	ATA	GTA
17	23980829	C	G	88	17	NON_SYNONYMOUS_CODING	4931440B09Rik	ENSMUST00000024926	-1	23980828	23980830	33	AGC	ACC
17	23981121	T	C	88	17	SPLICE_SITE	4931440B09Rik	ENSMUST00000024926	-1
17	24005154	T	C	121	28	SYNONYMOUS_CODING	Prss21	ENSMUST00000024928	1	24005152	24005154	31	CCT	CCC
17	24006371	A	T	94	19	SYNONYMOUS_CODING	Prss21	ENSMUST00000024928	1	24006369	24006371	114	ACA	ACT
17	24009948	C	T	106	23	SYNONYMOUS_CODING	Prss21	ENSMUST00000024928	1	24009948	24009950	308	CTG	TTG
17	24009962	C	T	103	22	SYNONYMOUS_CODING	Prss21	ENSMUST00000024928	1	24009960	24009962	312	CTC	CTT
17	24019429	C	T	84	17	NON_SYNONYMOUS_CODING	MGI:2384842	ENSMUST00000068580	1	24019429	24019431	62	CTC	TTC
17	24019429	C	T	84	17	NON_SYNONYMOUS_CODING	MGI:2384842	ENSMUST00000088603	1	24019429	24019431	35	CTC	TTC
17	24019438	G	A	90	18	NON_SYNONYMOUS_CODING	MGI:2384842	ENSMUST00000068580	1	24019438	24019440	65	GAT	AAT
17	24019438	G	A	90	18	NON_SYNONYMOUS_CODING	MGI:2384842	ENSMUST00000088603	1	24019438	24019440	38	GAT	AAT
17	24019498	C	G	72	26	NON_SYNONYMOUS_CODING	MGI:2384842	ENSMUST00000068580	1	24019498	24019500	85	CTG	GTG
17	24019498	C	G	72	26	NON_SYNONYMOUS_CODING	MGI:2384842	ENSMUST00000088603	1	24019498	24019500	58	CTG	GTG
17	24019526	C	T	13	18	NON_SYNONYMOUS_CODING	MGI:2384842	ENSMUST00000068580	1	24019525	24019527	94	GCC	GTC
17	24019526	C	T	13	18	NON_SYNONYMOUS_CODING	MGI:2384842	ENSMUST00000088603	1	24019525	24019527	67	GCC	GTC
17	24019616	A	G	157	40	NON_SYNONYMOUS_CODING	MGI:2384842	ENSMUST00000068580	1	24019615	24019617	124	AAT	AGT
17	24019616	A	G	157	40	NON_SYNONYMOUS_CODING	MGI:2384842	ENSMUST00000088603	1	24019615	24019617	97	AAT	AGT
17	24019639	A	G	181	48	NON_SYNONYMOUS_CODING	MGI:2384842	ENSMUST00000068580	1	24019639	24019641	132	AAC	GAC
17	24019639	A	G	181	48	NON_SYNONYMOUS_CODING	MGI:2384842	ENSMUST00000088603	1	24019639	24019641	105	AAC	GAC
17	24036360	C	G	69	11	NON_SYNONYMOUS_CODING	Dcpp2	ENSMUST00000088598	1	24036359	24036361	54	GCT	GGT
17	24036360	C	G	69	11	NON_SYNONYMOUS_CODING	Dcpp2	ENSMUST00000088594	1	24036359	24036361	27	GCT	GGT
17	24036366	T	C	70	11	NON_SYNONYMOUS_CODING	Dcpp2	ENSMUST00000088598	1	24036365	24036367	56	TTG	TCG
17	24036366	T	C	70	11	NON_SYNONYMOUS_CODING	Dcpp2	ENSMUST00000088594	1	24036365	24036367	29	TTG	TCG
17	24037499	G	A	85	16	NON_SYNONYMOUS_CODING	Dcpp2	ENSMUST00000088598	1	24037499	24037501	107	GTC	ATC
17	24037499	G	A	85	16	NON_SYNONYMOUS_CODING	Dcpp2	ENSMUST00000088594	1	24037499	24037501	80	GTC	ATC
17	24037507	A	G	49	4	SYNONYMOUS_CODING	Dcpp2	ENSMUST00000088598	1	24037505	24037507	109	ACA	ACG
17	24037507	A	G	49	4	SYNONYMOUS_CODING	Dcpp2	ENSMUST00000088594	1	24037505	24037507	82	ACA	ACG
17	24037542	T	A	59	11	NON_SYNONYMOUS_CODING	Dcpp2	ENSMUST00000088598	1	24037541	24037543	121	CTC	CAC
17	24037542	T	A	59	11	NON_SYNONYMOUS_CODING	Dcpp2	ENSMUST00000088594	1	24037541	24037543	94	CTC	CAC
17	24082163	A	C	52	5	SYNONYMOUS_CODING	Sbp	ENSMUST00000024940	1	24082161	24082163	121	CGA	CGC
17	24082171	G	A	65	11	NON_SYNONYMOUS_CODING	Sbp	ENSMUST00000024940	1	24082170	24082172	124	AGT	AAT
17	24082240	G	A	64	16	NON_SYNONYMOUS_CODING	Sbp	ENSMUST00000024940	1	24082239	24082241	147	AGA	AAA
17	24082280	C	T	82	15	SYNONYMOUS_CODING	Sbp	ENSMUST00000024940	1	24082278	24082280	160	GGC	GGT
17	24090431	C	A	112	25	NON_SYNONYMOUS_CODING	Sbp	ENSMUST00000024939	-1	24090431	24090433	160	ATG	ATT
17	24090650	A	C	114	27	NON_SYNONYMOUS_CODING	Sbp	ENSMUST00000024939	-1	24090650	24090652	87	GAT	GAG
17	24090658	G	A	91	27	NON_SYNONYMOUS_CODING	Sbp	ENSMUST00000024939	-1	24090656	24090658	85	CGG	TGG
17	24091837	T	C	82	15	SYNONYMOUS_CODING	Sbp	ENSMUST00000024939	-1	24091837	24091839	13	TCA	TCG
17	24109788	G	A	118	27	NON_SYNONYMOUS_CODING	Tmprss8	ENSMUST00000024936	-1	24109787	24109789	242	ACC	ATC
17	24110538	T	C	73	12	SPLICE_SITE	Tmprss8	ENSMUST00000024936	-1
17	24110934	C	T	88	17	SYNONYMOUS_CODING	Tmprss8	ENSMUST00000024936	-1	24110934	24110936	73	GTG	GTA
17	24131558	G	A	124	29	SPLICE_SITE	Prss22	ENSMUST00000041649	-1
17	24131617	G	C	91	18	SYNONYMOUS_CODING	Prss22	ENSMUST00000041649	-1	24131617	24131619	222	ACC	ACG
17	24133204	C	T	115	26	SPLICE_SITE	Prss22	ENSMUST00000041649	-1
17	24179809	G	A	79	14	SYNONYMOUS_CODING	Prss27	ENSMUST00000059482	1	24179807	24179809	41	GGG	GGA
17	24181386	G	A	97	20	SYNONYMOUS_CODING	Prss27	ENSMUST00000059482	1	24181384	24181386	135	GGG	GGA
17	24182695	A	C	87	26	SYNONYMOUS_CODING	Prss27	ENSMUST00000059482	1	24182693	24182695	288	GCA	GCC
17	24196192	G	C	76	13	SYNONYMOUS_CODING	Kctd5	ENSMUST00000017090	-1	24196192	24196194	150	TCC	TCG
17	24196199	T	C	79	14	NON_SYNONYMOUS_CODING	Kctd5	ENSMUST00000017090	-1	24196198	24196200	148	AAA	AGA
17	24212491	T	C	106	23	SYNONYMOUS_CODING	ENSMUSG00000073440	ENSMUST00000097377	1	24212489	24212491	51	ACT	ACC
17	24292996	A	G	82	15	SYNONYMOUS_CODING	Amdhd2	ENSMUST00000040735	-1	24292994	24292996	400	TTG	CTG
17	24294756	T	C	97	20	SYNONYMOUS_CODING	Amdhd2	ENSMUST00000040735	-1	24294756	24294758	307	ACA	ACG
17	24300045	G	A	93	22	SYNONYMOUS_CODING	Amdhd2	ENSMUST00000040735	-1	24300045	24300047	86	GAC	GAT
17	24300614	G	A	79	14	SYNONYMOUS_CODING	Amdhd2	ENSMUST00000040735	-1	24300614	24300616	6	TGC	TGT
17	24301818	A	G	46	3	SYNONYMOUS_CODING	Atp6v0c	ENSMUST00000024932	-1	24301818	24301820	37	AGT	AGC
17	24301818	A	G	46	3	SYNONYMOUS_CODING	Atp6v0c	ENSMUST00000098862	-1	24301818	24301820	37	AGT	AGC
17	24318750	G	A	91	18	SYNONYMOUS_CODING	Tbc1d24	ENSMUST00000097376	-1	24318750	24318752	494	TCC	TCT
17	24318750	G	A	91	18	SYNONYMOUS_CODING	Tbc1d24	ENSMUST00000040474	-1	24318750	24318752	488	TCC	TCT
17	24318821	T	C	76	17	NON_SYNONYMOUS_CODING	Tbc1d24	ENSMUST00000097376	-1	24318819	24318821	471	AGC	GGC
17	24318821	T	C	76	17	NON_SYNONYMOUS_CODING	Tbc1d24	ENSMUST00000040474	-1	24318819	24318821	465	AGC	GGC
17	24322610	G	C	109	24	SYNONYMOUS_CODING	Tbc1d24	ENSMUST00000097376	-1	24322610	24322612	168	CTC	CTG
17	24322610	G	C	109	24	SYNONYMOUS_CODING	Tbc1d24	ENSMUST00000040474	-1	24322610	24322612	168	CTC	CTG
17	24322798	G	A	103	22	SYNONYMOUS_CODING	Tbc1d24	ENSMUST00000097376	-1	24322796	24322798	106	CTG	TTG
17	24322798	G	A	103	22	SYNONYMOUS_CODING	Tbc1d24	ENSMUST00000040474	-1	24322796	24322798	106	CTG	TTG
17	24343723	G	A	91	18	SYNONYMOUS_CODING	Ntn2l	ENSMUST00000024931	-1	24343723	24343725	521	CCC	CCT
17	24343759	A	G	64	9	SYNONYMOUS_CODING	Ntn2l	ENSMUST00000024931	-1	24343759	24343761	509	ACT	ACC
17	24344871	G	A	48	7	SYNONYMOUS_CODING	Ntn2l	ENSMUST00000024931	-1	24344871	24344873	330	TCC	TCT
17	24345707	T	A	121	28	SYNONYMOUS_CODING	Ntn2l	ENSMUST00000024931	-1	24345707	24345709	75	GCA	GCT
17	24345833	C	T	97	20	SYNONYMOUS_CODING	Ntn2l	ENSMUST00000024931	-1	24345833	24345835	33	GAG	GAA
17	24352872	C	T	82	15	NON_SYNONYMOUS_CODING	1600002H07Rik	ENSMUST00000024930	-1	24352870	24352872	415	GCG	ACG
17	24353267	G	A	88	17	SYNONYMOUS_CODING	1600002H07Rik	ENSMUST00000024930	-1	24353267	24353269	364	ACC	ACT
17	24353375	C	T	133	32	SYNONYMOUS_CODING	1600002H07Rik	ENSMUST00000024930	-1	24353375	24353377	328	GAG	GAA
17	24354836	A	G	109	24	SPLICE_SITE	1600002H07Rik	ENSMUST00000024930	-1	24354835	24354837	290	ATA	ACA
17	24354836	A	G	109	24	NON_SYNONYMOUS_CODING	1600002H07Rik	ENSMUST00000024930	-1	24354835	24354837	290	ATA	ACA
17	24354893	C	T	94	19	NON_SYNONYMOUS_CODING	1600002H07Rik	ENSMUST00000024930	-1	24354892	24354894	271	CGG	CAG
17	24354902	G	A	85	16	NON_SYNONYMOUS_CODING	1600002H07Rik	ENSMUST00000024930	-1	24354901	24354903	268	GCG	GTG
17	24356692	C	T	79	14	NON_SYNONYMOUS_CODING	1600002H07Rik	ENSMUST00000024930	-1	24356690	24356692	199	GCA	ACA
17	24356836	G	C	79	14	NON_SYNONYMOUS_CODING	1600002H07Rik	ENSMUST00000024930	-1	24356834	24356836	151	CCC	GCC
17	24357641	A	C	103	22	SYNONYMOUS_CODING	1600002H07Rik	ENSMUST00000024930	-1	24357641	24357643	15	GCT	GCG
17	24360859	A	G	133	32	NON_SYNONYMOUS_CODING	Ccnf	ENSMUST00000073425	-1	24360858	24360860	773	ATG	ACG
17	24360859	A	G	133	32	NON_SYNONYMOUS_CODING	Ccnf	ENSMUST00000115390	-1	24360858	24360860	812	ATG	ACG
17	24360930	G	A	94	19	SYNONYMOUS_CODING	Ccnf	ENSMUST00000073425	-1	24360930	24360932	749	AAC	AAT
17	24360930	G	A	94	19	SYNONYMOUS_CODING	Ccnf	ENSMUST00000115390	-1	24360930	24360932	788	AAC	AAT
17	24361026	C	G	61	8	SYNONYMOUS_CODING	Ccnf	ENSMUST00000073425	-1	24361026	24361028	717	CCG	CCC
17	24361026	C	G	61	8	SYNONYMOUS_CODING	Ccnf	ENSMUST00000115390	-1	24361026	24361028	756	CCG	CCC
17	24361940	G	A	78	20	SYNONYMOUS_CODING	Ccnf	ENSMUST00000073425	-1	24361938	24361940	600	CTG	TTG
17	24361940	G	A	78	20	SYNONYMOUS_CODING	Ccnf	ENSMUST00000115390	-1	24361938	24361940	639	CTG	TTG
17	24362013	T	C	97	20	SYNONYMOUS_CODING	Ccnf	ENSMUST00000073425	-1	24362013	24362015	575	GAA	GAG
17	24362013	T	C	97	20	SYNONYMOUS_CODING	Ccnf	ENSMUST00000115390	-1	24362013	24362015	614	GAA	GAG
17	24363520	T	C	107	25	NON_SYNONYMOUS_CODING	Ccnf	ENSMUST00000073425	-1	24363518	24363520	539	ACA	GCA
17	24363520	T	C	107	25	NON_SYNONYMOUS_CODING	Ccnf	ENSMUST00000115390	-1	24363518	24363520	578	ACA	GCA
17	24363670	T	G	103	22	SYNONYMOUS_CODING	Ccnf	ENSMUST00000073425	-1	24363668	24363670	516	AGG	CGG
17	24363670	T	G	103	22	SYNONYMOUS_CODING	Ccnf	ENSMUST00000115390	-1	24363668	24363670	555	AGG	CGG
17	24363694	C	T	97	20	NON_SYNONYMOUS_CODING	Ccnf	ENSMUST00000073425	-1	24363692	24363694	508	GTC	ATC
17	24363694	C	T	97	20	NON_SYNONYMOUS_CODING	Ccnf	ENSMUST00000115390	-1	24363692	24363694	547	GTC	ATC
17	24368754	A	G	78	19	SYNONYMOUS_CODING	Ccnf	ENSMUST00000073425	-1	24368754	24368756	398	ATT	ATC
17	24368754	A	G	78	19	SYNONYMOUS_CODING	Ccnf	ENSMUST00000115390	-1	24368754	24368756	437	ATT	ATC
17	24368829	C	T	88	17	SYNONYMOUS_CODING	Ccnf	ENSMUST00000073425	-1	24368829	24368831	373	ACG	ACA
17	24368829	C	T	88	17	SYNONYMOUS_CODING	Ccnf	ENSMUST00000115390	-1	24368829	24368831	412	ACG	ACA
17	24374112	C	T	100	21	SYNONYMOUS_CODING	Ccnf	ENSMUST00000073425	-1	24374112	24374114	281	GAG	GAA
17	24374112	C	T	100	21	SYNONYMOUS_CODING	Ccnf	ENSMUST00000115390	-1	24374112	24374114	320	GAG	GAA
17	24374181	C	T	109	24	SPLICE_SITE	Ccnf	ENSMUST00000073425	-1
17	24374181	C	T	109	24	SPLICE_SITE	Ccnf	ENSMUST00000115390	-1
17	24388116	A	C	79	14	SPLICE_SITE	Ccnf	ENSMUST00000115390	-1
17	24388173	G	C	91	18	NON_SYNONYMOUS_CODING	Ccnf	ENSMUST00000115390	-1	24388171	24388173	28	CGG	GGG
17	24401276	G	T	94	19	NON_SYNONYMOUS_CODING	Abca17	ENSMUST00000039324	-1	24401275	24401277	1717	CCG	CAG
17	24402455	T	C	58	7	NON_SYNONYMOUS_CODING	Abca17	ENSMUST00000039324	-1	24402453	24402455	1593	AGC	GGC
17	24417418	C	T	100	21	NON_SYNONYMOUS_CODING	Abca17	ENSMUST00000039324	-1	24417416	24417418	1361	GTA	ATA
17	24417435	C	T	70	11	NON_SYNONYMOUS_CODING	Abca17	ENSMUST00000039324	-1	24417434	24417436	1355	CGT	CAT
17	24417449	C	T	46	3	SYNONYMOUS_CODING	Abca17	ENSMUST00000039324	-1	24417449	24417451	1350	GCG	GCA
17	24417451	C	T	55	6	NON_SYNONYMOUS_CODING	Abca17	ENSMUST00000039324	-1	24417449	24417451	1350	GCG	ACG
17	24417507	T	G	106	23	SPLICE_SITE	Abca17	ENSMUST00000039324	-1
17	24417508	T	C	103	22	SPLICE_SITE	Abca17	ENSMUST00000039324	-1
17	24418261	C	T	118	27	SYNONYMOUS_CODING	Abca17	ENSMUST00000039324	-1	24418261	24418263	1300	GTG	GTA
17	24422712	G	A	136	33	SYNONYMOUS_CODING	Abca17	ENSMUST00000039324	-1	24422712	24422714	1219	GGC	GGT
17	24424739	G	A	73	12	SYNONYMOUS_CODING	Abca17	ENSMUST00000039324	-1	24424739	24424741	1195	CTC	CTT
17	24426292	T	C	115	26	SYNONYMOUS_CODING	Abca17	ENSMUST00000039324	-1	24426292	24426294	1071	TCA	TCG
17	24426487	C	T	88	22	SYNONYMOUS_CODING	Abca17	ENSMUST00000039324	-1	24426487	24426489	1006	GTG	GTA
17	24428637	T	G	109	24	SYNONYMOUS_CODING	Abca17	ENSMUST00000039324	-1	24428637	24428639	937	CCA	CCC
17	24428761	T	C	148	37	NON_SYNONYMOUS_CODING	Abca17	ENSMUST00000039324	-1	24428760	24428762	896	AAG	AGG
17	24432068	G	A	70	11	NON_SYNONYMOUS_CODING	Abca17	ENSMUST00000039324	-1	24432066	24432068	869	CCA	TCA
17	24435893	T	C	112	25	SPLICE_SITE	Abca17	ENSMUST00000039324	-1
17	24435926	C	A	92	25	NON_SYNONYMOUS_CODING	Abca17	ENSMUST00000039324	-1	24435924	24435926	785	GTC	TTC
17	24437300	T	C	109	24	NON_SYNONYMOUS_CODING	Abca17	ENSMUST00000039324	-1	24437299	24437301	652	AAG	AGG
17	24437331	C	T	121	28	NON_SYNONYMOUS_CODING	Abca17	ENSMUST00000039324	-1	24437329	24437331	642	GGT	AGT
17	24450254	C	T	143	45	SYNONYMOUS_CODING	Abca17	ENSMUST00000039324	-1	24450254	24450256	530	TCG	TCA
17	24454190	C	T	124	29	SPLICE_SITE	Abca17	ENSMUST00000039324	-1
17	24457954	G	A	94	19	NON_SYNONYMOUS_CODING	Abca17	ENSMUST00000039324	-1	24457953	24457955	415	ACG	ATG
17	24483282	T	C	157	40	SYNONYMOUS_CODING	Abca17	ENSMUST00000039324	-1	24483282	24483284	40	TTA	TTG
17	24483282	T	C	157	40	SYNONYMOUS_CODING	Abca17	ENSMUST00000115381	-1	24483282	24483284	40	TTA	TTG
17	24501534	G	A	100	21	SPLICE_SITE	Abca3	ENSMUST00000039013	1
17	24501534	G	A	100	21	SPLICE_SITE	Abca3	ENSMUST00000079594	1
17	24501814	C	T	97	20	SYNONYMOUS_CODING	Abca3	ENSMUST00000039013	1	24501812	24501814	77	ACC	ACT
17	24501814	C	T	97	20	SYNONYMOUS_CODING	Abca3	ENSMUST00000079594	1	24501812	24501814	77	ACC	ACT
17	24501877	A	G	100	21	SYNONYMOUS_CODING	Abca3	ENSMUST00000039013	1	24501875	24501877	98	AAA	AAG
17	24501877	A	G	100	21	SYNONYMOUS_CODING	Abca3	ENSMUST00000079594	1	24501875	24501877	98	AAA	AAG
17	24503166	T	A	55	6	SPLICE_SITE	Abca3	ENSMUST00000039013	1
17	24503166	T	A	55	6	SPLICE_SITE	Abca3	ENSMUST00000079594	1
17	24503814	A	G	97	20	SYNONYMOUS_CODING	Abca3	ENSMUST00000039013	1	24503812	24503814	183	TCA	TCG
17	24503814	A	G	97	20	SYNONYMOUS_CODING	Abca3	ENSMUST00000079594	1	24503812	24503814	183	TCA	TCG
17	24503838	C	T	76	13	SYNONYMOUS_CODING	Abca3	ENSMUST00000039013	1	24503836	24503838	191	CCC	CCT
17	24503838	C	T	76	13	SYNONYMOUS_CODING	Abca3	ENSMUST00000079594	1	24503836	24503838	191	CCC	CCT
17	24503868	C	T	71	18	SYNONYMOUS_CODING	Abca3	ENSMUST00000039013	1	24503866	24503868	201	GGC	GGT
17	24503868	C	T	71	18	SYNONYMOUS_CODING	Abca3	ENSMUST00000079594	1	24503866	24503868	201	GGC	GGT
17	24503877	T	G	97	20	SPLICE_SITE	Abca3	ENSMUST00000039013	1	24503875	24503877	204	CCT	CCG
17	24503877	T	G	97	20	SYNONYMOUS_CODING	Abca3	ENSMUST00000039013	1	24503875	24503877	204	CCT	CCG
17	24503877	T	G	97	20	SPLICE_SITE	Abca3	ENSMUST00000079594	1	24503875	24503877	204	CCT	CCG
17	24503877	T	G	97	20	SYNONYMOUS_CODING	Abca3	ENSMUST00000079594	1	24503875	24503877	204	CCT	CCG
17	24511397	C	T	80	16	SYNONYMOUS_CODING	Abca3	ENSMUST00000039013	1	24511395	24511397	274	ACC	ACT
17	24511397	C	T	80	16	SYNONYMOUS_CODING	Abca3	ENSMUST00000079594	1	24511395	24511397	274	ACC	ACT
17	24511455	C	T	100	21	SPLICE_SITE	Abca3	ENSMUST00000039013	1
17	24511455	C	T	100	21	SPLICE_SITE	Abca3	ENSMUST00000079594	1
17	24513407	C	G	130	31	SYNONYMOUS_CODING	Abca3	ENSMUST00000039013	1	24513405	24513407	324	ACC	ACG
17	24513407	C	G	130	31	SYNONYMOUS_CODING	Abca3	ENSMUST00000079594	1	24513405	24513407	324	ACC	ACG
17	24518887	G	C	82	15	SYNONYMOUS_CODING	Abca3	ENSMUST00000039013	1	24518885	24518887	443	GTG	GTC
17	24518887	G	C	82	15	SYNONYMOUS_CODING	Abca3	ENSMUST00000079594	1	24518885	24518887	443	GTG	GTC
17	24518894	A	G	85	16	NON_SYNONYMOUS_CODING	Abca3	ENSMUST00000039013	1	24518894	24518896	446	AAT	GAT
17	24518894	A	G	85	16	NON_SYNONYMOUS_CODING	Abca3	ENSMUST00000079594	1	24518894	24518896	446	AAT	GAT
17	24520919	C	T	100	21	SYNONYMOUS_CODING	Abca3	ENSMUST00000039013	1	24520917	24520919	514	CTC	CTT
17	24520919	C	T	100	21	SYNONYMOUS_CODING	Abca3	ENSMUST00000079594	1	24520917	24520919	514	CTC	CTT
17	24520946	A	G	145	36	SYNONYMOUS_CODING	Abca3	ENSMUST00000039013	1	24520944	24520946	523	CCA	CCG
17	24520946	A	G	145	36	SYNONYMOUS_CODING	Abca3	ENSMUST00000079594	1	24520944	24520946	523	CCA	CCG
17	24521469	C	T	76	13	SYNONYMOUS_CODING	Abca3	ENSMUST00000039013	1	24521467	24521469	563	GTC	GTT
17	24521469	C	T	76	13	SYNONYMOUS_CODING	Abca3	ENSMUST00000079594	1	24521467	24521469	563	GTC	GTT
17	24522839	T	C	70	11	SYNONYMOUS_CODING	Abca3	ENSMUST00000039013	1	24522837	24522839	658	CGT	CGC
17	24522839	T	C	70	11	SYNONYMOUS_CODING	Abca3	ENSMUST00000079594	1	24522837	24522839	658	CGT	CGC
17	24522845	A	G	70	11	SYNONYMOUS_CODING	Abca3	ENSMUST00000039013	1	24522843	24522845	660	TTA	TTG
17	24522845	A	G	70	11	SYNONYMOUS_CODING	Abca3	ENSMUST00000079594	1	24522843	24522845	660	TTA	TTG
17	24523318	A	G	97	20	SYNONYMOUS_CODING	Abca3	ENSMUST00000039013	1	24523316	24523318	748	CTA	CTG
17	24523318	A	G	97	20	SYNONYMOUS_CODING	Abca3	ENSMUST00000079594	1	24523316	24523318	748	CTA	CTG
17	24524490	G	A	89	19	SYNONYMOUS_CODING	Abca3	ENSMUST00000039013	1	24524488	24524490	791	GGG	GGA
17	24524490	G	A	89	19	SYNONYMOUS_CODING	Abca3	ENSMUST00000079594	1	24524488	24524490	791	GGG	GGA
17	24524523	C	T	154	39	SYNONYMOUS_CODING	Abca3	ENSMUST00000039013	1	24524521	24524523	802	AGC	AGT
17	24524523	C	T	154	39	SYNONYMOUS_CODING	Abca3	ENSMUST00000079594	1	24524521	24524523	802	AGC	AGT
17	24535277	T	C	80	16	SPLICE_SITE	Abca3	ENSMUST00000039013	1
17	24535277	T	C	80	16	SPLICE_SITE	Abca3	ENSMUST00000079594	1
17	24535480	C	T	82	15	STOP_GAINED	Abca3	ENSMUST00000039013	1	24535480	24535482	1069	CAG	TAG
17	24535480	C	T	82	15	STOP_GAINED	Abca3	ENSMUST00000079594	1	24535480	24535482	1069	CAG	TAG
17	24535481	A	G	88	17	NON_SYNONYMOUS_CODING	Abca3	ENSMUST00000039013	1	24535480	24535482	1069	CAG	CGG
17	24535481	A	G	88	17	NON_SYNONYMOUS_CODING	Abca3	ENSMUST00000079594	1	24535480	24535482	1069	CAG	CGG
17	24535530	G	A	97	20	SYNONYMOUS_CODING	Abca3	ENSMUST00000039013	1	24535528	24535530	1085	CAG	CAA
17	24535530	G	A	97	20	SYNONYMOUS_CODING	Abca3	ENSMUST00000079594	1	24535528	24535530	1085	CAG	CAA
17	24536908	T	C	76	13	SYNONYMOUS_CODING	Abca3	ENSMUST00000039013	1	24536906	24536908	1119	GCT	GCC
17	24536908	T	C	76	13	SYNONYMOUS_CODING	Abca3	ENSMUST00000079594	1	24536906	24536908	1119	GCT	GCC
17	24536978	T	C	64	17	NON_SYNONYMOUS_CODING	Abca3	ENSMUST00000039013	1	24536978	24536980	1143	TTC	CTC
17	24536978	T	C	64	17	NON_SYNONYMOUS_CODING	Abca3	ENSMUST00000079594	1	24536978	24536980	1143	TTC	CTC
17	24539298	C	T	79	14	SYNONYMOUS_CODING	Abca3	ENSMUST00000039013	1	24539296	24539298	1317	TAC	TAT
17	24539298	C	T	79	14	SYNONYMOUS_CODING	Abca3	ENSMUST00000079594	1	24539296	24539298	1317	TAC	TAT
17	24539904	A	G	57	11	SYNONYMOUS_CODING	ENSMUSG00000073439	ENSMUST00000093460	1	24539902	24539904	13	AGA	AGG
17	24539923	T	C	37	3	NON_SYNONYMOUS_CODING	ENSMUSG00000073439	ENSMUST00000093460	1	24539923	24539925	20	TGG	CGG
17	24539929	T	G	46	3	SPLICE_SITE	ENSMUSG00000073439	ENSMUST00000093460	1	24539929	24539931	22	TTT	GTT
17	24539929	T	G	46	3	NON_SYNONYMOUS_CODING	ENSMUSG00000073439	ENSMUST00000093460	1	24539929	24539931	22	TTT	GTT
17	24539981	G	T	67	10	ESSENTIAL_SPLICE_SITE	ENSMUSG00000073439	ENSMUST00000093460	1
17	24539987	C	A	64	9	SYNONYMOUS_CODING	ENSMUSG00000073439	ENSMUST00000093460	1	24539985	24539987	24	TCC	TCA
17	24542080	C	T	115	26	SYNONYMOUS_CODING	Abca3	ENSMUST00000039013	1	24542078	24542080	1382	ATC	ATT
17	24542080	C	T	115	26	SYNONYMOUS_CODING	Abca3	ENSMUST00000079594	1	24542078	24542080	1382	ATC	ATT
17	24542342	T	C	76	13	SYNONYMOUS_CODING	Abca3	ENSMUST00000039013	1	24542340	24542342	1439	GAT	GAC
17	24542342	T	C	76	13	SYNONYMOUS_CODING	Abca3	ENSMUST00000079594	1	24542340	24542342	1439	GAT	GAC
17	24542378	C	T	124	29	SYNONYMOUS_CODING	Abca3	ENSMUST00000039013	1	24542376	24542378	1451	ATC	ATT
17	24542378	C	T	124	29	SYNONYMOUS_CODING	Abca3	ENSMUST00000079594	1	24542376	24542378	1451	ATC	ATT
17	24545111	C	T	73	12	SYNONYMOUS_CODING	Abca3	ENSMUST00000039013	1	24545109	24545111	1535	GTC	GTT
17	24545111	C	T	73	12	SYNONYMOUS_CODING	Abca3	ENSMUST00000079594	1	24545109	24545111	1535	GTC	GTT
17	24545147	A	T	91	18	SYNONYMOUS_CODING	Abca3	ENSMUST00000039013	1	24545145	24545147	1547	CCA	CCT
17	24545147	A	T	91	18	SYNONYMOUS_CODING	Abca3	ENSMUST00000079594	1	24545145	24545147	1547	CCA	CCT
17	24545629	C	T	88	17	SYNONYMOUS_CODING	Abca3	ENSMUST00000039013	1	24545627	24545629	1622	GAC	GAT
17	24545629	C	T	88	17	SYNONYMOUS_CODING	Abca3	ENSMUST00000079594	1	24545627	24545629	1622	GAC	GAT
17	24549469	C	T	106	23	SYNONYMOUS_CODING	Abca3	ENSMUST00000084725	-1	24549469	24549471	57	TTG	TTA
17	24550871	G	A	94	19	SPLICE_SITE	Abca3	ENSMUST00000084725	-1
17	24557166	C	A	70	11	SYNONYMOUS_CODING	Rnps1	ENSMUST00000115371	1	24557164	24557166	58	TCC	TCA
17	24557166	C	A	70	11	SYNONYMOUS_CODING	Rnps1	ENSMUST00000088512	1	24557164	24557166	81	TCC	TCA
17	24557166	C	A	70	11	NON_SYNONYMOUS_CODING	Rnps1	ENSMUST00000058094	1	24557165	24557167	80	CCA	CAA
17	24559133	T	C	79	14	SYNONYMOUS_CODING	Rnps1	ENSMUST00000115371	1	24559131	24559133	164	ATT	ATC
17	24559133	T	C	79	14	SYNONYMOUS_CODING	Rnps1	ENSMUST00000088512	1	24559131	24559133	187	ATT	ATC
17	24559133	T	C	79	14	SYNONYMOUS_CODING	Rnps1	ENSMUST00000058094	1	24559131	24559133	183	ATT	ATC
17	24559154	T	C	115	26	SYNONYMOUS_CODING	Rnps1	ENSMUST00000115371	1	24559152	24559154	171	GTT	GTC
17	24559154	T	C	115	26	SYNONYMOUS_CODING	Rnps1	ENSMUST00000088512	1	24559152	24559154	194	GTT	GTC
17	24559154	T	C	115	26	SYNONYMOUS_CODING	Rnps1	ENSMUST00000058094	1	24559152	24559154	190	GTT	GTC
17	24561426	C	T	91	18	SYNONYMOUS_CODING	Rnps1	ENSMUST00000115371	1	24561424	24561426	229	CCC	CCT
17	24561426	C	T	91	18	SYNONYMOUS_CODING	Rnps1	ENSMUST00000088512	1	24561424	24561426	252	CCC	CCT
17	24561426	C	T	91	18	SYNONYMOUS_CODING	Rnps1	ENSMUST00000058094	1	24561424	24561426	248	CCC	CCT
17	24573143	A	G	76	13	SYNONYMOUS_CODING	Dci	ENSMUST00000024946	1	24573141	24573143	92	TCA	TCG
17	24573149	C	G	64	9	SYNONYMOUS_CODING	Dci	ENSMUST00000024946	1	24573147	24573149	94	GGC	GGG
17	24574161	G	T	76	19	SPLICE_SITE	Dci	ENSMUST00000024946	1
17	24578438	C	T	112	25	SPLICE_SITE	Dnase1l2	ENSMUST00000088506	-1
17	24578651	G	A	118	27	SYNONYMOUS_CODING	Dnase1l2	ENSMUST00000088506	-1	24578651	24578653	191	TAC	TAT
17	24578851	G	A	67	10	SYNONYMOUS_CODING	Dnase1l2	ENSMUST00000088506	-1	24578851	24578853	161	GAC	GAT
17	24579183	A	G	118	27	SYNONYMOUS_CODING	Dnase1l2	ENSMUST00000088506	-1	24579183	24579185	104	GTT	GTC
17	24581165	T	C	87	24	NON_SYNONYMOUS_CODING	E4f1	ENSMUST00000056032	-1	24581163	24581165	704	ACT	GCT
17	24581536	C	G	94	19	NON_SYNONYMOUS_CODING	E4f1	ENSMUST00000056032	-1	24581534	24581536	629	GAG	CAG
17	24582064	C	T	100	21	SPLICE_SITE	E4f1	ENSMUST00000056032	-1
17	24582064	C	T	100	21	SPLICE_SITE	E4f1	ENSMUST00000088493	-1
17	24582933	C	T	118	30	SYNONYMOUS_CODING	E4f1	ENSMUST00000056032	-1	24582933	24582935	407	GGG	GGA
17	24582933	C	T	118	30	SYNONYMOUS_CODING	E4f1	ENSMUST00000088493	-1	24582933	24582935	355	GGG	GGA
17	24584382	A	C	61	8	NON_SYNONYMOUS_CODING	E4f1	ENSMUST00000056032	-1	24584381	24584383	158	GTC	GGC
17	24584382	A	C	61	8	NON_SYNONYMOUS_CODING	E4f1	ENSMUST00000088493	-1	24584381	24584383	106	GTC	GGC
17	24584413	T	C	91	18	NON_SYNONYMOUS_CODING	E4f1	ENSMUST00000056032	-1	24584411	24584413	148	ATT	GTT
17	24584413	T	C	91	18	NON_SYNONYMOUS_CODING	E4f1	ENSMUST00000088493	-1	24584411	24584413	96	ATT	GTT
17	24592182	G	C	67	10	NON_SYNONYMOUS_CODING	E4f1	ENSMUST00000056032	-1	24592180	24592182	18	CGG	GGG
17	24607580	T	C	109	24	SYNONYMOUS_CODING	1700012G19Rik	ENSMUST00000053024	1	24607578	24607580	42	GGT	GGC
17	24607598	C	G	73	12	SYNONYMOUS_CODING	1700012G19Rik	ENSMUST00000053024	1	24607596	24607598	48	GGC	GGG
17	24611484	T	C	97	20	SYNONYMOUS_CODING	9930021D14Rik	ENSMUST00000054946	1	24611482	24611484	51	GCT	GCC
17	24612093	A	G	112	25	SPLICE_SITE	9930021D14Rik	ENSMUST00000054946	1
17	24614213	A	G	121	28	SYNONYMOUS_CODING	Gbl	ENSMUST00000070888	-1	24614213	24614215	162	AAT	AAC
17	24633519	G	A	112	25	SPLICE_SITE	Caskin1	ENSMUST00000024958	1
17	24633519	G	A	112	25	SPLICE_SITE	Caskin1	ENSMUST00000088474	1
17	24633519	G	A	112	25	SPLICE_SITE	Caskin1	ENSMUST00000115347	1
17	24636552	T	C	97	20	SYNONYMOUS_CODING	Caskin1	ENSMUST00000024958	1	24636550	24636552	345	ATT	ATC
17	24636552	T	C	97	20	SYNONYMOUS_CODING	Caskin1	ENSMUST00000088474	1	24636550	24636552	345	ATT	ATC
17	24636552	T	C	97	20	SYNONYMOUS_CODING	Caskin1	ENSMUST00000115347	1	24636550	24636552	345	ATT	ATC
17	24638203	C	T	106	23	SYNONYMOUS_CODING	Caskin1	ENSMUST00000024958	1	24638201	24638203	451	GCC	GCT
17	24638203	C	T	106	23	SYNONYMOUS_CODING	Caskin1	ENSMUST00000088474	1	24638201	24638203	451	GCC	GCT
17	24638203	C	T	106	23	SYNONYMOUS_CODING	Caskin1	ENSMUST00000115347	1	24638201	24638203	451	GCC	GCT
17	24640741	C	T	70	11	SPLICE_SITE	Caskin1	ENSMUST00000024958	1
17	24640741	C	T	70	11	SPLICE_SITE	Caskin1	ENSMUST00000088474	1
17	24640741	C	T	70	11	SPLICE_SITE	Caskin1	ENSMUST00000115347	1
17	24642178	T	C	88	17	SYNONYMOUS_CODING	Caskin1	ENSMUST00000024958	1	24642176	24642178	998	GGT	GGC
17	24642178	T	C	88	17	SYNONYMOUS_CODING	Caskin1	ENSMUST00000088474	1	24642176	24642178	998	GGT	GGC
17	24642178	T	C	88	17	SYNONYMOUS_CODING	Caskin1	ENSMUST00000115347	1	24642176	24642178	927	GGT	GGC
17	24642202	C	T	55	14	SYNONYMOUS_CODING	Caskin1	ENSMUST00000024958	1	24642200	24642202	1006	ATC	ATT
17	24642202	C	T	55	14	SYNONYMOUS_CODING	Caskin1	ENSMUST00000088474	1	24642200	24642202	1006	ATC	ATT
17	24642202	C	T	55	14	SYNONYMOUS_CODING	Caskin1	ENSMUST00000115347	1	24642200	24642202	935	ATC	ATT
17	24642736	C	G	82	15	SYNONYMOUS_CODING	Caskin1	ENSMUST00000024958	1	24642734	24642736	1184	ACC	ACG
17	24642736	C	G	82	15	SYNONYMOUS_CODING	Caskin1	ENSMUST00000088474	1	24642734	24642736	1184	ACC	ACG
17	24642736	C	G	82	15	SYNONYMOUS_CODING	Caskin1	ENSMUST00000115347	1	24642734	24642736	1113	ACC	ACG
17	24642887	T	G	115	26	NON_SYNONYMOUS_CODING	Caskin1	ENSMUST00000024958	1	24642887	24642889	1235	TCT	GCT
17	24642887	T	G	115	26	NON_SYNONYMOUS_CODING	Caskin1	ENSMUST00000088474	1	24642887	24642889	1235	TCT	GCT
17	24642887	T	G	115	26	NON_SYNONYMOUS_CODING	Caskin1	ENSMUST00000115347	1	24642887	24642889	1164	TCT	GCT
17	24647452	T	C	121	28	SYNONYMOUS_CODING	Traf7	ENSMUST00000088464	-1	24647452	24647454	408	ACA	ACG
17	24647452	T	C	121	28	SYNONYMOUS_CODING	Traf7	ENSMUST00000070777	-1	24647452	24647454	443	ACA	ACG
17	24647647	T	C	79	14	SPLICE_SITE	Traf7	ENSMUST00000088464	-1
17	24647647	T	C	79	14	SPLICE_SITE	Traf7	ENSMUST00000070777	-1
17	24648331	A	C	94	19	SYNONYMOUS_CODING	Traf7	ENSMUST00000088464	-1	24648331	24648333	349	ACT	ACG
17	24648331	A	C	94	19	SYNONYMOUS_CODING	Traf7	ENSMUST00000070777	-1	24648331	24648333	384	ACT	ACG
17	24664816	G	A	85	16	NON_SYNONYMOUS_CODING	Rab26	ENSMUST00000061764	-1	24664815	24664817	173	CCC	CTC
17	24666549	C	G	91	18	SYNONYMOUS_CODING	Rab26	ENSMUST00000035797	-1	24666549	24666551	240	CCG	CCC
17	24666765	G	A	106	23	SPLICE_SITE	Rab26	ENSMUST00000035797	-1
17	24667027	A	G	100	21	SYNONYMOUS_CODING	Rab26	ENSMUST00000035797	-1	24667027	24667029	173	GAT	GAC
17	24667723	C	A	100	21	SPLICE_SITE	Rab26	ENSMUST00000061764	-1
17	24667723	C	A	100	21	SPLICE_SITE	Rab26	ENSMUST00000035797	-1
17	24670424	C	A	112	25	SYNONYMOUS_CODING	Rab26	ENSMUST00000061764	-1	24670424	24670426	35	CCG	CCT
17	24670424	C	A	112	25	SYNONYMOUS_CODING	Rab26	ENSMUST00000035797	-1	24670424	24670426	35	CCG	CCT
17	24670472	C	T	58	11	SYNONYMOUS_CODING	Rab26	ENSMUST00000061764	-1	24670472	24670474	19	ACG	ACA
17	24670472	C	T	58	11	SYNONYMOUS_CODING	Rab26	ENSMUST00000035797	-1	24670472	24670474	19	ACG	ACA
17	24687215	T	C	61	8	NON_SYNONYMOUS_CODING	Pkd1	ENSMUST00000035565	1	24687214	24687216	3	CTC	CCC
17	24701087	C	T	139	34	SPLICE_SITE	Pkd1	ENSMUST00000035565	1
17	24701131	A	C	91	18	SYNONYMOUS_CODING	Pkd1	ENSMUST00000035565	1	24701129	24701131	84	ATA	ATC
17	24702062	C	A	110	28	SYNONYMOUS_CODING	Pkd1	ENSMUST00000035565	1	24702060	24702062	212	GCC	GCA
17	24705575	G	A	106	23	SYNONYMOUS_CODING	Pkd1	ENSMUST00000035565	1	24705573	24705575	617	GCG	GCA
17	24706526	G	A	121	28	NON_SYNONYMOUS_CODING	Pkd1	ENSMUST00000035565	1	24706525	24706527	771	CGG	CAG
17	24706827	G	C	136	33	NON_SYNONYMOUS_CODING	Pkd1	ENSMUST00000035565	1	24706825	24706827	871	GAG	GAC
17	24708242	A	G	103	22	NON_SYNONYMOUS_CODING	Pkd1	ENSMUST00000035565	1	24708242	24708244	985	ATC	GTC
17	24709823	G	A	139	34	NON_SYNONYMOUS_CODING	Pkd1	ENSMUST00000035565	1	24709823	24709825	1180	GCT	ACT
17	24710160	A	G	115	26	NON_SYNONYMOUS_CODING	Pkd1	ENSMUST00000035565	1	24710159	24710161	1292	CAC	CGC
17	24711180	C	T	81	18	NON_SYNONYMOUS_CODING	Pkd1	ENSMUST00000035565	1	24711179	24711181	1632	GCA	GTA
17	24711335	T	G	118	27	NON_SYNONYMOUS_CODING	Pkd1	ENSMUST00000035565	1	24711335	24711337	1684	TCA	GCA
17	24711388	T	C	79	14	SYNONYMOUS_CODING	Pkd1	ENSMUST00000035565	1	24711386	24711388	1701	GGT	GGC
17	24711593	G	A	115	26	NON_SYNONYMOUS_CODING	Pkd1	ENSMUST00000035565	1	24711593	24711595	1770	GCA	ACA
17	24711688	T	C	118	27	SYNONYMOUS_CODING	Pkd1	ENSMUST00000035565	1	24711686	24711688	1801	GGT	GGC
17	24712144	T	C	64	15	SYNONYMOUS_CODING	Pkd1	ENSMUST00000035565	1	24712142	24712144	1953	AGT	AGC
17	24712175	C	T	76	13	SYNONYMOUS_CODING	Pkd1	ENSMUST00000035565	1	24712175	24712177	1964	CTG	TTG
17	24712429	A	G	94	19	SYNONYMOUS_CODING	Pkd1	ENSMUST00000035565	1	24712427	24712429	2048	ACA	ACG
17	24712538	C	T	98	27	NON_SYNONYMOUS_CODING	Pkd1	ENSMUST00000035565	1	24712538	24712540	2085	CGT	TGT
17	24712810	C	A	127	30	SYNONYMOUS_CODING	Pkd1	ENSMUST00000035565	1	24712808	24712810	2175	GTC	GTA
17	24714592	A	G	100	21	SYNONYMOUS_CODING	Pkd1	ENSMUST00000035565	1	24714590	24714592	2394	AGA	AGG
17	24715083	C	T	82	15	NON_SYNONYMOUS_CODING	Pkd1	ENSMUST00000035565	1	24715082	24715084	2507	GCT	GTT
17	24715147	T	C	100	21	SYNONYMOUS_CODING	Pkd1	ENSMUST00000035565	1	24715145	24715147	2528	CTT	CTC
17	24715390	C	T	97	20	SYNONYMOUS_CODING	Pkd1	ENSMUST00000035565	1	24715388	24715390	2586	AGC	AGT
17	24722893	A	G	127	30	SYNONYMOUS_CODING	Pkd1	ENSMUST00000035565	1	24722891	24722893	3190	CAA	CAG
17	24724356	G	A	91	18	SYNONYMOUS_CODING	Pkd1	ENSMUST00000035565	1	24724354	24724356	3384	GGG	GGA
17	24724610	G	A	79	14	SYNONYMOUS_CODING	Pkd1	ENSMUST00000035565	1	24724608	24724610	3402	CCG	CCA
17	24724786	C	T	115	26	SPLICE_SITE	Pkd1	ENSMUST00000035565	1
17	24727824	A	G	84	19	SYNONYMOUS_CODING	Pkd1	ENSMUST00000035565	1	24727822	24727824	3510	AGA	AGG
17	24727842	C	G	103	22	SYNONYMOUS_CODING	Pkd1	ENSMUST00000035565	1	24727840	24727842	3516	CTC	CTG
17	24731235	G	A	112	25	NON_SYNONYMOUS_CODING	Pkd1	ENSMUST00000035565	1	24731234	24731236	3962	CGC	CAC
17	24731251	C	T	97	20	SYNONYMOUS_CODING	Pkd1	ENSMUST00000035565	1	24731249	24731251	3967	TTC	TTT
17	24731709	A	T	121	28	SYNONYMOUS_CODING	Pkd1	ENSMUST00000035565	1	24731707	24731709	4067	TCA	TCT
17	24732312	A	G	117	30	NON_SYNONYMOUS_CODING	Pkd1	ENSMUST00000035565	1	24732311	24732313	4237	CAA	CGA
17	24734060	G	T	75	21	SYNONYMOUS_CODING	Tsc2	ENSMUST00000097374	-1	24734060	24734062	1699	ACC	ACA
17	24734060	G	T	75	21	SYNONYMOUS_CODING	Tsc2	ENSMUST00000097373	-1	24734060	24734062	1633	ACC	ACA
17	24736237	T	C	82	17	SYNONYMOUS_CODING	Tsc2	ENSMUST00000088420	-1	24736237	24736239	1522	CTA	CTG
17	24736237	T	C	82	17	SYNONYMOUS_CODING	Tsc2	ENSMUST00000097374	-1	24736237	24736239	1523	CTA	CTG
17	24736237	T	C	82	17	SYNONYMOUS_CODING	Tsc2	ENSMUST00000115294	-1	24736237	24736239	1499	CTA	CTG
17	24736237	T	C	82	17	SYNONYMOUS_CODING	Tsc2	ENSMUST00000115292	-1	24736237	24736239	1485	CTA	CTG
17	24736237	T	C	82	17	SYNONYMOUS_CODING	Tsc2	ENSMUST00000115291	-1	24736237	24736239	1483	CTA	CTG
17	24736237	T	C	82	17	SYNONYMOUS_CODING	Tsc2	ENSMUST00000115290	-1	24736237	24736239	1478	CTA	CTG
17	24736237	T	C	82	17	SYNONYMOUS_CODING	Tsc2	ENSMUST00000097373	-1	24736237	24736239	1457	CTA	CTG
17	24741252	T	C	82	15	SPLICE_SITE	Tsc2	ENSMUST00000088420	-1	24741252	24741254	1132	TCA	TCG
17	24741252	T	C	82	15	SYNONYMOUS_CODING	Tsc2	ENSMUST00000088420	-1	24741252	24741254	1132	TCA	TCG
17	24741252	T	C	82	15	SPLICE_SITE	Tsc2	ENSMUST00000097374	-1	24741252	24741254	1132	TCA	TCG
17	24741252	T	C	82	15	SYNONYMOUS_CODING	Tsc2	ENSMUST00000097374	-1	24741252	24741254	1132	TCA	TCG
17	24741252	T	C	82	15	SPLICE_SITE	Tsc2	ENSMUST00000115294	-1	24741252	24741254	1132	TCA	TCG
17	24741252	T	C	82	15	SYNONYMOUS_CODING	Tsc2	ENSMUST00000115294	-1	24741252	24741254	1132	TCA	TCG
17	24741252	T	C	82	15	SPLICE_SITE	Tsc2	ENSMUST00000115292	-1	24741252	24741254	1095	TCA	TCG
17	24741252	T	C	82	15	SYNONYMOUS_CODING	Tsc2	ENSMUST00000115292	-1	24741252	24741254	1095	TCA	TCG
17	24741252	T	C	82	15	SPLICE_SITE	Tsc2	ENSMUST00000115291	-1	24741252	24741254	1093	TCA	TCG
17	24741252	T	C	82	15	SYNONYMOUS_CODING	Tsc2	ENSMUST00000115291	-1	24741252	24741254	1093	TCA	TCG
17	24741252	T	C	82	15	SPLICE_SITE	Tsc2	ENSMUST00000115290	-1	24741252	24741254	1088	TCA	TCG
17	24741252	T	C	82	15	SYNONYMOUS_CODING	Tsc2	ENSMUST00000115290	-1	24741252	24741254	1088	TCA	TCG
17	24741252	T	C	82	15	SPLICE_SITE	Tsc2	ENSMUST00000097373	-1	24741252	24741254	1089	TCA	TCG
17	24741252	T	C	82	15	SYNONYMOUS_CODING	Tsc2	ENSMUST00000097373	-1	24741252	24741254	1089	TCA	TCG
17	24746043	G	A	94	19	SYNONYMOUS_CODING	Tsc2	ENSMUST00000088420	-1	24746043	24746045	797	ATC	ATT
17	24746043	G	A	94	19	SYNONYMOUS_CODING	Tsc2	ENSMUST00000097374	-1	24746043	24746045	797	ATC	ATT
17	24746043	G	A	94	19	SYNONYMOUS_CODING	Tsc2	ENSMUST00000115294	-1	24746043	24746045	797	ATC	ATT
17	24746043	G	A	94	19	SYNONYMOUS_CODING	Tsc2	ENSMUST00000115292	-1	24746043	24746045	760	ATC	ATT
17	24746043	G	A	94	19	SYNONYMOUS_CODING	Tsc2	ENSMUST00000115291	-1	24746043	24746045	758	ATC	ATT
17	24746043	G	A	94	19	SYNONYMOUS_CODING	Tsc2	ENSMUST00000115290	-1	24746043	24746045	797	ATC	ATT
17	24746043	G	A	94	19	SYNONYMOUS_CODING	Tsc2	ENSMUST00000097373	-1	24746043	24746045	797	ATC	ATT
17	24747442	A	G	100	21	SYNONYMOUS_CODING	Tsc2	ENSMUST00000088420	-1	24747442	24747444	765	GCT	GCC
17	24747442	A	G	100	21	SYNONYMOUS_CODING	Tsc2	ENSMUST00000097374	-1	24747442	24747444	765	GCT	GCC
17	24747442	A	G	100	21	SYNONYMOUS_CODING	Tsc2	ENSMUST00000115294	-1	24747442	24747444	765	GCT	GCC
17	24747442	A	G	100	21	SYNONYMOUS_CODING	Tsc2	ENSMUST00000115292	-1	24747442	24747444	728	GCT	GCC
17	24747442	A	G	100	21	SYNONYMOUS_CODING	Tsc2	ENSMUST00000115291	-1	24747442	24747444	726	GCT	GCC
17	24747442	A	G	100	21	SYNONYMOUS_CODING	Tsc2	ENSMUST00000115290	-1	24747442	24747444	765	GCT	GCC
17	24747442	A	G	100	21	SYNONYMOUS_CODING	Tsc2	ENSMUST00000097373	-1	24747442	24747444	765	GCT	GCC
17	24752425	T	C	70	11	SYNONYMOUS_CODING	Tsc2	ENSMUST00000088420	-1	24752425	24752427	612	CTA	CTG
17	24752425	T	C	70	11	SYNONYMOUS_CODING	Tsc2	ENSMUST00000097374	-1	24752425	24752427	612	CTA	CTG
17	24752425	T	C	70	11	SYNONYMOUS_CODING	Tsc2	ENSMUST00000115294	-1	24752425	24752427	612	CTA	CTG
17	24752425	T	C	70	11	SYNONYMOUS_CODING	Tsc2	ENSMUST00000115292	-1	24752425	24752427	575	CTA	CTG
17	24752425	T	C	70	11	SYNONYMOUS_CODING	Tsc2	ENSMUST00000115291	-1	24752425	24752427	573	CTA	CTG
17	24752425	T	C	70	11	SYNONYMOUS_CODING	Tsc2	ENSMUST00000115290	-1	24752425	24752427	612	CTA	CTG
17	24752425	T	C	70	11	SYNONYMOUS_CODING	Tsc2	ENSMUST00000097373	-1	24752425	24752427	612	CTA	CTG
17	24755832	C	T	100	21	SYNONYMOUS_CODING	Tsc2	ENSMUST00000088420	-1	24755832	24755834	565	CTG	CTA
17	24755832	C	T	100	21	SYNONYMOUS_CODING	Tsc2	ENSMUST00000097374	-1	24755832	24755834	565	CTG	CTA
17	24755832	C	T	100	21	SYNONYMOUS_CODING	Tsc2	ENSMUST00000115294	-1	24755832	24755834	565	CTG	CTA
17	24755832	C	T	100	21	SYNONYMOUS_CODING	Tsc2	ENSMUST00000115292	-1	24755832	24755834	528	CTG	CTA
17	24755832	C	T	100	21	SYNONYMOUS_CODING	Tsc2	ENSMUST00000115290	-1	24755832	24755834	565	CTG	CTA
17	24755832	C	T	100	21	SYNONYMOUS_CODING	Tsc2	ENSMUST00000097373	-1	24755832	24755834	565	CTG	CTA
17	24755873	T	C	91	18	NON_SYNONYMOUS_CODING	Tsc2	ENSMUST00000088420	-1	24755871	24755873	552	ATG	GTG
17	24755873	T	C	91	18	NON_SYNONYMOUS_CODING	Tsc2	ENSMUST00000097374	-1	24755871	24755873	552	ATG	GTG
17	24755873	T	C	91	18	NON_SYNONYMOUS_CODING	Tsc2	ENSMUST00000115294	-1	24755871	24755873	552	ATG	GTG
17	24755873	T	C	91	18	NON_SYNONYMOUS_CODING	Tsc2	ENSMUST00000115292	-1	24755871	24755873	515	ATG	GTG
17	24755873	T	C	91	18	NON_SYNONYMOUS_CODING	Tsc2	ENSMUST00000115290	-1	24755871	24755873	552	ATG	GTG
17	24755873	T	C	91	18	NON_SYNONYMOUS_CODING	Tsc2	ENSMUST00000097373	-1	24755871	24755873	552	ATG	GTG
17	24758058	A	G	121	28	SYNONYMOUS_CODING	Tsc2	ENSMUST00000088420	-1	24758058	24758060	436	CCT	CCC
17	24758058	A	G	121	28	SYNONYMOUS_CODING	Tsc2	ENSMUST00000097374	-1	24758058	24758060	436	CCT	CCC
17	24758058	A	G	121	28	SYNONYMOUS_CODING	Tsc2	ENSMUST00000115294	-1	24758058	24758060	436	CCT	CCC
17	24758058	A	G	121	28	SYNONYMOUS_CODING	Tsc2	ENSMUST00000115292	-1	24758058	24758060	399	CCT	CCC
17	24758058	A	G	121	28	SYNONYMOUS_CODING	Tsc2	ENSMUST00000115291	-1	24758058	24758060	436	CCT	CCC
17	24758058	A	G	121	28	SYNONYMOUS_CODING	Tsc2	ENSMUST00000115290	-1	24758058	24758060	436	CCT	CCC
17	24758058	A	G	121	28	SYNONYMOUS_CODING	Tsc2	ENSMUST00000097373	-1	24758058	24758060	436	CCT	CCC
17	24758620	C	T	100	21	SYNONYMOUS_CODING	Tsc2	ENSMUST00000088420	-1	24758620	24758622	403	TCG	TCA
17	24758620	C	T	100	21	SYNONYMOUS_CODING	Tsc2	ENSMUST00000097374	-1	24758620	24758622	403	TCG	TCA
17	24758620	C	T	100	21	SYNONYMOUS_CODING	Tsc2	ENSMUST00000115294	-1	24758620	24758622	403	TCG	TCA
17	24758620	C	T	100	21	SYNONYMOUS_CODING	Tsc2	ENSMUST00000115292	-1	24758620	24758622	366	TCG	TCA
17	24758620	C	T	100	21	SYNONYMOUS_CODING	Tsc2	ENSMUST00000115291	-1	24758620	24758622	403	TCG	TCA
17	24758620	C	T	100	21	SYNONYMOUS_CODING	Tsc2	ENSMUST00000115290	-1	24758620	24758622	403	TCG	TCA
17	24758620	C	T	100	21	SYNONYMOUS_CODING	Tsc2	ENSMUST00000097373	-1	24758620	24758622	403	TCG	TCA
17	24762208	C	A	50	37	SPLICE_SITE	Tsc2	ENSMUST00000088420	-1
17	24762208	C	A	50	37	SPLICE_SITE	Tsc2	ENSMUST00000097374	-1
17	24762208	C	A	50	37	SPLICE_SITE	Tsc2	ENSMUST00000115294	-1
17	24762208	C	A	50	37	SPLICE_SITE	Tsc2	ENSMUST00000115292	-1
17	24762208	C	A	50	37	SPLICE_SITE	Tsc2	ENSMUST00000115291	-1
17	24762208	C	A	50	37	SPLICE_SITE	Tsc2	ENSMUST00000115290	-1
17	24762208	C	A	50	37	SPLICE_SITE	Tsc2	ENSMUST00000097373	-1
17	24762260	G	A	89	25	SYNONYMOUS_CODING	Tsc2	ENSMUST00000088420	-1	24762260	24762262	267	CAC	CAT
17	24762260	G	A	89	25	SYNONYMOUS_CODING	Tsc2	ENSMUST00000097374	-1	24762260	24762262	267	CAC	CAT
17	24762260	G	A	89	25	SYNONYMOUS_CODING	Tsc2	ENSMUST00000115294	-1	24762260	24762262	267	CAC	CAT
17	24762260	G	A	89	25	SYNONYMOUS_CODING	Tsc2	ENSMUST00000115292	-1	24762260	24762262	230	CAC	CAT
17	24762260	G	A	89	25	SYNONYMOUS_CODING	Tsc2	ENSMUST00000115291	-1	24762260	24762262	267	CAC	CAT
17	24762260	G	A	89	25	SYNONYMOUS_CODING	Tsc2	ENSMUST00000115290	-1	24762260	24762262	267	CAC	CAT
17	24762260	G	A	89	25	SYNONYMOUS_CODING	Tsc2	ENSMUST00000097373	-1	24762260	24762262	267	CAC	CAT
17	24765981	G	A	124	29	SYNONYMOUS_CODING	Tsc2	ENSMUST00000088420	-1	24765981	24765983	129	GAC	GAT
17	24765981	G	A	124	29	SYNONYMOUS_CODING	Tsc2	ENSMUST00000097374	-1	24765981	24765983	129	GAC	GAT
17	24765981	G	A	124	29	SYNONYMOUS_CODING	Tsc2	ENSMUST00000115294	-1	24765981	24765983	129	GAC	GAT
17	24765981	G	A	124	29	SYNONYMOUS_CODING	Tsc2	ENSMUST00000115292	-1	24765981	24765983	92	GAC	GAT
17	24765981	G	A	124	29	SYNONYMOUS_CODING	Tsc2	ENSMUST00000115291	-1	24765981	24765983	129	GAC	GAT
17	24765981	G	A	124	29	SYNONYMOUS_CODING	Tsc2	ENSMUST00000115290	-1	24765981	24765983	129	GAC	GAT
17	24765981	G	A	124	29	SYNONYMOUS_CODING	Tsc2	ENSMUST00000097373	-1	24765981	24765983	129	GAC	GAT
17	24771102	T	C	103	22	NON_SYNONYMOUS_CODING	Nthl1	ENSMUST00000047611	1	24771102	24771104	112	TCC	CCC
17	24771741	T	C	88	17	SYNONYMOUS_CODING	Nthl1	ENSMUST00000047611	1	24771739	24771741	138	GCT	GCC
17	24775401	C	A	109	24	SYNONYMOUS_CODING	Nthl1	ENSMUST00000047611	1	24775401	24775403	236	CGA	AGA
17	24775448	T	C	109	24	SYNONYMOUS_CODING	Nthl1	ENSMUST00000047611	1	24775446	24775448	251	CGT	CGC
17	24777269	A	G	85	16	SYNONYMOUS_CODING	Slc9a3r2	ENSMUST00000002572	-1	24777269	24777271	307	GCT	GCC
17	24777269	A	G	85	16	SYNONYMOUS_CODING	Slc9a3r2	ENSMUST00000088403	-1	24777269	24777271	286	GCT	GCC
17	24777269	A	G	85	16	SYNONYMOUS_CODING	Slc9a3r2	ENSMUST00000019684	-1	24777269	24777271	196	GCT	GCC
17	24778788	T	C	103	22	NON_SYNONYMOUS_CODING	Slc9a3r2	ENSMUST00000002572	-1	24778786	24778788	242	ATA	GTA
17	24778788	T	C	103	22	NON_SYNONYMOUS_CODING	Slc9a3r2	ENSMUST00000088403	-1	24778786	24778788	242	ATA	GTA
17	24778788	T	C	103	22	NON_SYNONYMOUS_CODING	Slc9a3r2	ENSMUST00000019684	-1	24778786	24778788	131	ATA	GTA
17	24779303	G	A	107	27	NON_SYNONYMOUS_CODING	Slc9a3r2	ENSMUST00000002572	-1	24779301	24779303	143	CCC	TCC
17	24779303	G	A	107	27	NON_SYNONYMOUS_CODING	Slc9a3r2	ENSMUST00000088403	-1	24779301	24779303	143	CCC	TCC
17	24779303	G	A	107	27	NON_SYNONYMOUS_CODING	Slc9a3r2	ENSMUST00000019684	-1	24779301	24779303	32	CCC	TCC
17	24784517	C	T	91	18	SYNONYMOUS_CODING	Slc9a3r2	ENSMUST00000002572	-1	24784517	24784519	123	CCG	CCA
17	24784517	C	T	91	18	SYNONYMOUS_CODING	Slc9a3r2	ENSMUST00000088403	-1	24784517	24784519	123	CCG	CCA
17	24784595	G	A	109	24	SYNONYMOUS_CODING	Slc9a3r2	ENSMUST00000002572	-1	24784595	24784597	97	TGC	TGT
17	24784595	G	A	109	24	SYNONYMOUS_CODING	Slc9a3r2	ENSMUST00000088403	-1	24784595	24784597	97	TGC	TGT
17	24787085	A	G	73	12	NON_SYNONYMOUS_CODING	Slc9a3r2	ENSMUST00000002572	-1	24787084	24787086	4	CTG	CCG
17	24787085	A	G	73	12	NON_SYNONYMOUS_CODING	Slc9a3r2	ENSMUST00000088403	-1	24787084	24787086	4	CTG	CCG
17	24813495	T	C	103	22	SPLICE_SITE	Zfp598	ENSMUST00000047179	1
17	24813495	T	C	103	22	SPLICE_SITE	Zfp598	ENSMUST00000088395	1
17	24813546	T	C	97	20	SYNONYMOUS_CODING	Zfp598	ENSMUST00000047179	1	24813544	24813546	88	CAT	CAC
17	24813546	T	C	97	20	SYNONYMOUS_CODING	Zfp598	ENSMUST00000088395	1	24813544	24813546	88	CAT	CAC
17	24814094	G	A	94	19	SYNONYMOUS_CODING	Zfp598	ENSMUST00000047179	1	24814092	24814094	141	GAG	GAA
17	24814094	G	A	94	19	SYNONYMOUS_CODING	Zfp598	ENSMUST00000088395	1	24814092	24814094	141	GAG	GAA
17	24814543	T	C	85	16	SYNONYMOUS_CODING	Zfp598	ENSMUST00000047179	1	24814541	24814543	216	TCT	TCC
17	24814543	T	C	85	16	SYNONYMOUS_CODING	Zfp598	ENSMUST00000088395	1	24814541	24814543	216	TCT	TCC
17	24816147	T	C	97	20	SYNONYMOUS_CODING	Zfp598	ENSMUST00000047179	1	24816145	24816147	391	CCT	CCC
17	24816147	T	C	97	20	SYNONYMOUS_CODING	Zfp598	ENSMUST00000088395	1	24816145	24816147	391	CCT	CCC
17	24816475	T	C	79	14	SYNONYMOUS_CODING	Zfp598	ENSMUST00000047179	1	24816473	24816475	434	CCT	CCC
17	24816475	T	C	79	14	SYNONYMOUS_CODING	Zfp598	ENSMUST00000088395	1	24816473	24816475	434	CCT	CCC
17	24816940	C	A	85	16	SYNONYMOUS_CODING	Zfp598	ENSMUST00000047179	1	24816938	24816940	589	GGC	GGA
17	24816940	C	A	85	16	SYNONYMOUS_CODING	Zfp598	ENSMUST00000088395	1	24816938	24816940	589	GGC	GGA
17	24817830	G	C	109	24	NON_SYNONYMOUS_CODING	Zfp598	ENSMUST00000047179	1	24817830	24817832	743	GGG	CGG
17	24817830	G	C	109	24	NON_SYNONYMOUS_CODING	Zfp598	ENSMUST00000088395	1	24817830	24817832	715	GGG	CGG
17	24818116	G	A	86	25	SYNONYMOUS_CODING	Zfp598	ENSMUST00000047179	1	24818114	24818116	812	CAG	CAA
17	24818116	G	A	86	25	SYNONYMOUS_CODING	Zfp598	ENSMUST00000088395	1	24818114	24818116	784	CAG	CAA
17	24818232	G	A	91	18	NON_SYNONYMOUS_CODING	Zfp598	ENSMUST00000047179	1	24818231	24818233	851	AGG	AAG
17	24818232	G	A	91	18	NON_SYNONYMOUS_CODING	Zfp598	ENSMUST00000088395	1	24818231	24818233	823	AGG	AAG
17	24823494	G	A	103	22	SYNONYMOUS_CODING	Syngr3	ENSMUST00000007236	-1	24823494	24823496	150	ATC	ATT
17	24832366	T	C	97	20	SYNONYMOUS_CODING	Gfer	ENSMUST00000046839	-1	24832366	24832368	89	CCA	CCG
17	24834067	G	A	104	30	SPLICE_SITE	Noxo1	ENSMUST00000019464	1
17	24836520	G	A	106	23	SYNONYMOUS_CODING	Noxo1	ENSMUST00000019464	1	24836518	24836520	205	CAG	CAA
17	24836862	T	C	109	24	SYNONYMOUS_CODING	Noxo1	ENSMUST00000019464	1	24836860	24836862	239	ACT	ACC
17	24837683	G	A	91	18	SYNONYMOUS_CODING	Tbl3	ENSMUST00000046534	-1	24837681	24837683	781	CTG	TTG
17	24838098	C	T	110	27	NON_SYNONYMOUS_CODING	Tbl3	ENSMUST00000046534	-1	24838096	24838098	701	GCC	ACC
17	24839096	G	A	112	25	SYNONYMOUS_CODING	Tbl3	ENSMUST00000046534	-1	24839096	24839098	555	TGC	TGT
17	24839415	G	A	103	22	SPLICE_SITE	Tbl3	ENSMUST00000046534	-1
17	24839437	C	T	109	24	NON_SYNONYMOUS_CODING	Tbl3	ENSMUST00000046534	-1	24839436	24839438	475	CGG	CAG
17	24839511	A	G	73	12	SYNONYMOUS_CODING	Tbl3	ENSMUST00000046534	-1	24839511	24839513	450	CCT	CCC
17	24841106	A	G	94	19	SYNONYMOUS_CODING	Tbl3	ENSMUST00000046534	-1	24841106	24841108	368	GCT	GCC
17	24841471	G	A	76	13	SYNONYMOUS_CODING	Tbl3	ENSMUST00000046534	-1	24841471	24841473	276	GCC	GCT
17	24841650	T	C	64	9	SYNONYMOUS_CODING	Tbl3	ENSMUST00000046534	-1	24841650	24841652	244	CTA	CTG
17	24841831	G	A	101	31	SPLICE_SITE	Tbl3	ENSMUST00000046534	-1	24841831	24842093	212	AGC	AGT
17	24841831	G	A	101	31	SYNONYMOUS_CODING	Tbl3	ENSMUST00000046534	-1	24841831	24842093	212	AGC	AGT
17	24842169	T	C	106	23	SYNONYMOUS_CODING	Tbl3	ENSMUST00000046534	-1	24842169	24842171	186	TCA	TCG
17	24842356	T	C	100	21	SYNONYMOUS_CODING	Tbl3	ENSMUST00000046534	-1	24842356	24842358	150	TCA	TCG
17	24858614	T	C	100	21	SYNONYMOUS_CODING	Rps2	ENSMUST00000054289	1	24858612	24858614	252	ACT	ACC
17	24859107	C	T	103	22	SYNONYMOUS_CODING	Ndufb10	ENSMUST00000045602	-1	24859107	24859109	162	AGG	AGA
17	24859146	G	A	124	29	SYNONYMOUS_CODING	Ndufb10	ENSMUST00000045602	-1	24859146	24859148	149	TAC	TAT
17	24859319	G	C	73	12	SPLICE_SITE	Ndufb10	ENSMUST00000045602	-1
17	24870310	T	C	115	26	SYNONYMOUS_CODING	Rpl3l	ENSMUST00000045186	1	24870308	24870310	19	AAT	AAC
17	24876541	C	T	118	27	SYNONYMOUS_CODING	Sepx1	ENSMUST00000115262	1	24876539	24876541	51	CAC	CAT
17	24876541	C	T	118	27	SYNONYMOUS_CODING	Sepx1	ENSMUST00000101800	1	24876539	24876541	51	CAC	CAT
17	24876542	C	G	118	27	NON_SYNONYMOUS_CODING	Sepx1	ENSMUST00000115262	1	24876542	24876544	52	CCA	GCA
17	24876542	C	G	118	27	NON_SYNONYMOUS_CODING	Sepx1	ENSMUST00000101800	1	24876542	24876544	52	CCA	GCA
17	24877096	A	G	112	25	SYNONYMOUS_CODING	Sepx1	ENSMUST00000115262	1	24877094	24877096	92	TCA	TCG
17	24877096	A	G	112	25	SYNONYMOUS_CODING	Sepx1	ENSMUST00000101800	1	24877094	24877096	92	TCA	TCG
17	24890222	C	T	63	14	SYNONYMOUS_CODING	Hs3st6	ENSMUST00000044922	1	24890220	24890222	64	CCC	CCT
17	24895149	C	T	106	23	SYNONYMOUS_CODING	Hs3st6	ENSMUST00000044922	1	24895147	24895149	219	GCC	GCT
17	24895227	G	C	79	14	SYNONYMOUS_CODING	Hs3st6	ENSMUST00000044922	1	24895225	24895227	245	CTG	CTC
17	24895332	C	T	91	18	SYNONYMOUS_CODING	Hs3st6	ENSMUST00000044922	1	24895330	24895332	280	TTC	TTT
17	24972111	G	A	154	39	SYNONYMOUS_CODING	4930528F23Rik	ENSMUST00000024972	1	24972109	24972111	158	TTG	TTA
17	24986443	T	C	124	29	NON_SYNONYMOUS_CODING	Fahd1	ENSMUST00000049642	-1	24986441	24986443	202	ATT	GTT
17	24986882	G	A	116	28	SYNONYMOUS_CODING	Fahd1	ENSMUST00000049642	-1	24986882	24986884	55	TAC	TAT
17	24998311	T	C	82	15	SYNONYMOUS_CODING	Hagh	ENSMUST00000024974	1	24998309	24998311	185	CAT	CAC
17	25015765	A	G	61	8	SYNONYMOUS_CODING	Igfals	ENSMUST00000050714	1	25015763	25015765	4	AGA	AGG
17	25017092	A	G	109	24	NON_SYNONYMOUS_CODING	Igfals	ENSMUST00000050714	1	25017092	25017094	71	AGC	GGC
17	25017313	C	T	94	19	SYNONYMOUS_CODING	Igfals	ENSMUST00000050714	1	25017311	25017313	144	CAC	CAT
17	25017381	G	A	79	14	NON_SYNONYMOUS_CODING	Igfals	ENSMUST00000050714	1	25017380	25017382	167	CGG	CAG
17	25018450	G	A	76	22	SYNONYMOUS_CODING	Igfals	ENSMUST00000050714	1	25018448	25018450	523	CCG	CCA
17	25020237	T	C	100	21	SYNONYMOUS_CODING	Nubp2	ENSMUST00000044252	-1	25020237	25020239	235	CAA	CAG
17	25020258	G	A	88	17	SPLICE_SITE	Nubp2	ENSMUST00000044252	-1	25020258	25020751	228	GGC	GGT
17	25020258	G	A	88	17	SYNONYMOUS_CODING	Nubp2	ENSMUST00000044252	-1	25020258	25020751	228	GGC	GGT
17	25024455	A	C	100	21	SYNONYMOUS_CODING	Spsb3	ENSMUST00000024976	1	25024453	25024455	5	ACA	ACC
17	25024486	C	T	76	13	NON_SYNONYMOUS_CODING	Spsb3	ENSMUST00000024976	1	25024486	25024488	16	CAC	TAC
17	25027398	G	A	65	17	SYNONYMOUS_CODING	Spsb3	ENSMUST00000068508	1	25027396	25027398	99	GAG	GAA
17	25027398	G	A	65	17	SYNONYMOUS_CODING	Spsb3	ENSMUST00000024976	1	25027396	25027398	134	GAG	GAA
17	25027408	A	G	79	14	SPLICE_SITE	Spsb3	ENSMUST00000068508	1
17	25027408	A	G	79	14	SPLICE_SITE	Spsb3	ENSMUST00000024976	1
17	25028089	A	G	88	17	SPLICE_SITE	Spsb3	ENSMUST00000068508	1
17	25028089	A	G	88	17	SPLICE_SITE	Spsb3	ENSMUST00000024976	1
17	25028248	A	G	64	9	ESSENTIAL_SPLICE_SITE	Spsb3	ENSMUST00000068508	1
17	25028284	C	T	52	5	SYNONYMOUS_CODING	Spsb3	ENSMUST00000068508	1	25028282	25028284	252	CTC	CTT
17	25028296	T	G	55	6	SYNONYMOUS_CODING	Spsb3	ENSMUST00000068508	1	25028294	25028296	256	CTT	CTG
17	25028300	C	T	55	6	NON_SYNONYMOUS_CODING	Spsb3	ENSMUST00000068508	1	25028300	25028302	258	CCC	TCC
17	25028300	C	T	55	6	SPLICE_SITE	Spsb3	ENSMUST00000024976	1
17	25028436	T	C	76	13	NON_SYNONYMOUS_CODING	Spsb3	ENSMUST00000068508	1	25028435	25028437	303	CTT	CCT
17	25028436	T	C	76	13	SYNONYMOUS_CODING	Spsb3	ENSMUST00000024976	1	25028436	25028438	320	TTG	CTG
17	25029884	T	A	106	23	NON_SYNONYMOUS_CODING	Eme2	ENSMUST00000097372	-1	25029883	25029885	254	CAC	CTC
17	25031528	C	T	94	19	SYNONYMOUS_CODING	Eme2	ENSMUST00000097372	-1	25031528	25031530	116	CCG	CCA
17	25032205	G	T	97	20	SYNONYMOUS_CODING	Mrps34	ENSMUST00000043907	1	25032203	25032205	31	TCG	TCT
17	25032926	C	G	97	20	SYNONYMOUS_CODING	Mrps34	ENSMUST00000043907	1	25032924	25032926	186	GTC	GTG
17	25033829	C	T	97	20	SYNONYMOUS_CODING	Nme3	ENSMUST00000024978	1	25033827	25033829	70	GTC	GTT
17	25034072	A	G	97	20	NON_SYNONYMOUS_CODING	Nme3	ENSMUST00000024978	1	25034072	25034074	127	ATG	GTG
17	25038155	C	T	106	23	SYNONYMOUS_CODING	Mapk8ip3	ENSMUST00000115229	-1	25038155	25038157	953	GAG	GAA
17	25038155	C	T	106	23	SYNONYMOUS_CODING	Mapk8ip3	ENSMUST00000088345	-1	25038155	25038157	945	GAG	GAA
17	25038155	C	T	106	23	SYNONYMOUS_CODING	Mapk8ip3	ENSMUST00000115228	-1	25038155	25038157	930	GAG	GAA
17	25038404	C	T	67	10	SYNONYMOUS_CODING	Mapk8ip3	ENSMUST00000115229	-1	25038404	25038406	908	ACG	ACA
17	25038404	C	T	67	10	SYNONYMOUS_CODING	Mapk8ip3	ENSMUST00000088345	-1	25038404	25038406	900	ACG	ACA
17	25038404	C	T	67	10	SYNONYMOUS_CODING	Mapk8ip3	ENSMUST00000115228	-1	25038404	25038406	885	ACG	ACA
17	25040267	G	A	133	32	SYNONYMOUS_CODING	Mapk8ip3	ENSMUST00000115229	-1	25040267	25040269	704	TGC	TGT
17	25040267	G	A	133	32	SYNONYMOUS_CODING	Mapk8ip3	ENSMUST00000088345	-1	25040267	25040269	696	TGC	TGT
17	25040267	G	A	133	32	SYNONYMOUS_CODING	Mapk8ip3	ENSMUST00000115228	-1	25040267	25040269	681	TGC	TGT
17	25043804	G	C	115	26	SYNONYMOUS_CODING	Mapk8ip3	ENSMUST00000115229	-1	25043804	25043806	477	GCC	GCG
17	25043804	G	C	115	26	SYNONYMOUS_CODING	Mapk8ip3	ENSMUST00000088345	-1	25043804	25043806	469	GCC	GCG
17	25043804	G	C	115	26	SYNONYMOUS_CODING	Mapk8ip3	ENSMUST00000115228	-1	25043804	25043806	463	GCC	GCG
17	25051642	A	G	109	24	SYNONYMOUS_CODING	Mapk8ip3	ENSMUST00000115229	-1	25051642	25051644	260	AAT	AAC
17	25051642	A	G	109	24	SYNONYMOUS_CODING	Mapk8ip3	ENSMUST00000088345	-1	25051642	25051644	252	AAT	AAC
17	25051642	A	G	109	24	SYNONYMOUS_CODING	Mapk8ip3	ENSMUST00000115228	-1	25051642	25051644	252	AAT	AAC
17	25064902	T	C	142	35	SPLICE_SITE	Mapk8ip3	ENSMUST00000115229	-1
17	25064902	T	C	142	35	SPLICE_SITE	Mapk8ip3	ENSMUST00000088345	-1
17	25064902	T	C	142	35	SPLICE_SITE	Mapk8ip3	ENSMUST00000115228	-1
17	25073613	G	A	112	25	SYNONYMOUS_CODING	Mapk8ip3	ENSMUST00000115229	-1	25073611	25073613	63	CTG	TTG
17	25073613	G	A	112	25	SYNONYMOUS_CODING	Mapk8ip3	ENSMUST00000088345	-1	25073611	25073613	63	CTG	TTG
17	25073613	G	A	112	25	SYNONYMOUS_CODING	Mapk8ip3	ENSMUST00000115228	-1	25073611	25073613	63	CTG	TTG
17	25073767	T	A	76	19	SYNONYMOUS_CODING	Mapk8ip3	ENSMUST00000115229	-1	25073767	25073769	11	GGA	GGT
17	25073767	T	A	76	19	SYNONYMOUS_CODING	Mapk8ip3	ENSMUST00000088345	-1	25073767	25073769	11	GGA	GGT
17	25073767	T	A	76	19	SYNONYMOUS_CODING	Mapk8ip3	ENSMUST00000115228	-1	25073767	25073769	11	GGA	GGT
17	25085658	T	G	115	26	SYNONYMOUS_CODING	Hn1l	ENSMUST00000024981	-1	25085658	25085660	87	CCA	CCC
17	25093072	G	A	76	13	SYNONYMOUS_CODING	Hn1l	ENSMUST00000024981	-1	25093072	25093074	28	TTC	TTT
17	25107361	G	A	133	32	SPLICE_SITE	Cramp1l	ENSMUST00000073337	-1	25107361	25107363	1182	TTC	TTT
17	25107361	G	A	133	32	SYNONYMOUS_CODING	Cramp1l	ENSMUST00000073337	-1	25107361	25107363	1182	TTC	TTT
17	25107387	C	T	109	24	NON_SYNONYMOUS_CODING	Cramp1l	ENSMUST00000073337	-1	25107385	25107387	1174	GCA	ACA
17	25107400	A	G	100	21	SYNONYMOUS_CODING	Cramp1l	ENSMUST00000073337	-1	25107400	25107402	1169	TAT	TAC
17	25107421	G	A	109	24	SYNONYMOUS_CODING	Cramp1l	ENSMUST00000073337	-1	25107421	25107423	1162	CCC	CCT
17	25109323	A	G	100	21	SYNONYMOUS_CODING	Cramp1l	ENSMUST00000073337	-1	25109323	25109325	1036	AGT	AGC
17	25119258	G	A	95	22	SYNONYMOUS_CODING	Cramp1l	ENSMUST00000073337	-1	25119256	25119258	732	CTA	TTA
17	25119372	G	A	124	29	SYNONYMOUS_CODING	Cramp1l	ENSMUST00000073337	-1	25119370	25119372	694	CTG	TTG
17	25119503	C	T	130	31	NON_SYNONYMOUS_CODING	Cramp1l	ENSMUST00000073337	-1	25119502	25119504	650	GGC	GAC
17	25119629	G	A	74	14	NON_SYNONYMOUS_CODING	Cramp1l	ENSMUST00000073337	-1	25119628	25119630	608	GCT	GTT
17	25119716	C	T	82	15	NON_SYNONYMOUS_CODING	Cramp1l	ENSMUST00000073337	-1	25119715	25119717	579	CGT	CAT
17	25119736	G	A	76	13	SYNONYMOUS_CODING	Cramp1l	ENSMUST00000073337	-1	25119736	25119738	572	ATC	ATT
17	25119742	A	G	82	15	SYNONYMOUS_CODING	Cramp1l	ENSMUST00000073337	-1	25119742	25119744	570	GAT	GAC
17	25120145	A	G	73	12	NON_SYNONYMOUS_CODING	Cramp1l	ENSMUST00000073337	-1	25120144	25120146	436	ATA	ACA
17	25120300	T	A	106	23	SYNONYMOUS_CODING	Cramp1l	ENSMUST00000073337	-1	25120300	25120302	384	ACA	ACT
17	25120346	G	A	90	22	SPLICE_SITE	Cramp1l	ENSMUST00000073337	-1
17	25120964	A	G	103	22	SYNONYMOUS_CODING	Cramp1l	ENSMUST00000073337	-1	25120964	25120966	345	ATT	ATC
17	25140202	C	T	82	15	SYNONYMOUS_CODING	Cramp1l	ENSMUST00000073337	-1	25140202	25140204	162	TCG	TCA
17	25140308	G	A	76	13	NON_SYNONYMOUS_CODING	Cramp1l	ENSMUST00000073337	-1	25140307	25140309	127	GCT	GTT
17	25148363	C	T	73	12	SPLICE_SITE	Cramp1l	ENSMUST00000024982	-1
17	25157588	G	A	118	27	SYNONYMOUS_CODING	Ift140	ENSMUST00000024983	1	25157586	25157588	91	CAG	CAA
17	25157689	G	T	94	19	SPLICE_SITE	Ift140	ENSMUST00000024983	1
17	25157692	T	A	91	18	SPLICE_SITE	Ift140	ENSMUST00000024983	1
17	25185419	A	G	93	25	SYNONYMOUS_CODING	Ift140	ENSMUST00000024983	1	25185417	25185419	615	ACA	ACG
17	25185444	A	G	71	19	NON_SYNONYMOUS_CODING	Ift140	ENSMUST00000024983	1	25185444	25185446	624	ACT	GCT
17	25195222	T	C	145	36	SYNONYMOUS_CODING	Tmem204	ENSMUST00000024984	-1	25195222	25195224	211	GCA	GCG
17	25195222	T	C	145	36	SYNONYMOUS_CODING	Tmem204	ENSMUST00000115202	-1	25195222	25195224	114	GCA	GCG
17	25214994	C	A	94	22	SPLICE_SITE	Tmem204	ENSMUST00000115202	-1
17	25224856	C	T	112	25	SYNONYMOUS_CODING	Ift140	ENSMUST00000024983	1	25224854	25224856	873	TAC	TAT
17	25224913	T	G	100	21	SYNONYMOUS_CODING	Ift140	ENSMUST00000024983	1	25224911	25224913	892	GTT	GTG
17	25225847	T	C	106	23	SYNONYMOUS_CODING	Ift140	ENSMUST00000024983	1	25225845	25225847	990	CGT	CGC
17	25227593	G	A	109	24	NON_SYNONYMOUS_CODING	Ift140	ENSMUST00000024983	1	25227593	25227595	1051	GGC	AGC
17	25227723	C	T	74	14	SPLICE_SITE	Ift140	ENSMUST00000024983	1
17	25227856	G	A	118	27	SYNONYMOUS_CODING	Ift140	ENSMUST00000024983	1	25227854	25227856	1097	AAG	AAA
17	25229757	G	A	115	26	SYNONYMOUS_CODING	Ift140	ENSMUST00000024983	1	25229755	25229757	1236	GTG	GTA
17	25230145	A	G	106	23	SYNONYMOUS_CODING	Ift140	ENSMUST00000024983	1	25230143	25230145	1338	ACA	ACG
17	25235715	C	T	103	22	SYNONYMOUS_CODING	Ift140	ENSMUST00000024983	1	25235713	25235715	1409	TCC	TCT
17	25235802	T	C	94	19	SYNONYMOUS_CODING	Ift140	ENSMUST00000024983	1	25235800	25235802	1438	CCT	CCC
17	25240611	C	T	100	21	NON_SYNONYMOUS_CODING	Telo2	ENSMUST00000115181	-1	25240609	25240611	651	GTT	ATT
17	25240611	C	T	100	21	NON_SYNONYMOUS_CODING	Telo2	ENSMUST00000115180	-1	25240609	25240611	581	GTT	ATT
17	25240611	C	T	100	21	NON_SYNONYMOUS_CODING	Telo2	ENSMUST00000024987	-1	25240609	25240611	651	GTT	ATT
17	25241573	G	C	97	20	SYNONYMOUS_CODING	Telo2	ENSMUST00000115181	-1	25241573	25241575	608	CGC	CGG
17	25241573	G	C	97	20	SYNONYMOUS_CODING	Telo2	ENSMUST00000115180	-1	25241573	25241575	538	CGC	CGG
17	25241573	G	C	97	20	SYNONYMOUS_CODING	Telo2	ENSMUST00000024987	-1	25241573	25241575	608	CGC	CGG
17	25242093	C	T	92	20	NON_SYNONYMOUS_CODING	Telo2	ENSMUST00000115181	-1	25242092	25242094	531	CGC	CAC
17	25242093	C	T	92	20	NON_SYNONYMOUS_CODING	Telo2	ENSMUST00000115180	-1	25242092	25242094	461	CGC	CAC
17	25242093	C	T	92	20	NON_SYNONYMOUS_CODING	Telo2	ENSMUST00000024987	-1	25242092	25242094	531	CGC	CAC
17	25242670	T	C	79	14	SPLICE_SITE	Telo2	ENSMUST00000115181	-1
17	25242670	T	C	79	14	SPLICE_SITE	Telo2	ENSMUST00000115180	-1
17	25242670	T	C	79	14	SPLICE_SITE	Telo2	ENSMUST00000024987	-1
17	25242686	C	T	79	14	SYNONYMOUS_CODING	Telo2	ENSMUST00000115181	-1	25242686	25242688	488	TCG	TCA
17	25242686	C	T	79	14	SYNONYMOUS_CODING	Telo2	ENSMUST00000115180	-1	25242686	25242688	418	TCG	TCA
17	25242686	C	T	79	14	SYNONYMOUS_CODING	Telo2	ENSMUST00000024987	-1	25242686	25242688	488	TCG	TCA
17	25242701	A	C	100	21	SYNONYMOUS_CODING	Telo2	ENSMUST00000115181	-1	25242701	25242703	483	CCT	CCG
17	25242701	A	C	100	21	SYNONYMOUS_CODING	Telo2	ENSMUST00000115180	-1	25242701	25242703	413	CCT	CCG
17	25242701	A	C	100	21	SYNONYMOUS_CODING	Telo2	ENSMUST00000024987	-1	25242701	25242703	483	CCT	CCG
17	25242757	A	G	73	12	NON_SYNONYMOUS_CODING	Telo2	ENSMUST00000115181	-1	25242755	25242757	465	TCT	CCT
17	25242757	A	G	73	12	NON_SYNONYMOUS_CODING	Telo2	ENSMUST00000115180	-1	25242755	25242757	395	TCT	CCT
17	25242757	A	G	73	12	NON_SYNONYMOUS_CODING	Telo2	ENSMUST00000024987	-1	25242755	25242757	465	TCT	CCT
17	25242768	A	G	76	13	NON_SYNONYMOUS_CODING	Telo2	ENSMUST00000115181	-1	25242767	25242769	461	GTT	GCT
17	25242768	A	G	76	13	NON_SYNONYMOUS_CODING	Telo2	ENSMUST00000115180	-1	25242767	25242769	391	GTT	GCT
17	25242768	A	G	76	13	NON_SYNONYMOUS_CODING	Telo2	ENSMUST00000024987	-1	25242767	25242769	461	GTT	GCT
17	25242958	G	A	94	19	NON_SYNONYMOUS_CODING	Telo2	ENSMUST00000115181	-1	25242957	25242959	446	GCG	GTG
17	25242958	G	A	94	19	NON_SYNONYMOUS_CODING	Telo2	ENSMUST00000115180	-1	25242957	25242959	376	GCG	GTG
17	25242958	G	A	94	19	NON_SYNONYMOUS_CODING	Telo2	ENSMUST00000024987	-1	25242957	25242959	446	GCG	GTG
17	25242978	A	G	76	13	SYNONYMOUS_CODING	Telo2	ENSMUST00000115181	-1	25242978	25242980	439	GCT	GCC
17	25242978	A	G	76	13	SYNONYMOUS_CODING	Telo2	ENSMUST00000115180	-1	25242978	25242980	369	GCT	GCC
17	25242978	A	G	76	13	SYNONYMOUS_CODING	Telo2	ENSMUST00000024987	-1	25242978	25242980	439	GCT	GCC
17	25243008	T	C	97	20	SYNONYMOUS_CODING	Telo2	ENSMUST00000115181	-1	25243008	25243010	429	GAA	GAG
17	25243008	T	C	97	20	SYNONYMOUS_CODING	Telo2	ENSMUST00000115180	-1	25243008	25243010	359	GAA	GAG
17	25243008	T	C	97	20	SYNONYMOUS_CODING	Telo2	ENSMUST00000024987	-1	25243008	25243010	429	GAA	GAG
17	25247204	G	A	133	32	NON_SYNONYMOUS_CODING	Telo2	ENSMUST00000115181	-1	25247202	25247204	301	CGC	TGC
17	25247204	G	A	133	32	NON_SYNONYMOUS_CODING	Telo2	ENSMUST00000115180	-1	25247202	25247204	301	CGC	TGC
17	25247204	G	A	133	32	NON_SYNONYMOUS_CODING	Telo2	ENSMUST00000024987	-1	25247202	25247204	301	CGC	TGC
17	25247208	A	C	123	32	SYNONYMOUS_CODING	Telo2	ENSMUST00000115181	-1	25247208	25247210	299	GTT	GTG
17	25247208	A	C	123	32	SYNONYMOUS_CODING	Telo2	ENSMUST00000115180	-1	25247208	25247210	299	GTT	GTG
17	25247208	A	C	123	32	SYNONYMOUS_CODING	Telo2	ENSMUST00000024987	-1	25247208	25247210	299	GTT	GTG
17	25247668	C	T	52	5	NON_SYNONYMOUS_CODING	Telo2	ENSMUST00000115181	-1	25247666	25247668	272	GTA	ATA
17	25247668	C	T	52	5	NON_SYNONYMOUS_CODING	Telo2	ENSMUST00000115180	-1	25247666	25247668	272	GTA	ATA
17	25247668	C	T	52	5	NON_SYNONYMOUS_CODING	Telo2	ENSMUST00000024987	-1	25247666	25247668	272	GTA	ATA
17	25248129	T	C	106	23	SPLICE_SITE	Telo2	ENSMUST00000115181	-1	25248128	25249925	205	GAT	GGT
17	25248129	T	C	106	23	NON_SYNONYMOUS_CODING	Telo2	ENSMUST00000115181	-1	25248128	25249925	205	GAT	GGT
17	25248129	T	C	106	23	SPLICE_SITE	Telo2	ENSMUST00000115180	-1	25248128	25249925	205	GAT	GGT
17	25248129	T	C	106	23	NON_SYNONYMOUS_CODING	Telo2	ENSMUST00000115180	-1	25248128	25249925	205	GAT	GGT
17	25248129	T	C	106	23	SPLICE_SITE	Telo2	ENSMUST00000024987	-1	25248128	25249925	205	GAT	GGT
17	25248129	T	C	106	23	NON_SYNONYMOUS_CODING	Telo2	ENSMUST00000024987	-1	25248128	25249925	205	GAT	GGT
17	25252164	A	G	94	19	NON_SYNONYMOUS_CODING	Telo2	ENSMUST00000115181	-1	25252163	25252165	18	ATC	ACC
17	25252164	A	G	94	19	NON_SYNONYMOUS_CODING	Telo2	ENSMUST00000115180	-1	25252163	25252165	18	ATC	ACC
17	25252164	A	G	94	19	NON_SYNONYMOUS_CODING	Telo2	ENSMUST00000024987	-1	25252163	25252165	18	ATC	ACC
17	25252166	G	A	100	21	SYNONYMOUS_CODING	Telo2	ENSMUST00000115181	-1	25252166	25252168	17	CAC	CAT
17	25252166	G	A	100	21	SYNONYMOUS_CODING	Telo2	ENSMUST00000115180	-1	25252166	25252168	17	CAC	CAT
17	25252166	G	A	100	21	SYNONYMOUS_CODING	Telo2	ENSMUST00000024987	-1	25252166	25252168	17	CAC	CAT
17	25252350	G	A	136	33	SPLICE_SITE	Telo2	ENSMUST00000115181	-1
17	25252350	G	A	136	33	SPLICE_SITE	Telo2	ENSMUST00000115180	-1
17	25259844	A	G	121	28	NON_SYNONYMOUS_CODING	1110018H23Rik	ENSMUST00000054930	1	25259843	25259845	116	CAG	CGG
17	25260058	G	T	91	18	NON_SYNONYMOUS_CODING	1110018H23Rik	ENSMUST00000054930	1	25260056	25260058	187	AGG	AGT
17	25260102	A	C	76	13	NON_SYNONYMOUS_CODING	1110018H23Rik	ENSMUST00000054930	1	25260101	25260103	202	AAC	ACC
17	25260214	C	T	118	27	SYNONYMOUS_CODING	1110018H23Rik	ENSMUST00000054930	1	25260212	25260214	239	CAC	CAT
17	25261562	C	T	121	28	SYNONYMOUS_CODING	1110018H23Rik	ENSMUST00000054930	1	25261560	25261562	280	ACC	ACT
17	25261985	A	G	100	21	SYNONYMOUS_CODING	1110018H23Rik	ENSMUST00000054930	1	25261983	25261985	421	GTA	GTG
17	25262015	C	T	64	9	SYNONYMOUS_CODING	1110018H23Rik	ENSMUST00000054930	1	25262013	25262015	431	GAC	GAT
17	25262018	G	A	52	5	SYNONYMOUS_CODING	1110018H23Rik	ENSMUST00000054930	1	25262016	25262018	432	CGG	CGA
17	25262031	A	G	70	11	NON_SYNONYMOUS_CODING	1110018H23Rik	ENSMUST00000054930	1	25262031	25262033	437	AGA	GGA
17	25262064	C	T	97	20	NON_SYNONYMOUS_CODING	1110018H23Rik	ENSMUST00000054930	1	25262064	25262066	448	CTC	TTC
17	25262102	T	C	145	36	SYNONYMOUS_CODING	1110018H23Rik	ENSMUST00000054930	1	25262100	25262102	460	ACT	ACC
17	25281372	T	C	79	14	SPLICE_SITE	Clcn7	ENSMUST00000040729	1
17	25290694	C	T	115	26	SYNONYMOUS_CODING	Clcn7	ENSMUST00000040729	1	25290692	25290694	455	GGC	GGT
17	25296617	A	C	100	21	SYNONYMOUS_CODING	Clcn7	ENSMUST00000040729	1	25296615	25296617	710	CGA	CGC
17	25300228	T	C	97	20	NON_SYNONYMOUS_CODING	Gm317	ENSMUST00000073277	1	25300228	25300230	59	TCT	CCT
17	25300235	T	A	89	19	NON_SYNONYMOUS_CODING	Gm317	ENSMUST00000073277	1	25300234	25300236	61	CTG	CAG
17	25300378	G	A	67	10	SYNONYMOUS_CODING	Gm317	ENSMUST00000073277	1	25300376	25300378	76	GTG	GTA
17	25301100	G	A	100	21	SYNONYMOUS_CODING	Gm317	ENSMUST00000073277	1	25301098	25301100	167	TCG	TCA
17	25304683	A	G	97	20	SYNONYMOUS_CODING	Gm317	ENSMUST00000073277	1	25304681	25304683	271	CGA	CGG
17	25305356	A	T	94	19	NON_SYNONYMOUS_CODING	Gm317	ENSMUST00000073277	1	25305355	25305357	380	CAG	CTG
17	25305357	G	T	94	19	NON_SYNONYMOUS_CODING	Gm317	ENSMUST00000073277	1	25305355	25305357	380	CAG	CAT
17	25307057	A	C	115	26	SPLICE_SITE	Gm317	ENSMUST00000073277	1	25307056	25307058	435	AAG	ACG
17	25307057	A	C	115	26	NON_SYNONYMOUS_CODING	Gm317	ENSMUST00000073277	1	25307056	25307058	435	AAG	ACG
17	25307125	A	T	85	16	NON_SYNONYMOUS_CODING	Gm317	ENSMUST00000073277	1	25307125	25307127	458	ACA	TCA
17	25308723	T	G	97	20	NON_SYNONYMOUS_CODING	Gm317	ENSMUST00000073277	1	25308722	25308724	634	ATT	AGT
17	25308767	A	G	106	23	NON_SYNONYMOUS_CODING	Gm317	ENSMUST00000073277	1	25308767	25308769	649	AGC	GGC
17	25326609	C	A	84	20	SYNONYMOUS_CODING	Unkl	ENSMUST00000039734	1	25326607	25326609	92	CCC	CCA
17	25338107	C	T	115	26	SYNONYMOUS_CODING	Unkl	ENSMUST00000039734	1	25338105	25338107	195	GAC	GAT
17	25346522	C	T	91	18	SYNONYMOUS_CODING	Unkl	ENSMUST00000039734	1	25346520	25346522	292	AAC	AAT
17	25346555	C	A	55	9	SYNONYMOUS_CODING	Unkl	ENSMUST00000039734	1	25346553	25346555	303	GGC	GGA
17	25367154	C	T	106	23	SPLICE_SITE	Unkl	ENSMUST00000039734	1	25367154	25367156	525	CTG	TTG
17	25367154	C	T	106	23	SYNONYMOUS_CODING	Unkl	ENSMUST00000039734	1	25367154	25367156	525	CTG	TTG
17	25367154	C	T	106	23	SPLICE_SITE	Unkl	ENSMUST00000115158	1	25367154	25367156	29	CTG	TTG
17	25367154	C	T	106	23	SYNONYMOUS_CODING	Unkl	ENSMUST00000115158	1	25367154	25367156	29	CTG	TTG
17	25367154	C	T	106	23	SPLICE_SITE	Unkl	ENSMUST00000015271	1	25367154	25367156	37	CTG	TTG
17	25367154	C	T	106	23	SYNONYMOUS_CODING	Unkl	ENSMUST00000015271	1	25367154	25367156	37	CTG	TTG
17	25367578	A	C	109	24	NON_SYNONYMOUS_CODING	Unkl	ENSMUST00000039734	1	25367577	25367579	629	AAG	ACG
17	25367578	A	C	109	24	NON_SYNONYMOUS_CODING	Unkl	ENSMUST00000115158	1	25367577	25367579	133	AAG	ACG
17	25367578	A	C	109	24	NON_SYNONYMOUS_CODING	Unkl	ENSMUST00000015271	1	25367577	25367579	141	AAG	ACG
17	25371660	A	G	91	18	SYNONYMOUS_CODING	Gnptg	ENSMUST00000115154	-1	25371660	25371662	310	ACT	ACC
17	25371660	A	G	91	18	SYNONYMOUS_CODING	Gnptg	ENSMUST00000038973	-1	25371660	25371662	277	ACT	ACC
17	25372145	G	A	127	30	SYNONYMOUS_CODING	Gnptg	ENSMUST00000115154	-1	25372145	25372147	230	GAC	GAT
17	25372145	G	A	127	30	SYNONYMOUS_CODING	Gnptg	ENSMUST00000038973	-1	25372145	25372147	197	GAC	GAT
17	25372233	T	C	79	14	NON_SYNONYMOUS_CODING	Gnptg	ENSMUST00000115154	-1	25372232	25372234	201	AAT	AGT
17	25372670	G	A	106	23	SYNONYMOUS_CODING	Gnptg	ENSMUST00000115154	-1	25372670	25372672	99	AAC	AAT
17	25372670	G	A	106	23	SYNONYMOUS_CODING	Gnptg	ENSMUST00000038973	-1	25372670	25372672	99	AAC	AAT
17	25377051	C	G	76	13	SYNONYMOUS_CODING	Gnptg	ENSMUST00000115154	-1	25377051	25377053	2	GCG	GCC
17	25377051	C	G	76	13	SYNONYMOUS_CODING	Gnptg	ENSMUST00000038973	-1	25377051	25377053	2	GCG	GCC
17	25377260	T	C	76	13	SYNONYMOUS_CODING	0610007P22Rik	ENSMUST00000063574	1	25377258	25377260	21	TCT	TCC
17	25377552	G	A	82	15	SYNONYMOUS_CODING	0610007P22Rik	ENSMUST00000063574	1	25377550	25377552	92	AGG	AGA
17	25378036	A	G	91	18	SYNONYMOUS_CODING	0610007P22Rik	ENSMUST00000063574	1	25378034	25378036	120	GCA	GCG
17	25378036	A	G	91	18	SYNONYMOUS_CODING	0610007P22Rik	ENSMUST00000015270	1	25378034	25378036	25	GCA	GCG
17	25378700	C	T	125	32	SYNONYMOUS_CODING	0610007P22Rik	ENSMUST00000063574	1	25378698	25378700	198	AAC	AAT
17	25378700	C	T	125	32	SYNONYMOUS_CODING	0610007P22Rik	ENSMUST00000015270	1	25378698	25378700	103	AAC	AAT
17	25379141	T	C	84	22	SYNONYMOUS_CODING	0610007P22Rik	ENSMUST00000063574	1	25379139	25379141	246	AAT	AAC
17	25380795	A	T	76	13	SYNONYMOUS_CODING	Baiap3	ENSMUST00000056357	-1	25380795	25380797	1091	ACT	ACA
17	25380951	G	A	97	20	SYNONYMOUS_CODING	Baiap3	ENSMUST00000056357	-1	25380951	25380953	1039	TGC	TGT
17	25381152	A	G	88	17	SYNONYMOUS_CODING	Baiap3	ENSMUST00000056357	-1	25381152	25381154	998	ATT	ATC
17	25381776	C	A	97	20	SPLICE_SITE	Baiap3	ENSMUST00000056357	-1
17	25382338	A	G	82	15	SPLICE_SITE	Baiap3	ENSMUST00000056357	-1	25382338	25382340	837	GCT	GCC
17	25382338	A	G	82	15	SYNONYMOUS_CODING	Baiap3	ENSMUST00000056357	-1	25382338	25382340	837	GCT	GCC
17	25383498	C	T	94	19	SPLICE_SITE	Baiap3	ENSMUST00000056357	-1
17	25383549	G	A	97	20	SYNONYMOUS_CODING	Baiap3	ENSMUST00000056357	-1	25383547	25383549	614	CTG	TTG
17	25383905	A	G	82	15	SPLICE_SITE	Baiap3	ENSMUST00000056357	-1	25383905	25383907	583	CAT	CAC
17	25383905	A	G	82	15	SYNONYMOUS_CODING	Baiap3	ENSMUST00000056357	-1	25383905	25383907	583	CAT	CAC
17	25384422	C	T	88	17	SPLICE_SITE	Baiap3	ENSMUST00000056357	-1
17	25384993	T	C	88	17	SYNONYMOUS_CODING	Baiap3	ENSMUST00000056357	-1	25384993	25384995	453	GCA	GCG
17	25385028	G	A	85	16	SYNONYMOUS_CODING	Baiap3	ENSMUST00000056357	-1	25385026	25385028	442	CTG	TTG
17	25385462	C	T	124	29	SYNONYMOUS_CODING	Baiap3	ENSMUST00000056357	-1	25385462	25385464	370	CTG	CTA
17	25385496	C	T	94	19	NON_SYNONYMOUS_CODING	Baiap3	ENSMUST00000056357	-1	25385495	25385497	359	AGT	AAT
17	25387164	G	A	61	15	NON_SYNONYMOUS_CODING	Baiap3	ENSMUST00000056357	-1	25387162	25387164	197	CCC	TCC
17	25387598	C	T	76	13	SPLICE_SITE	Baiap3	ENSMUST00000056357	-1	25387598	25387600	135	GTG	GTA
17	25387598	C	T	76	13	SYNONYMOUS_CODING	Baiap3	ENSMUST00000056357	-1	25387598	25387600	135	GTG	GTA
17	25435339	A	G	100	21	SPLICE_SITE	Prss34	ENSMUST00000037453	1
17	25435439	A	T	109	24	NON_SYNONYMOUS_CODING	Prss34	ENSMUST00000037453	1	25435439	25435441	1	ATG	TTG
17	25436040	C	T	97	20	SPLICE_SITE	Prss34	ENSMUST00000037453	1
17	25436057	G	A	91	18	NON_SYNONYMOUS_CODING	Prss34	ENSMUST00000037453	1	25436057	25436059	89	GAG	AAG
17	25436451	G	A	124	29	SYNONYMOUS_CODING	Prss34	ENSMUST00000037453	1	25436449	25436451	189	GCG	GCA
17	25436507	C	T	121	28	NON_SYNONYMOUS_CODING	Prss34	ENSMUST00000037453	1	25436506	25436508	208	TCG	TTG
17	25436526	C	T	124	29	SYNONYMOUS_CODING	Prss34	ENSMUST00000037453	1	25436524	25436526	214	ATC	ATT
17	25436769	T	C	112	25	NON_SYNONYMOUS_CODING	Prss34	ENSMUST00000037453	1	25436768	25436770	260	CTT	CCT
17	25436929	T	C	88	17	SYNONYMOUS_CODING	Prss34	ENSMUST00000037453	1	25436927	25436929	313	GGT	GGC
17	25446343	C	A	100	21	SPLICE_SITE	Prss28	ENSMUST00000015267	1
17	25446636	T	C	54	14	NON_SYNONYMOUS_CODING	Prss28	ENSMUST00000015267	1	25446636	25446638	36	TGT	CGT
17	25457456	G	A	121	28	NON_SYNONYMOUS_CODING	Prss29	ENSMUST00000024993	1	25457455	25457457	26	GGC	GAC
17	25467846	G	C	119	29	SYNONYMOUS_CODING	ENSMUSG00000079621	ENSMUST00000115132	1	25467844	25467846	6	GGG	GGC
17	25480452	T	C	88	17	NON_SYNONYMOUS_CODING	Tpsab1	ENSMUST00000025001	-1	25480451	25480453	245	GAC	GGC
17	25481787	T	G	112	25	NON_SYNONYMOUS_CODING	Tpsab1	ENSMUST00000025001	-1	25481786	25481788	101	AAT	ACT
17	25481994	T	C	91	18	SPLICE_SITE	Tpsab1	ENSMUST00000025001	-1	25481994	25481996	76	CCA	CCG
17	25481994	T	C	91	18	SYNONYMOUS_CODING	Tpsab1	ENSMUST00000025001	-1	25481994	25481996	76	CCA	CCG
17	25503486	A	T	106	23	SPLICE_SITE	Tpsb2	ENSMUST00000115129	1
17	25503486	A	T	106	23	SPLICE_SITE	Tpsb2	ENSMUST00000069616	1
17	25503510	T	G	76	13	NON_SYNONYMOUS_CODING	Tpsb2	ENSMUST00000115129	1	25503509	25503511	5	CTG	CGG
17	25503510	T	G	76	13	NON_SYNONYMOUS_CODING	Tpsb2	ENSMUST00000069616	1	25503509	25503511	5	CTG	CGG
17	25503559	G	A	130	34	SYNONYMOUS_CODING	Tpsb2	ENSMUST00000115129	1	25503557	25503559	21	TCG	TCA
17	25503559	G	A	130	34	SYNONYMOUS_CODING	Tpsb2	ENSMUST00000069616	1	25503557	25503559	21	TCG	TCA
17	25503820	T	C	65	16	SYNONYMOUS_CODING	Tpsb2	ENSMUST00000115129	1	25503818	25503820	62	GGT	GGC
17	25503820	T	C	65	16	SYNONYMOUS_CODING	Tpsb2	ENSMUST00000069616	1	25503818	25503820	62	GGT	GGC
17	25503832	T	C	103	22	SYNONYMOUS_CODING	Tpsb2	ENSMUST00000115129	1	25503830	25503832	66	CAT	CAC
17	25503832	T	C	103	22	SYNONYMOUS_CODING	Tpsb2	ENSMUST00000069616	1	25503830	25503832	66	CAT	CAC
17	25504073	A	C	88	17	SYNONYMOUS_CODING	Tpsb2	ENSMUST00000115129	1	25504073	25504075	107	AGG	CGG
17	25504073	A	C	88	17	SYNONYMOUS_CODING	Tpsb2	ENSMUST00000069616	1	25504073	25504075	107	AGG	CGG
17	25504159	T	C	70	11	SYNONYMOUS_CODING	Tpsb2	ENSMUST00000115129	1	25504157	25504159	135	TCT	TCC
17	25504159	T	C	70	11	SYNONYMOUS_CODING	Tpsb2	ENSMUST00000069616	1	25504157	25504159	135	TCT	TCC
17	25504166	C	A	64	9	NON_SYNONYMOUS_CODING	Tpsb2	ENSMUST00000115129	1	25504166	25504168	138	CTC	ATC
17	25504166	C	A	64	9	NON_SYNONYMOUS_CODING	Tpsb2	ENSMUST00000069616	1	25504166	25504168	138	CTC	ATC
17	25504210	A	T	94	19	SYNONYMOUS_CODING	Tpsb2	ENSMUST00000115129	1	25504208	25504210	152	CCA	CCT
17	25504210	A	T	94	19	SYNONYMOUS_CODING	Tpsb2	ENSMUST00000069616	1	25504208	25504210	152	CCA	CCT
17	25507612	T	A	82	17	NON_SYNONYMOUS_CODING	Tpsg1	ENSMUST00000024999	1	25507612	25507614	6	TAC	AAC
17	25513037	T	C	142	35	NON_SYNONYMOUS_CODING	Cacna1h	ENSMUST00000078496	-1	25513035	25513037	2031	AGC	GGC
17	25513037	T	C	142	35	NON_SYNONYMOUS_CODING	Cacna1h	ENSMUST00000092775	-1	25513035	25513037	2037	AGC	GGC
17	25513798	C	T	76	13	NON_SYNONYMOUS_CODING	Cacna1h	ENSMUST00000078496	-1	25513797	25513799	2010	TGC	TAC
17	25513798	C	T	76	13	NON_SYNONYMOUS_CODING	Cacna1h	ENSMUST00000092775	-1	25513797	25513799	2016	TGC	TAC
17	25513867	A	G	103	22	NON_SYNONYMOUS_CODING	Cacna1h	ENSMUST00000078496	-1	25513866	25513868	1987	GTC	GCC
17	25513867	A	G	103	22	NON_SYNONYMOUS_CODING	Cacna1h	ENSMUST00000092775	-1	25513866	25513868	1993	GTC	GCC
17	25514267	C	A	79	20	NON_SYNONYMOUS_CODING	Cacna1h	ENSMUST00000078496	-1	25514267	25514269	1908	GAG	GAT
17	25514267	C	A	79	20	NON_SYNONYMOUS_CODING	Cacna1h	ENSMUST00000092775	-1	25514267	25514269	1914	GAG	GAT
17	25514608	T	C	94	19	SYNONYMOUS_CODING	Cacna1h	ENSMUST00000078496	-1	25514608	25514610	1825	GAA	GAG
17	25514608	T	C	94	19	SYNONYMOUS_CODING	Cacna1h	ENSMUST00000092775	-1	25514608	25514610	1831	GAA	GAG
17	25514725	G	A	82	24	SYNONYMOUS_CODING	Cacna1h	ENSMUST00000078496	-1	25514725	25514727	1814	AAC	AAT
17	25514725	G	A	82	24	SYNONYMOUS_CODING	Cacna1h	ENSMUST00000092775	-1	25514725	25514727	1820	AAC	AAT
17	25517244	A	G	112	25	SPLICE_SITE	Cacna1h	ENSMUST00000078496	-1
17	25517244	A	G	112	25	SPLICE_SITE	Cacna1h	ENSMUST00000092775	-1
17	25517493	G	A	86	20	SYNONYMOUS_CODING	Cacna1h	ENSMUST00000078496	-1	25517493	25517495	1720	CGC	CGT
17	25517493	G	A	86	20	SYNONYMOUS_CODING	Cacna1h	ENSMUST00000092775	-1	25517493	25517495	1726	CGC	CGT
17	25517793	T	C	88	17	SYNONYMOUS_CODING	Cacna1h	ENSMUST00000078496	-1	25517793	25517795	1670	GCA	GCG
17	25517793	T	C	88	17	SYNONYMOUS_CODING	Cacna1h	ENSMUST00000092775	-1	25517793	25517795	1676	GCA	GCG
17	25517862	A	G	78	20	SPLICE_SITE	Cacna1h	ENSMUST00000078496	-1
17	25517862	A	G	78	20	SPLICE_SITE	Cacna1h	ENSMUST00000092775	-1
17	25518360	T	C	106	23	SPLICE_SITE	Cacna1h	ENSMUST00000078496	-1
17	25518360	T	C	106	23	SPLICE_SITE	Cacna1h	ENSMUST00000092775	-1
17	25520492	G	T	118	27	SPLICE_SITE	Cacna1h	ENSMUST00000078496	-1
17	25520492	G	T	118	27	SPLICE_SITE	Cacna1h	ENSMUST00000092775	-1
17	25520961	G	A	109	24	SYNONYMOUS_CODING	Cacna1h	ENSMUST00000078496	-1	25520961	25520963	1443	AAC	AAT
17	25520961	G	A	109	24	SYNONYMOUS_CODING	Cacna1h	ENSMUST00000092775	-1	25520961	25520963	1443	AAC	AAT
17	25522644	G	A	78	21	SYNONYMOUS_CODING	Cacna1h	ENSMUST00000078496	-1	25522644	25522646	1213	TGC	TGT
17	25522644	G	A	78	21	SYNONYMOUS_CODING	Cacna1h	ENSMUST00000092775	-1	25522644	25522646	1213	TGC	TGT
17	25522761	A	G	115	26	SYNONYMOUS_CODING	Cacna1h	ENSMUST00000078496	-1	25522761	25522763	1174	GAT	GAC
17	25522761	A	G	115	26	SYNONYMOUS_CODING	Cacna1h	ENSMUST00000092775	-1	25522761	25522763	1174	GAT	GAC
17	25523954	A	G	70	11	SYNONYMOUS_CODING	Cacna1h	ENSMUST00000078496	-1	25523954	25523956	1105	AGT	AGC
17	25523954	A	G	70	11	SYNONYMOUS_CODING	Cacna1h	ENSMUST00000092775	-1	25523954	25523956	1105	AGT	AGC
17	25524044	C	T	68	12	SYNONYMOUS_CODING	Cacna1h	ENSMUST00000078496	-1	25524044	25524046	1075	ACG	ACA
17	25524044	C	T	68	12	SYNONYMOUS_CODING	Cacna1h	ENSMUST00000092775	-1	25524044	25524046	1075	ACG	ACA
17	25524432	T	C	85	16	NON_SYNONYMOUS_CODING	Cacna1h	ENSMUST00000078496	-1	25524431	25524433	1046	CAA	CGA
17	25524432	T	C	85	16	NON_SYNONYMOUS_CODING	Cacna1h	ENSMUST00000092775	-1	25524431	25524433	1046	CAA	CGA
17	25524711	C	T	127	30	SYNONYMOUS_CODING	Cacna1h	ENSMUST00000078496	-1	25524711	25524713	1011	CTG	CTA
17	25524711	C	T	127	30	SYNONYMOUS_CODING	Cacna1h	ENSMUST00000092775	-1	25524711	25524713	1011	CTG	CTA
17	25524822	A	G	115	26	SYNONYMOUS_CODING	Cacna1h	ENSMUST00000078496	-1	25524822	25524824	974	AAT	AAC
17	25524822	A	G	115	26	SYNONYMOUS_CODING	Cacna1h	ENSMUST00000092775	-1	25524822	25524824	974	AAT	AAC
17	25525056	A	G	118	27	SYNONYMOUS_CODING	Cacna1h	ENSMUST00000078496	-1	25525056	25525058	944	TCT	TCC
17	25525056	A	G	118	27	SYNONYMOUS_CODING	Cacna1h	ENSMUST00000092775	-1	25525056	25525058	944	TCT	TCC
17	25525554	A	G	76	13	SYNONYMOUS_CODING	Cacna1h	ENSMUST00000078496	-1	25525554	25525556	911	AAT	AAC
17	25525554	A	G	76	13	SYNONYMOUS_CODING	Cacna1h	ENSMUST00000092775	-1	25525554	25525556	911	AAT	AAC
17	25525680	A	G	76	13	SYNONYMOUS_CODING	Cacna1h	ENSMUST00000078496	-1	25525680	25525682	869	ATT	ATC
17	25525680	A	G	76	13	SYNONYMOUS_CODING	Cacna1h	ENSMUST00000092775	-1	25525680	25525682	869	ATT	ATC
17	25526290	T	C	52	14	NON_SYNONYMOUS_CODING	Cacna1h	ENSMUST00000078496	-1	25526288	25526290	863	ATC	GTC
17	25526290	T	C	52	14	NON_SYNONYMOUS_CODING	Cacna1h	ENSMUST00000092775	-1	25526288	25526290	863	ATC	GTC
17	25526306	A	G	109	24	SYNONYMOUS_CODING	Cacna1h	ENSMUST00000078496	-1	25526306	25526308	857	TTT	TTC
17	25526306	A	G	109	24	SYNONYMOUS_CODING	Cacna1h	ENSMUST00000092775	-1	25526306	25526308	857	TTT	TTC
17	25528758	A	G	82	15	SPLICE_SITE	Cacna1h	ENSMUST00000078496	-1
17	25528758	A	G	82	15	SPLICE_SITE	Cacna1h	ENSMUST00000092775	-1
17	25528878	C	T	103	22	SYNONYMOUS_CODING	Cacna1h	ENSMUST00000078496	-1	25528878	25528880	630	TCG	TCA
17	25528878	C	T	103	22	SYNONYMOUS_CODING	Cacna1h	ENSMUST00000092775	-1	25528878	25528880	630	TCG	TCA
17	25529283	A	G	73	12	SYNONYMOUS_CODING	Cacna1h	ENSMUST00000078496	-1	25529283	25529285	495	ACT	ACC
17	25529283	A	G	73	12	SYNONYMOUS_CODING	Cacna1h	ENSMUST00000092775	-1	25529283	25529285	495	ACT	ACC
17	25530471	G	A	97	20	SYNONYMOUS_CODING	Cacna1h	ENSMUST00000078496	-1	25530471	25530473	399	TTC	TTT
17	25530471	G	A	97	20	SYNONYMOUS_CODING	Cacna1h	ENSMUST00000092775	-1	25530471	25530473	399	TTC	TTT
17	25530669	C	T	97	20	SPLICE_SITE	Cacna1h	ENSMUST00000078496	-1
17	25530669	C	T	97	20	SPLICE_SITE	Cacna1h	ENSMUST00000092775	-1
17	25530845	C	T	73	12	SYNONYMOUS_CODING	Cacna1h	ENSMUST00000078496	-1	25530845	25530847	316	ACG	ACA
17	25530845	C	T	73	12	SYNONYMOUS_CODING	Cacna1h	ENSMUST00000092775	-1	25530845	25530847	316	ACG	ACA
17	25534468	A	G	118	27	SPLICE_SITE	Cacna1h	ENSMUST00000078496	-1	25534468	25534470	181	GCT	GCC
17	25534468	A	G	118	27	SYNONYMOUS_CODING	Cacna1h	ENSMUST00000078496	-1	25534468	25534470	181	GCT	GCC
17	25534468	A	G	118	27	SPLICE_SITE	Cacna1h	ENSMUST00000092775	-1	25534468	25534470	181	GCT	GCC
17	25534468	A	G	118	27	SYNONYMOUS_CODING	Cacna1h	ENSMUST00000092775	-1	25534468	25534470	181	GCT	GCC
17	25609141	A	C	109	24	SYNONYMOUS_CODING	Tekt4	ENSMUST00000025002	1	25609141	25609143	159	AGA	CGA
17	25611621	C	A	103	22	NON_SYNONYMOUS_CODING	Tekt4	ENSMUST00000025002	1	25611619	25611621	262	CAC	CAA
17	25628590	C	T	88	17	SYNONYMOUS_CODING	Sstr5	ENSMUST00000051864	-1	25628590	25628592	203	ACG	ACA
17	25628662	C	T	88	17	SYNONYMOUS_CODING	Sstr5	ENSMUST00000051864	-1	25628662	25628664	179	GAG	GAA
17	25628848	G	A	133	32	SYNONYMOUS_CODING	Sstr5	ENSMUST00000051864	-1	25628848	25628850	117	GGC	GGT
17	25628974	A	G	88	17	SYNONYMOUS_CODING	Sstr5	ENSMUST00000051864	-1	25628974	25628976	75	TAT	TAC
17	25628980	G	A	76	13	SYNONYMOUS_CODING	Sstr5	ENSMUST00000051864	-1	25628980	25628982	73	AAC	AAT
17	25629004	G	A	118	27	SYNONYMOUS_CODING	Sstr5	ENSMUST00000051864	-1	25629004	25629006	65	TAC	TAT
17	25629141	T	C	58	13	NON_SYNONYMOUS_CODING	Sstr5	ENSMUST00000051864	-1	25629139	25629141	20	AGT	GGT
17	25629180	T	C	78	22	NON_SYNONYMOUS_CODING	Sstr5	ENSMUST00000051864	-1	25629178	25629180	7	ACT	GCT
17	25733246	G	A	95	23	ESSENTIAL_SPLICE_SITE	Lmf1	ENSMUST00000115117	1
17	25733276	C	T	67	10	STOP_GAINED	Lmf1	ENSMUST00000115117	1	25733276	25733278	182	CAA	TAA
17	25792097	C	G	82	15	SYNONYMOUS_CODING	Lmf1	ENSMUST00000063344	1	25792095	25792097	376	CCC	CCG
17	25792097	C	G	82	15	SYNONYMOUS_CODING	Lmf1	ENSMUST00000116641	1	25792095	25792097	383	CCC	CCG
17	25792097	C	G	82	15	SYNONYMOUS_CODING	Lmf1	ENSMUST00000115111	1	25792095	25792097	166	CCC	CCG
17	26128020	C	T	109	24	SYNONYMOUS_CODING	Rab11fip3	ENSMUST00000075024	-1	26128020	26128022	835	GGG	GGA
17	26128020	C	T	109	24	SYNONYMOUS_CODING	Rab11fip3	ENSMUST00000069854	-1	26128020	26128022	374	GGG	GGA
17	26253847	A	G	121	28	NON_SYNONYMOUS_CODING	Tmem8	ENSMUST00000025010	1	26253847	26253849	88	AGT	GGT
17	26350810	C	T	127	30	SYNONYMOUS_CODING	Itfg3	ENSMUST00000114988	-1	26350810	26350812	465	CCG	CCA
17	26568988	T	G	85	16	SYNONYMOUS_CODING	Neurl2	ENSMUST00000053020	1	26568986	26568988	96	GCT	GCG
17	26575806	C	G	101	23	NON_SYNONYMOUS_CODING	Neurl2	ENSMUST00000053020	1	26575806	26575808	258	CCG	GCG
17	26575889	C	A	69	16	SYNONYMOUS_CODING	Neurl2	ENSMUST00000053020	1	26575887	26575889	285	GCC	GCA
17	26576096	G	A	70	11	SYNONYMOUS_CODING	Neurl2	ENSMUST00000053020	1	26576094	26576096	354	CTG	CTA
17	26576123	T	G	79	14	SYNONYMOUS_CODING	Neurl2	ENSMUST00000053020	1	26576121	26576123	363	GCT	GCG
17	26581834	C	G	73	12	SYNONYMOUS_CODING	C230078M08Rik	ENSMUST00000059100	1	26581832	26581834	28	ACC	ACG
17	26581905	T	C	97	20	NON_SYNONYMOUS_CODING	C230078M08Rik	ENSMUST00000059100	1	26581904	26581906	52	CTT	CCT
17	26679802	A	T	43	12	NON_SYNONYMOUS_CODING	ENSMUSG00000068604	ENSMUST00000090257	1	26679801	26679803	33	CAT	CTT
17	26679844	G	A	60	14	NON_SYNONYMOUS_CODING	ENSMUSG00000068604	ENSMUST00000090257	1	26679843	26679845	47	GGC	GAC
17	26698377	T	G	58	7	NON_SYNONYMOUS_CODING	1700049J03Rik	ENSMUST00000011196	-1	26698375	26698377	23	ACC	CCC
17	27157963	A	C	73	23	NON_SYNONYMOUS_CODING	Bak1	ENSMUST00000078691	-1	27157963	27157965	181	TTT	TTG
17	27226584	T	C	109	24	SYNONYMOUS_CODING	Itpr3	ENSMUST00000049308	1	27226582	27226584	326	GAT	GAC
17	27226610	T	C	109	24	SPLICE_SITE	Itpr3	ENSMUST00000049308	1	27226609	27226611	335	CTG	CCG
17	27226610	T	C	109	24	NON_SYNONYMOUS_CODING	Itpr3	ENSMUST00000049308	1	27226609	27226611	335	CTG	CCG
17	27226807	A	G	103	22	SYNONYMOUS_CODING	Itpr3	ENSMUST00000049308	1	27226805	27226807	346	GCA	GCG
17	27231760	T	C	85	16	SYNONYMOUS_CODING	Itpr3	ENSMUST00000049308	1	27231758	27231760	578	TTT	TTC
17	27231865	G	T	94	19	SYNONYMOUS_CODING	Itpr3	ENSMUST00000049308	1	27231863	27231865	613	ACG	ACT
17	27231880	T	C	103	22	SYNONYMOUS_CODING	Itpr3	ENSMUST00000049308	1	27231878	27231880	618	TTT	TTC
17	27235278	G	T	103	22	NON_SYNONYMOUS_CODING	Itpr3	ENSMUST00000049308	1	27235278	27235280	821	GCG	TCG
17	27238169	T	C	85	16	SYNONYMOUS_CODING	Itpr3	ENSMUST00000049308	1	27238167	27238169	1016	TTT	TTC
17	27240825	C	T	100	21	SYNONYMOUS_CODING	Itpr3	ENSMUST00000049308	1	27240823	27240825	1110	ATC	ATT
17	27243246	G	C	106	23	SYNONYMOUS_CODING	Itpr3	ENSMUST00000049308	1	27243244	27243246	1289	CTG	CTC
17	27244878	A	G	103	22	SYNONYMOUS_CODING	Itpr3	ENSMUST00000049308	1	27244876	27244878	1489	ACA	ACG
17	27250597	T	C	82	15	SYNONYMOUS_CODING	Itpr3	ENSMUST00000049308	1	27250595	27250597	1823	GAT	GAC
17	27255575	C	T	91	18	SYNONYMOUS_CODING	Itpr3	ENSMUST00000049308	1	27255573	27255575	2471	AAC	AAT
17	27294505	T	C	79	14	NON_SYNONYMOUS_CODING	Ihpk3	ENSMUST00000025046	-1	27294504	27294506	59	AAG	AGG
17	27575713	G	A	142	35	SYNONYMOUS_CODING	Grm4	ENSMUST00000088073	-1	27575713	27575715	421	CAC	CAT
17	27696558	G	A	124	29	SYNONYMOUS_CODING	Hmga1	ENSMUST00000114888	1	27696556	27696558	15	AAG	AAA
17	27696558	G	A	124	29	SYNONYMOUS_CODING	Hmga1	ENSMUST00000114889	1	27696556	27696558	15	AAG	AAA
17	27701178	A	G	103	22	SYNONYMOUS_CODING	AI413582	ENSMUST00000080190	-1	27701178	27701180	53	CAT	CAC
17	27702931	T	C	82	15	NON_SYNONYMOUS_CODING	C130040N14Rik	ENSMUST00000097361	1	27702930	27702932	264	ATT	ACT
17	27733771	A	G	101	29	SYNONYMOUS_CODING	MGI:1928484	ENSMUST00000062397	-1	27733771	27733773	36	CTT	CTC
17	27733771	A	G	101	29	SYNONYMOUS_CODING	MGI:1928484	ENSMUST00000025050	-1	27733771	27733773	36	CTT	CTC
17	27733771	A	G	101	29	SYNONYMOUS_CODING	MGI:1928484	ENSMUST00000114886	-1	27733771	27733773	7	CTT	CTC
17	27844850	A	C	91	18	NON_SYNONYMOUS_CODING	Pacsin1	ENSMUST00000114873	1	27844850	27844852	352	ACA	CCA
17	27844850	A	C	91	18	NON_SYNONYMOUS_CODING	Pacsin1	ENSMUST00000045896	1	27844850	27844852	352	ACA	CCA
17	27844850	A	C	91	18	NON_SYNONYMOUS_CODING	Pacsin1	ENSMUST00000114872	1	27844850	27844852	352	ACA	CCA
17	27844850	A	C	91	18	NON_SYNONYMOUS_CODING	Pacsin1	ENSMUST00000097360	1	27844850	27844852	352	ACA	CCA
17	27844933	G	T	112	25	NON_SYNONYMOUS_CODING	Pacsin1	ENSMUST00000114873	1	27844931	27844933	379	GAG	GAT
17	27844933	G	T	112	25	NON_SYNONYMOUS_CODING	Pacsin1	ENSMUST00000045896	1	27844931	27844933	379	GAG	GAT
17	27844933	G	T	112	25	NON_SYNONYMOUS_CODING	Pacsin1	ENSMUST00000114872	1	27844931	27844933	379	GAG	GAT
17	27844933	G	T	112	25	NON_SYNONYMOUS_CODING	Pacsin1	ENSMUST00000097360	1	27844931	27844933	379	GAG	GAT
17	27923179	T	C	88	17	SYNONYMOUS_CODING	D17Wsu92e	ENSMUST00000114863	-1	27923179	27923181	116	AAA	AAG
17	27923179	T	C	88	17	SYNONYMOUS_CODING	D17Wsu92e	ENSMUST00000114859	-1	27923179	27923181	116	AAA	AAG
17	27923179	T	C	88	17	SYNONYMOUS_CODING	D17Wsu92e	ENSMUST00000075076	-1	27923179	27923181	116	AAA	AAG
17	28013769	A	G	79	14	SPLICE_SITE	Uhrf1bp1	ENSMUST00000114849	1	28013768	28013770	69	CAG	CGG
17	28013769	A	G	79	14	NON_SYNONYMOUS_CODING	Uhrf1bp1	ENSMUST00000114849	1	28013768	28013770	69	CAG	CGG
17	28013769	A	G	79	14	SPLICE_SITE	Uhrf1bp1	ENSMUST00000088043	1	28013768	28013770	150	CAG	CGG
17	28013769	A	G	79	14	NON_SYNONYMOUS_CODING	Uhrf1bp1	ENSMUST00000088043	1	28013768	28013770	150	CAG	CGG
17	28013894	A	G	85	16	NON_SYNONYMOUS_CODING	Uhrf1bp1	ENSMUST00000114849	1	28013893	28013895	78	CAC	CGC
17	28013894	A	G	85	16	NON_SYNONYMOUS_CODING	Uhrf1bp1	ENSMUST00000088043	1	28013893	28013895	159	CAC	CGC
17	28017116	T	C	112	25	NON_SYNONYMOUS_CODING	Uhrf1bp1	ENSMUST00000114849	1	28017116	28017118	236	TTC	CTC
17	28017116	T	C	112	25	NON_SYNONYMOUS_CODING	Uhrf1bp1	ENSMUST00000097359	1	28017115	28017117	67	CTT	CCT
17	28017116	T	C	112	25	NON_SYNONYMOUS_CODING	Uhrf1bp1	ENSMUST00000088043	1	28017116	28017118	317	TTC	CTC
17	28017220	G	A	97	20	SYNONYMOUS_CODING	Uhrf1bp1	ENSMUST00000114849	1	28017218	28017220	270	CAG	CAA
17	28017220	G	A	97	20	SYNONYMOUS_CODING	Uhrf1bp1	ENSMUST00000088043	1	28017218	28017220	351	CAG	CAA
17	28017242	T	C	111	28	NON_SYNONYMOUS_CODING	Uhrf1bp1	ENSMUST00000114849	1	28017242	28017244	278	TCT	CCT
17	28017242	T	C	111	28	NON_SYNONYMOUS_CODING	Uhrf1bp1	ENSMUST00000088043	1	28017242	28017244	359	TCT	CCT
17	28020988	G	A	97	20	SYNONYMOUS_CODING	Uhrf1bp1	ENSMUST00000114849	1	28020986	28020988	350	ACG	ACA
17	28020988	G	A	97	20	SYNONYMOUS_CODING	Uhrf1bp1	ENSMUST00000088043	1	28020986	28020988	431	ACG	ACA
17	28021024	G	A	172	45	SYNONYMOUS_CODING	Uhrf1bp1	ENSMUST00000114849	1	28021022	28021024	362	GCG	GCA
17	28021024	G	A	172	45	SYNONYMOUS_CODING	Uhrf1bp1	ENSMUST00000088043	1	28021022	28021024	443	GCG	GCA
17	28021376	T	C	99	27	SPLICE_SITE	Uhrf1bp1	ENSMUST00000114849	1
17	28021376	T	C	99	27	SPLICE_SITE	Uhrf1bp1	ENSMUST00000088043	1
17	28021551	T	C	91	18	ESSENTIAL_SPLICE_SITE	Uhrf1bp1	ENSMUST00000114849	1
17	28021551	T	C	91	18	ESSENTIAL_SPLICE_SITE	Uhrf1bp1	ENSMUST00000088043	1
17	28023674	A	C	145	36	NON_SYNONYMOUS_CODING	Uhrf1bp1	ENSMUST00000114849	1	28023673	28023675	743	CAG	CCG
17	28023674	A	C	145	36	NON_SYNONYMOUS_CODING	Uhrf1bp1	ENSMUST00000088043	1	28023673	28023675	824	CAG	CCG
17	28027107	T	C	100	21	SYNONYMOUS_CODING	Uhrf1bp1	ENSMUST00000114849	1	28027105	28027107	1118	GAT	GAC
17	28027107	T	C	100	21	SYNONYMOUS_CODING	Uhrf1bp1	ENSMUST00000088043	1	28027105	28027107	1199	GAT	GAC
17	28179576	C	T	85	16	SYNONYMOUS_CODING	Anks1	ENSMUST00000097358	1	28179574	28179576	759	TAC	TAT
17	28179576	C	T	85	16	SYNONYMOUS_CODING	Anks1	ENSMUST00000114842	1	28179574	28179576	729	TAC	TAT
17	28179576	C	T	85	16	SYNONYMOUS_CODING	Anks1	ENSMUST00000025058	1	28179574	28179576	729	TAC	TAT
17	28179576	C	T	85	16	SYNONYMOUS_CODING	Anks1	ENSMUST00000088027	1	28179574	28179576	708	TAC	TAT
17	28179606	T	C	124	29	SYNONYMOUS_CODING	Anks1	ENSMUST00000097358	1	28179604	28179606	769	GAT	GAC
17	28179606	T	C	124	29	SYNONYMOUS_CODING	Anks1	ENSMUST00000114842	1	28179604	28179606	739	GAT	GAC
17	28179606	T	C	124	29	SYNONYMOUS_CODING	Anks1	ENSMUST00000025058	1	28179604	28179606	739	GAT	GAC
17	28179606	T	C	124	29	SYNONYMOUS_CODING	Anks1	ENSMUST00000088027	1	28179604	28179606	718	GAT	GAC
17	28194298	G	A	103	22	SYNONYMOUS_CODING	Anks1	ENSMUST00000097358	1	28194296	28194298	1053	CGG	CGA
17	28194298	G	A	103	22	SYNONYMOUS_CODING	Anks1	ENSMUST00000114842	1	28194296	28194298	1023	CGG	CGA
17	28194298	G	A	103	22	SYNONYMOUS_CODING	Anks1	ENSMUST00000025058	1	28194296	28194298	1023	CGG	CGA
17	28194298	G	A	103	22	SYNONYMOUS_CODING	Anks1	ENSMUST00000088027	1	28194296	28194298	1002	CGG	CGA
17	28216816	G	A	73	17	NON_SYNONYMOUS_CODING	Tcp11	ENSMUST00000072628	-1	28216814	28216816	137	CTC	TTC
17	28356747	A	G	97	20	NON_SYNONYMOUS_CODING	Def6	ENSMUST00000002327	1	28356747	28356749	161	AAG	GAG
17	28785132	G	A	130	31	SYNONYMOUS_CODING	Slc26a8	ENSMUST00000114764	-1	28785132	28785134	553	ATC	ATT
17	28785132	G	A	130	31	SYNONYMOUS_CODING	Slc26a8	ENSMUST00000059708	-1	28785132	28785134	553	ATC	ATT
17	28865406	T	C	94	19	SYNONYMOUS_CODING	Mapk14	ENSMUST00000114754	1	28865404	28865406	123	TAT	TAC
17	28865406	T	C	94	19	SYNONYMOUS_CODING	Mapk14	ENSMUST00000114758	1	28865404	28865406	200	TAT	TAC
17	28865406	T	C	94	19	SYNONYMOUS_CODING	Mapk14	ENSMUST00000004990	1	28865404	28865406	200	TAT	TAC
17	28865406	T	C	94	19	SYNONYMOUS_CODING	Mapk14	ENSMUST00000062694	1	28865404	28865406	200	TAT	TAC
17	28865406	T	C	94	19	SYNONYMOUS_CODING	Mapk14	ENSMUST00000114757	1	28865404	28865406	200	TAT	TAC
17	28865406	T	C	94	19	SYNONYMOUS_CODING	Mapk14	ENSMUST00000114752	1	28865404	28865406	123	TAT	TAC
17	28912205	G	A	129	38	SYNONYMOUS_CODING	Mapk13	ENSMUST00000004986	1	28912203	28912205	105	CTG	CTA
17	28942953	A	G	75	19	SYNONYMOUS_CODING	Brpf3	ENSMUST00000004985	1	28942951	28942953	18	CCA	CCG
17	28944246	T	C	100	21	SYNONYMOUS_CODING	Brpf3	ENSMUST00000004985	1	28944244	28944246	449	AGT	AGC
17	28955294	T	C	91	18	SYNONYMOUS_CODING	Brpf3	ENSMUST00000004985	1	28955292	28955294	730	CTT	CTC
17	29014361	T	C	115	26	SYNONYMOUS_CODING	Pnpla1	ENSMUST00000056866	1	29014359	29014361	156	GTT	GTC
17	29014361	T	C	115	26	SYNONYMOUS_CODING	Pnpla1	ENSMUST00000114737	1	29014359	29014361	156	GTT	GTC
17	29015469	C	T	130	31	SYNONYMOUS_CODING	Pnpla1	ENSMUST00000056866	1	29015467	29015469	221	TCC	TCT
17	29015469	C	T	130	31	SYNONYMOUS_CODING	Pnpla1	ENSMUST00000114737	1	29015467	29015469	221	TCC	TCT
17	29016389	G	A	91	18	SYNONYMOUS_CODING	Pnpla1	ENSMUST00000056866	1	29016387	29016389	241	CAG	CAA
17	29016389	G	A	91	18	SYNONYMOUS_CODING	Pnpla1	ENSMUST00000114737	1	29016387	29016389	241	CAG	CAA
17	29016437	A	G	109	24	SYNONYMOUS_CODING	Pnpla1	ENSMUST00000056866	1	29016435	29016437	257	AGA	AGG
17	29016437	A	G	109	24	SYNONYMOUS_CODING	Pnpla1	ENSMUST00000114737	1	29016435	29016437	257	AGA	AGG
17	29018033	A	G	88	17	NON_SYNONYMOUS_CODING	Pnpla1	ENSMUST00000056866	1	29018033	29018035	310	ACC	GCC
17	29018033	A	G	88	17	NON_SYNONYMOUS_CODING	Pnpla1	ENSMUST00000114737	1	29018033	29018035	310	ACC	GCC
17	29018310	G	A	97	20	NON_SYNONYMOUS_CODING	Pnpla1	ENSMUST00000056866	1	29018309	29018311	402	CGA	CAA
17	29018310	G	A	97	20	NON_SYNONYMOUS_CODING	Pnpla1	ENSMUST00000114737	1	29018309	29018311	402	CGA	CAA
17	29018352	G	A	97	20	NON_SYNONYMOUS_CODING	Pnpla1	ENSMUST00000056866	1	29018351	29018353	416	AGC	AAC
17	29018352	G	A	97	20	NON_SYNONYMOUS_CODING	Pnpla1	ENSMUST00000114737	1	29018351	29018353	416	AGC	AAC
17	29018363	T	A	103	22	NON_SYNONYMOUS_CODING	Pnpla1	ENSMUST00000056866	1	29018363	29018365	420	TTG	ATG
17	29018363	T	A	103	22	NON_SYNONYMOUS_CODING	Pnpla1	ENSMUST00000114737	1	29018363	29018365	420	TTG	ATG
17	29018551	T	C	100	21	SYNONYMOUS_CODING	Pnpla1	ENSMUST00000056866	1	29018549	29018551	482	GAT	GAC
17	29018551	T	C	100	21	SYNONYMOUS_CODING	Pnpla1	ENSMUST00000114737	1	29018549	29018551	482	GAT	GAC
17	29036620	A	G	73	18	SYNONYMOUS_CODING	4930539E08Rik	ENSMUST00000062357	-1	29036620	29036622	594	GCT	GCC
17	29039925	T	C	89	19	NON_SYNONYMOUS_CODING	4930539E08Rik	ENSMUST00000062357	-1	29039923	29039925	438	ACC	GCC
17	29040229	A	G	97	20	NON_SYNONYMOUS_CODING	4930539E08Rik	ENSMUST00000062357	-1	29040228	29040230	411	GTC	GCC
17	29042194	G	A	92	20	SPLICE_SITE	4930539E08Rik	ENSMUST00000062357	-1
17	29094955	C	T	97	20	NON_SYNONYMOUS_CODING	Kctd20	ENSMUST00000057174	1	29094954	29094956	38	TCC	TTC
17	29235538	C	T	70	11	SYNONYMOUS_CODING	Cdkn1a	ENSMUST00000023829	1	29235536	29235538	62	TTC	TTT
17	29235667	G	A	97	20	SYNONYMOUS_CODING	Cdkn1a	ENSMUST00000023829	1	29235665	29235667	105	CCG	CCA
17	29275100	G	T	91	18	NON_SYNONYMOUS_CODING	9830134C10Rik	ENSMUST00000087942	1	29275098	29275100	86	CAG	CAT
17	29276179	C	A	94	19	NON_SYNONYMOUS_CODING	9830134C10Rik	ENSMUST00000087942	1	29276178	29276180	132	GCC	GAC
17	29296944	C	T	133	32	NON_SYNONYMOUS_CODING	Cpne5	ENSMUST00000024805	-1	29296942	29296944	506	GTG	ATG
17	29388645	G	A	95	25	SYNONYMOUS_CODING	Ppil1	ENSMUST00000024802	-1	29388645	29388647	102	AAC	AAT
17	29398776	G	A	94	19	SYNONYMOUS_CODING	Ppil1	ENSMUST00000024802	-1	29398776	29398778	39	TTC	TTT
17	29438368	C	T	112	25	SYNONYMOUS_CODING	BC004004	ENSMUST00000064709	1	29438366	29438368	340	TGC	TGT
17	29438368	C	T	112	25	SYNONYMOUS_CODING	BC004004	ENSMUST00000064683	1	29438366	29438368	271	TGC	TGT
17	29445087	T	C	64	9	NON_SYNONYMOUS_CODING	ENSMUSG00000058640	ENSMUST00000077420	1	29445086	29445088	2	ATG	ACG
17	29456258	C	T	82	19	SYNONYMOUS_CODING	Pi16	ENSMUST00000114701	1	29456256	29456258	33	GAC	GAT
17	29456258	C	T	82	19	SYNONYMOUS_CODING	Pi16	ENSMUST00000114699	1	29456256	29456258	33	GAC	GAT
17	29456258	C	T	82	19	SYNONYMOUS_CODING	Pi16	ENSMUST00000024808	1	29456256	29456258	24	GAC	GAT
17	29456258	C	T	82	19	SYNONYMOUS_CODING	Pi16	ENSMUST00000114698	1	29456256	29456258	24	GAC	GAT
17	29464380	G	C	82	15	NON_SYNONYMOUS_CODING	Pi16	ENSMUST00000114701	1	29464380	29464382	396	GAG	CAG
17	29464380	G	C	82	15	NON_SYNONYMOUS_CODING	Pi16	ENSMUST00000024808	1	29464380	29464382	387	GAG	CAG
17	29500706	G	T	124	29	NON_SYNONYMOUS_CODING	Fgd2	ENSMUST00000024810	1	29500705	29500707	39	AGC	ATC
17	29500825	T	C	103	22	SYNONYMOUS_CODING	Fgd2	ENSMUST00000024810	1	29500825	29500827	79	TTA	CTA
17	29510156	T	C	64	9	SPLICE_SITE	Fgd2	ENSMUST00000024810	1
17	29510952	T	G	106	23	SPLICE_SITE	Fgd2	ENSMUST00000024810	1
17	29510991	G	A	101	23	SYNONYMOUS_CODING	Fgd2	ENSMUST00000024810	1	29510989	29510991	423	CGG	CGA
17	29511917	C	T	52	5	SYNONYMOUS_CODING	Fgd2	ENSMUST00000024810	1	29511915	29511917	484	TGC	TGT
17	29515281	G	C	94	19	NON_SYNONYMOUS_CODING	Fgd2	ENSMUST00000024810	1	29515279	29515281	543	GAG	GAC
17	29515380	C	G	112	25	SYNONYMOUS_CODING	Fgd2	ENSMUST00000024810	1	29515378	29515380	576	GTC	GTG
17	29515954	G	A	118	27	SYNONYMOUS_CODING	Fgd2	ENSMUST00000024810	1	29515952	29515954	639	GCG	GCA
17	29516498	C	A	127	30	SPLICE_SITE	Fgd2	ENSMUST00000024810	1
17	29631614	A	G	61	8	SYNONYMOUS_CODING	Pim1	ENSMUST00000024811	1	29631612	29631614	372	CCA	CCG
17	29631635	G	A	67	10	SYNONYMOUS_CODING	Pim1	ENSMUST00000024811	1	29631633	29631635	379	CTG	CTA
17	29663445	A	G	103	22	SYNONYMOUS_CODING	4933413N12Rik	ENSMUST00000114683	-1	29663445	29663447	85	TAT	TAC
17	29705350	A	C	112	25	SYNONYMOUS_CODING	Tbc1d22b	ENSMUST00000048677	1	29705350	29705352	43	AGG	CGG
17	29751905	G	A	89	19	NON_SYNONYMOUS_CODING	1300018I05Rik	ENSMUST00000087910	1	29751904	29751906	28	GGT	GAT
17	29994582	C	T	78	17	NON_SYNONYMOUS_CODING	Mdga1	ENSMUST00000073556	-1	29994580	29994582	54	GAC	AAC
17	29994582	C	T	78	17	NON_SYNONYMOUS_CODING	Mdga1	ENSMUST00000066388	-1	29994580	29994582	54	GAC	AAC
17	30357291	T	C	121	28	SPLICE_SITE	Btbd9	ENSMUST00000079924	-1
17	30436490	T	C	76	13	NON_SYNONYMOUS_CODING	Btbd9	ENSMUST00000079924	-1	30436490	30436492	480	ATA	ATG
17	31091164	C	T	88	17	STOP_GAINED	ENSMUSG00000073427	ENSMUST00000097355	-1	31091163	31091165	109	TGG	TAG
17	31108779	G	A	118	27	SYNONYMOUS_CODING	Umodl1	ENSMUST00000066554	1	31108777	31108779	218	TCG	TCA
17	31108779	G	A	118	27	SYNONYMOUS_CODING	Umodl1	ENSMUST00000087861	1	31108777	31108779	218	TCG	TCA
17	31108779	G	A	118	27	SYNONYMOUS_CODING	Umodl1	ENSMUST00000066981	1	31108777	31108779	218	TCG	TCA
17	31108779	G	A	118	27	SYNONYMOUS_CODING	Umodl1	ENSMUST00000114555	1	31108777	31108779	218	TCG	TCA
17	31108854	T	C	112	25	SYNONYMOUS_CODING	Umodl1	ENSMUST00000066554	1	31108852	31108854	243	AAT	AAC
17	31108854	T	C	112	25	SYNONYMOUS_CODING	Umodl1	ENSMUST00000087861	1	31108852	31108854	243	AAT	AAC
17	31108854	T	C	112	25	SYNONYMOUS_CODING	Umodl1	ENSMUST00000066981	1	31108852	31108854	243	AAT	AAC
17	31108854	T	C	112	25	SYNONYMOUS_CODING	Umodl1	ENSMUST00000114555	1	31108852	31108854	243	AAT	AAC
17	31108861	G	A	91	22	NON_SYNONYMOUS_CODING	Umodl1	ENSMUST00000066554	1	31108861	31108863	246	GTC	ATC
17	31108861	G	A	91	22	NON_SYNONYMOUS_CODING	Umodl1	ENSMUST00000087861	1	31108861	31108863	246	GTC	ATC
17	31108861	G	A	91	22	NON_SYNONYMOUS_CODING	Umodl1	ENSMUST00000066981	1	31108861	31108863	246	GTC	ATC
17	31108861	G	A	91	22	NON_SYNONYMOUS_CODING	Umodl1	ENSMUST00000114555	1	31108861	31108863	246	GTC	ATC
17	31110664	G	A	115	26	SYNONYMOUS_CODING	Umodl1	ENSMUST00000066554	1	31110662	31110664	273	GAG	GAA
17	31110664	G	A	115	26	SYNONYMOUS_CODING	Umodl1	ENSMUST00000087861	1	31110662	31110664	273	GAG	GAA
17	31110664	G	A	115	26	SYNONYMOUS_CODING	Umodl1	ENSMUST00000066981	1	31110662	31110664	273	GAG	GAA
17	31110664	G	A	115	26	SYNONYMOUS_CODING	Umodl1	ENSMUST00000114555	1	31110662	31110664	273	GAG	GAA
17	31110683	A	G	103	22	NON_SYNONYMOUS_CODING	Umodl1	ENSMUST00000066554	1	31110683	31110685	280	AGA	GGA
17	31110683	A	G	103	22	NON_SYNONYMOUS_CODING	Umodl1	ENSMUST00000087861	1	31110683	31110685	280	AGA	GGA
17	31110683	A	G	103	22	NON_SYNONYMOUS_CODING	Umodl1	ENSMUST00000066981	1	31110683	31110685	280	AGA	GGA
17	31110683	A	G	103	22	NON_SYNONYMOUS_CODING	Umodl1	ENSMUST00000114555	1	31110683	31110685	280	AGA	GGA
17	31124951	A	G	127	30	SYNONYMOUS_CODING	Umodl1	ENSMUST00000066554	1	31124949	31124951	790	TCA	TCG
17	31124951	A	G	127	30	SYNONYMOUS_CODING	Umodl1	ENSMUST00000087861	1	31124949	31124951	761	TCA	TCG
17	31124951	A	G	127	30	SYNONYMOUS_CODING	Umodl1	ENSMUST00000114555	1	31124949	31124951	790	TCA	TCG
17	31133181	T	G	67	10	SYNONYMOUS_CODING	Umodl1	ENSMUST00000066554	1	31133179	31133181	1011	CTT	CTG
17	31133181	T	G	67	10	SYNONYMOUS_CODING	Umodl1	ENSMUST00000087861	1	31133179	31133181	982	CTT	CTG
17	31133181	T	G	67	10	SYNONYMOUS_CODING	Umodl1	ENSMUST00000066981	1	31133179	31133181	896	CTT	CTG
17	31133181	T	G	67	10	SYNONYMOUS_CODING	Umodl1	ENSMUST00000114555	1	31133179	31133181	1011	CTT	CTG
17	31133188	C	A	70	11	SYNONYMOUS_CODING	Umodl1	ENSMUST00000066554	1	31133188	31133190	1014	CGG	AGG
17	31133188	C	A	70	11	SYNONYMOUS_CODING	Umodl1	ENSMUST00000087861	1	31133188	31133190	985	CGG	AGG
17	31133188	C	A	70	11	SYNONYMOUS_CODING	Umodl1	ENSMUST00000066981	1	31133188	31133190	899	CGG	AGG
17	31133188	C	A	70	11	SYNONYMOUS_CODING	Umodl1	ENSMUST00000114555	1	31133188	31133190	1014	CGG	AGG
17	31328011	G	A	121	28	SYNONYMOUS_CODING	Tmprss3	ENSMUST00000114549	-1	31328011	31328013	191	TTC	TTT
17	31328011	G	A	121	28	SYNONYMOUS_CODING	Tmprss3	ENSMUST00000024833	-1	31328011	31328013	169	TTC	TTT
17	31330963	G	A	88	17	SYNONYMOUS_CODING	Tmprss3	ENSMUST00000114549	-1	31330963	31330965	93	TTC	TTT
17	31330963	G	A	88	17	SYNONYMOUS_CODING	Tmprss3	ENSMUST00000024833	-1	31330963	31330965	71	TTC	TTT
17	31368387	G	A	94	21	NON_SYNONYMOUS_CODING	Ubash3a	ENSMUST00000048656	1	31368387	31368389	364	GTA	ATA
17	31372493	G	A	106	23	NON_SYNONYMOUS_CODING	Ubash3a	ENSMUST00000048656	1	31372493	31372495	450	GTG	ATG
17	31452498	T	G	97	20	SYNONYMOUS_CODING	Slc37a1	ENSMUST00000114536	1	31452496	31452498	66	CCT	CCG
17	31452549	C	T	76	13	SYNONYMOUS_CODING	Slc37a1	ENSMUST00000114536	1	31452547	31452549	83	ACC	ACT
17	31452574	A	G	88	17	SPLICE_SITE	Slc37a1	ENSMUST00000114536	1
17	31571310	T	C	130	34	NON_SYNONYMOUS_CODING	ENSMUSG00000053280	ENSMUST00000065610	-1	31571308	31571310	14	ACT	GCT
17	31649119	T	C	88	17	NON_SYNONYMOUS_CODING	Wdr4	ENSMUST00000024837	-1	31649117	31649119	28	ACG	GCG
17	31754198	C	T	74	16	NON_SYNONYMOUS_CODING	Cbs	ENSMUST00000067801	-1	31754197	31754199	407	CGT	CAT
17	31754198	C	T	74	16	NON_SYNONYMOUS_CODING	Cbs	ENSMUST00000078509	-1	31754197	31754199	407	CGT	CAT
17	31756172	G	A	85	16	SYNONYMOUS_CODING	Cbs	ENSMUST00000067801	-1	31756172	31756174	349	AGC	AGT
17	31756172	G	A	85	16	SYNONYMOUS_CODING	Cbs	ENSMUST00000078509	-1	31756172	31756174	349	AGC	AGT
17	31984061	T	C	82	15	SYNONYMOUS_CODING	Snf1lk	ENSMUST00000024839	-1	31984061	31984063	632	CCA	CCG
17	31985677	T	C	127	30	SYNONYMOUS_CODING	Snf1lk	ENSMUST00000024839	-1	31985677	31985679	456	CTA	CTG
17	31988244	A	G	94	19	SYNONYMOUS_CODING	Snf1lk	ENSMUST00000024839	-1	31988244	31988246	145	ATT	ATC
17	31991185	A	G	115	26	SYNONYMOUS_CODING	Snf1lk	ENSMUST00000024839	-1	31991183	31991185	81	TTG	CTG
17	32188751	G	A	64	9	SYNONYMOUS_CODING	Rrp1b	ENSMUST00000081339	1	32188749	32188751	246	ACG	ACA
17	32213538	T	C	94	19	NON_SYNONYMOUS_CODING	ENSMUSG00000002791	ENSMUST00000002868	-1	32213536	32213538	297	AGG	GGG
17	32213572	C	T	76	13	SYNONYMOUS_CODING	ENSMUSG00000002791	ENSMUST00000002868	-1	32213572	32213574	285	CCG	CCA
17	32213597	C	G	95	21	NON_SYNONYMOUS_CODING	ENSMUSG00000002791	ENSMUST00000002868	-1	32213596	32213598	277	AGA	ACA
17	32213900	G	T	88	17	SPLICE_SITE	ENSMUSG00000002791	ENSMUST00000002868	-1
17	32213908	C	T	70	11	SYNONYMOUS_CODING	ENSMUSG00000002791	ENSMUST00000002868	-1	32213908	32213910	273	GCG	GCA
17	32213934	C	T	67	10	NON_SYNONYMOUS_CODING	ENSMUSG00000002791	ENSMUST00000002868	-1	32213932	32213934	265	GTC	ATC
17	32213944	A	G	61	8	SYNONYMOUS_CODING	ENSMUSG00000002791	ENSMUST00000002868	-1	32213944	32213946	261	GCT	GCC
17	32215788	C	T	94	19	NON_SYNONYMOUS_CODING	ENSMUSG00000002791	ENSMUST00000002868	-1	32215786	32215788	228	GTC	ATC
17	32215855	G	A	106	23	SPLICE_SITE	ENSMUSG00000002791	ENSMUST00000002868	-1
17	32216750	A	G	97	20	NON_SYNONYMOUS_CODING	ENSMUSG00000002791	ENSMUST00000002868	-1	32216749	32216751	200	GTG	GCG
17	32218534	C	T	103	22	SPLICE_SITE	ENSMUSG00000002791	ENSMUST00000002868	-1
17	32218574	G	C	100	21	NON_SYNONYMOUS_CODING	ENSMUSG00000002791	ENSMUST00000002868	-1	32218573	32218575	157	ACT	AGT
17	32219480	T	C	85	16	SYNONYMOUS_CODING	ENSMUSG00000002791	ENSMUST00000002868	-1	32219480	32219482	152	GAA	GAG
17	32222976	G	A	136	33	SPLICE_SITE	ENSMUSG00000002791	ENSMUST00000002868	-1	32221039	32222976	109	CGA	TGA
17	32222976	G	A	136	33	STOP_GAINED	ENSMUSG00000002791	ENSMUST00000002868	-1	32221039	32222976	109	CGA	TGA
17	32224858	G	A	81	18	SYNONYMOUS_CODING	ENSMUSG00000002791	ENSMUST00000002868	-1	32224856	32224858	58	CTG	TTG
17	32258813	C	T	74	19	SYNONYMOUS_CODING	Notch3	ENSMUST00000087723	-1	32258813	32258815	2303	CAG	CAA
17	32269144	T	C	85	16	SPLICE_SITE	Notch3	ENSMUST00000087723	-1
17	32270375	G	A	64	17	SYNONYMOUS_CODING	Notch3	ENSMUST00000087723	-1	32270375	32270377	1876	CCC	CCT
17	32270402	G	A	88	17	SYNONYMOUS_CODING	Notch3	ENSMUST00000087723	-1	32270402	32270404	1867	AAC	AAT
17	32278260	G	T	100	21	SYNONYMOUS_CODING	Notch3	ENSMUST00000087723	-1	32278260	32278262	1547	CGC	CGA
17	32278419	G	A	82	15	SYNONYMOUS_CODING	Notch3	ENSMUST00000087723	-1	32278419	32278421	1494	TGC	TGT
17	32278491	A	C	100	21	SYNONYMOUS_CODING	Notch3	ENSMUST00000087723	-1	32278491	32278493	1470	CCT	CCG
17	32280513	C	A	94	19	NON_SYNONYMOUS_CODING	Notch3	ENSMUST00000087723	-1	32280512	32280514	1361	CGC	CTC
17	32280545	T	C	93	19	SYNONYMOUS_CODING	Notch3	ENSMUST00000087723	-1	32280545	32280547	1350	TCA	TCG
17	32280641	C	G	103	22	SYNONYMOUS_CODING	Notch3	ENSMUST00000087723	-1	32280641	32280643	1318	CCG	CCC
17	32280731	C	T	124	29	SYNONYMOUS_CODING	Notch3	ENSMUST00000087723	-1	32280731	32280733	1288	GAG	GAA
17	32281533	A	G	100	21	NON_SYNONYMOUS_CODING	Notch3	ENSMUST00000087723	-1	32281532	32281534	1167	CTA	CCA
17	32284370	C	T	97	20	NON_SYNONYMOUS_CODING	Notch3	ENSMUST00000087723	-1	32284369	32284371	945	AGC	AAC
17	32284820	G	A	109	24	SYNONYMOUS_CODING	Notch3	ENSMUST00000087723	-1	32284820	32284822	895	AGC	AGT
17	32290588	G	A	109	24	SPLICE_SITE	Notch3	ENSMUST00000087723	-1
17	32290691	G	A	85	16	SPLICE_SITE	Notch3	ENSMUST00000087723	-1
17	32290717	A	G	88	17	SYNONYMOUS_CODING	Notch3	ENSMUST00000087723	-1	32290717	32290719	608	CGT	CGC
17	32290720	G	A	85	16	SYNONYMOUS_CODING	Notch3	ENSMUST00000087723	-1	32290720	32290722	607	TGC	TGT
17	32291251	G	A	82	15	SPLICE_SITE	Notch3	ENSMUST00000087723	-1
17	32295521	A	G	64	9	SYNONYMOUS_CODING	Notch3	ENSMUST00000087723	-1	32295521	32295523	175	TGT	TGC
17	32295545	T	C	76	13	SYNONYMOUS_CODING	Notch3	ENSMUST00000087723	-1	32295545	32295547	167	ACA	ACG
17	32295657	A	G	106	23	NON_SYNONYMOUS_CODING	Notch3	ENSMUST00000087723	-1	32295656	32295658	130	GTT	GCT
17	32303690	A	G	61	8	SYNONYMOUS_CODING	Notch3	ENSMUST00000087723	-1	32303688	32303690	17	TTG	CTG
17	32322421	T	C	106	23	SYNONYMOUS_CODING	Abhd9	ENSMUST00000087721	-1	32322421	32322423	294	CCA	CCG
17	32325492	C	A	88	17	SYNONYMOUS_CODING	Abhd9	ENSMUST00000087721	-1	32325492	32325494	181	CTG	CTT
17	32326348	T	C	85	16	NON_SYNONYMOUS_CODING	Abhd9	ENSMUST00000087721	-1	32326346	32326348	16	ACC	GCC
17	32504862	T	C	100	28	NON_SYNONYMOUS_CODING	Wiz	ENSMUST00000064694	-1	32504860	32504862	140	AGA	GGA
17	32504862	T	C	100	28	NON_SYNONYMOUS_CODING	Wiz	ENSMUST00000114463	-1	32504860	32504862	109	AGA	GGA
17	32504862	T	C	100	28	NON_SYNONYMOUS_CODING	Wiz	ENSMUST00000114462	-1	32504860	32504862	109	AGA	GGA
17	32504862	T	C	100	28	NON_SYNONYMOUS_CODING	Wiz	ENSMUST00000087703	-1	32504860	32504862	140	AGA	GGA
17	32504862	T	C	100	28	NON_SYNONYMOUS_CODING	Wiz	ENSMUST00000003725	-1	32504860	32504862	746	AGA	GGA
17	32513461	A	C	45	3	SPLICE_SITE	Wiz	ENSMUST00000003725	-1
17	32513461	A	C	45	3	NON_SYNONYMOUS_CODING	Wiz	ENSMUST00000087699	-1	32513460	32513462	748	GTG	GGG
17	32605421	C	T	82	15	SYNONYMOUS_CODING	Cyp4f39	ENSMUST00000003413	1	32605419	32605421	5	ACC	ACT
17	32832347	C	T	115	26	SPLICE_SITE	Cyp4f15	ENSMUST00000008801	1
17	32837142	C	T	44	4	SPLICE_SITE	Cyp4f15	ENSMUST00000008801	1
17	32837146	A	T	22	3	SPLICE_SITE	Cyp4f15	ENSMUST00000008801	1
17	32837169	C	T	41	11	SYNONYMOUS_CODING	Cyp4f15	ENSMUST00000008801	1	32837167	32837169	340	AGC	AGT
17	32837199	A	G	106	23	SYNONYMOUS_CODING	Cyp4f15	ENSMUST00000008801	1	32837197	32837199	350	GCA	GCG
17	32839140	T	C	79	14	SPLICE_SITE	Cyp4f15	ENSMUST00000008801	1
17	32839755	T	C	97	20	SYNONYMOUS_CODING	Cyp4f15	ENSMUST00000008801	1	32839753	32839755	485	TTT	TTC
17	32839893	G	A	69	12	SYNONYMOUS_CODING	Cyp4f15	ENSMUST00000008801	1	32839891	32839893	531	CTG	CTA
17	32935422	T	C	91	18	SYNONYMOUS_CODING	Zfp811	ENSMUST00000080905	-1	32935422	32935424	195	AAA	AAG
17	32937360	T	C	103	22	NON_SYNONYMOUS_CODING	Zfp811	ENSMUST00000080905	-1	32937358	32937360	54	AAA	GAA
17	32956949	G	A	94	19	SYNONYMOUS_CODING	6030490I01Rik	ENSMUST00000079404	-1	32956949	32956951	428	CTC	CTT
17	33019626	G	C	118	27	NON_SYNONYMOUS_CODING	BC066107	ENSMUST00000077984	-1	33019625	33019627	558	GCT	GGT
17	33019847	T	C	88	17	SYNONYMOUS_CODING	BC066107	ENSMUST00000077984	-1	33019847	33019849	484	TCA	TCG
17	33019865	G	A	79	21	SYNONYMOUS_CODING	BC066107	ENSMUST00000077984	-1	33019865	33019867	478	TGC	TGT
17	33020441	A	G	91	18	SYNONYMOUS_CODING	BC066107	ENSMUST00000077984	-1	33020441	33020443	286	TTT	TTC
17	33020462	A	G	118	27	SYNONYMOUS_CODING	BC066107	ENSMUST00000077984	-1	33020462	33020464	279	TGT	TGC
17	33020707	A	G	96	23	NON_SYNONYMOUS_CODING	BC066107	ENSMUST00000077984	-1	33020705	33020707	198	TGT	CGT
17	33020749	T	C	103	22	NON_SYNONYMOUS_CODING	BC066107	ENSMUST00000077984	-1	33020747	33020749	184	AAA	GAA
17	33020754	G	A	103	22	NON_SYNONYMOUS_CODING	BC066107	ENSMUST00000077984	-1	33020753	33020755	182	ACG	ATG
17	33020819	G	A	124	29	SYNONYMOUS_CODING	BC066107	ENSMUST00000077984	-1	33020819	33020821	160	ACC	ACT
17	33020833	T	C	112	25	NON_SYNONYMOUS_CODING	BC066107	ENSMUST00000077984	-1	33020831	33020833	156	ACA	GCA
17	33020867	C	T	58	7	SYNONYMOUS_CODING	BC066107	ENSMUST00000077984	-1	33020867	33020869	144	GAG	GAA
17	33020868	T	C	55	6	NON_SYNONYMOUS_CODING	BC066107	ENSMUST00000077984	-1	33020867	33020869	144	GAG	GGG
17	33020891	T	G	79	14	SYNONYMOUS_CODING	BC066107	ENSMUST00000077984	-1	33020891	33020893	136	CCA	CCC
17	33020909	G	A	100	21	SYNONYMOUS_CODING	BC066107	ENSMUST00000077984	-1	33020909	33020911	130	GAC	GAT
17	33021003	C	A	109	24	NON_SYNONYMOUS_CODING	BC066107	ENSMUST00000077984	-1	33021002	33021004	99	CGT	CTT
17	33021048	T	C	91	18	NON_SYNONYMOUS_CODING	BC066107	ENSMUST00000077984	-1	33021047	33021049	84	AAC	AGC
17	33061773	T	C	91	18	SYNONYMOUS_CODING	Cyp4f13	ENSMUST00000075253	-1	33061773	33061775	507	GCA	GCG
17	33061815	A	G	80	16	SYNONYMOUS_CODING	Cyp4f13	ENSMUST00000075253	-1	33061815	33061817	493	GAT	GAC
17	33061857	T	C	97	20	SYNONYMOUS_CODING	Cyp4f13	ENSMUST00000075253	-1	33061857	33061859	479	GTA	GTG
17	33062264	C	T	94	19	SPLICE_SITE	Cyp4f13	ENSMUST00000075253	-1
17	33062306	A	G	97	20	NON_SYNONYMOUS_CODING	Cyp4f13	ENSMUST00000075253	-1	33062304	33062306	453	TCA	CCA
17	33062337	A	G	109	24	SYNONYMOUS_CODING	Cyp4f13	ENSMUST00000075253	-1	33062337	33062339	442	TTT	TTC
17	33062668	C	T	88	17	NON_SYNONYMOUS_CODING	Cyp4f13	ENSMUST00000075253	-1	33062666	33062668	405	GTT	ATT
17	33062761	A	G	79	27	SYNONYMOUS_CODING	Cyp4f13	ENSMUST00000075253	-1	33062759	33062761	374	TTG	CTG
17	33066190	G	T	94	19	SYNONYMOUS_CODING	Cyp4f13	ENSMUST00000075253	-1	33066190	33066192	335	GCC	GCA
17	33066827	A	G	109	24	SYNONYMOUS_CODING	Cyp4f13	ENSMUST00000075253	-1	33066827	33066829	296	GAT	GAC
17	33066900	T	C	106	23	NON_SYNONYMOUS_CODING	Cyp4f13	ENSMUST00000075253	-1	33066899	33066901	272	AAG	AGG
17	33066954	C	T	73	12	NON_SYNONYMOUS_CODING	Cyp4f13	ENSMUST00000075253	-1	33066953	33066955	254	CGT	CAT
17	33078090	T	C	127	30	NON_SYNONYMOUS_CODING	Cyp4f13	ENSMUST00000075253	-1	33078089	33078091	85	CAT	CGT
17	33088724	T	C	70	11	NON_SYNONYMOUS_CODING	Cyp4f41-ps	ENSMUST00000025144	-1	33088722	33088724	84	ACG	GCG
17	33088752	T	C	61	8	SYNONYMOUS_CODING	Cyp4f41-ps	ENSMUST00000025144	-1	33088752	33088754	74	CCA	CCG
17	33088769	G	T	55	6	SPLICE_SITE	Cyp4f41-ps	ENSMUST00000025144	-1
17	33097619	G	A	121	28	NON_SYNONYMOUS_CODING	Cyp4f41-ps	ENSMUST00000025144	-1	33097617	33097619	37	CCT	TCT
17	33097633	A	G	115	26	NON_SYNONYMOUS_CODING	Cyp4f41-ps	ENSMUST00000025144	-1	33097632	33097634	32	CTG	CCG
17	33097699	G	A	100	21	NON_SYNONYMOUS_CODING	Cyp4f41-ps	ENSMUST00000025144	-1	33097698	33097700	10	CCT	CTT
17	33137826	T	C	94	19	SPLICE_SITE	C920016K16Rik	ENSMUST00000087664	1
17	33155777	T	C	98	26	SYNONYMOUS_CODING	1700065O13Rik	ENSMUST00000087654	-1	33155777	33155779	446	CCA	CCG
17	33155777	T	C	98	26	SYNONYMOUS_CODING	1700065O13Rik	ENSMUST00000114421	-1	33155777	33155779	386	CCA	CCG
17	33158420	A	G	124	29	SYNONYMOUS_CODING	1700065O13Rik	ENSMUST00000087654	-1	33158420	33158422	61	GCT	GCC
17	33158420	A	G	124	29	SYNONYMOUS_CODING	1700065O13Rik	ENSMUST00000087658	-1	33158420	33158422	23	GCT	GCC
17	33158420	A	G	124	29	SYNONYMOUS_CODING	1700065O13Rik	ENSMUST00000114421	-1	33158420	33158422	56	GCT	GCC
17	33202285	G	A	2	15	SYNONYMOUS_CODING	NP_001009544.1	ENSMUST00000024121	-1	33202285	33202287	829	GAC	GAT
17	33202379	T	G	100	21	NON_SYNONYMOUS_CODING	NP_001009544.1	ENSMUST00000024121	-1	33202378	33202380	798	GAT	GCT
17	33202459	A	G	115	26	SYNONYMOUS_CODING	NP_001009544.1	ENSMUST00000024121	-1	33202459	33202461	771	TCT	TCC
17	33202545	G	A	127	30	NON_SYNONYMOUS_CODING	NP_001009544.1	ENSMUST00000024121	-1	33202543	33202545	743	CTT	TTT
17	33202742	T	C	151	38	NON_SYNONYMOUS_CODING	NP_001009544.1	ENSMUST00000024121	-1	33202741	33202743	677	GAG	GGG
17	33202890	C	T	127	30	NON_SYNONYMOUS_CODING	NP_001009544.1	ENSMUST00000024121	-1	33202888	33202890	628	GAG	AAG
17	33202955	G	A	103	22	NON_SYNONYMOUS_CODING	NP_001009544.1	ENSMUST00000024121	-1	33202954	33202956	606	GCG	GTG
17	33203042	T	C	106	23	NON_SYNONYMOUS_CODING	NP_001009544.1	ENSMUST00000024121	-1	33203041	33203043	577	AAT	AGT
17	33203303	T	C	100	21	NON_SYNONYMOUS_CODING	NP_001009544.1	ENSMUST00000024121	-1	33203302	33203304	490	GAA	GGA
17	33203405	T	C	112	25	NON_SYNONYMOUS_CODING	NP_001009544.1	ENSMUST00000024121	-1	33203404	33203406	456	AAG	AGG
17	33203443	A	G	127	30	SYNONYMOUS_CODING	NP_001009544.1	ENSMUST00000024121	-1	33203443	33203445	443	AAT	AAC
17	33203459	T	C	100	21	NON_SYNONYMOUS_CODING	NP_001009544.1	ENSMUST00000024121	-1	33203458	33203460	438	CAT	CGT
17	33203525	C	T	127	30	NON_SYNONYMOUS_CODING	NP_001009544.1	ENSMUST00000024121	-1	33203524	33203526	416	CGT	CAT
17	33203529	T	C	127	30	NON_SYNONYMOUS_CODING	NP_001009544.1	ENSMUST00000024121	-1	33203527	33203529	415	AAC	GAC
17	33203588	T	C	112	25	NON_SYNONYMOUS_CODING	NP_001009544.1	ENSMUST00000024121	-1	33203587	33203589	395	CAT	CGT
17	33203712	A	T	112	25	NON_SYNONYMOUS_CODING	NP_001009544.1	ENSMUST00000024121	-1	33203710	33203712	354	TGT	AGT
17	33203735	A	G	127	30	NON_SYNONYMOUS_CODING	NP_001009544.1	ENSMUST00000024121	-1	33203734	33203736	346	GTC	GCC
17	33203800	T	C	121	28	SYNONYMOUS_CODING	NP_001009544.1	ENSMUST00000024121	-1	33203800	33203802	324	CCA	CCG
17	33203939	A	C	103	22	NON_SYNONYMOUS_CODING	NP_001009544.1	ENSMUST00000024121	-1	33203938	33203940	278	CTT	CGT
17	33203971	A	G	85	16	SYNONYMOUS_CODING	NP_001009544.1	ENSMUST00000024121	-1	33203971	33203973	267	TAT	TAC
17	33203974	G	A	73	17	SYNONYMOUS_CODING	NP_001009544.1	ENSMUST00000024121	-1	33203974	33203976	266	TTC	TTT
17	33204533	A	C	109	24	NON_SYNONYMOUS_CODING	NP_001009544.1	ENSMUST00000024121	-1	33204532	33204534	80	TTG	TGG
17	33204560	C	A	127	30	NON_SYNONYMOUS_CODING	NP_001009544.1	ENSMUST00000024121	-1	33204559	33204561	71	GGG	GTG
17	33237600	A	G	124	29	SPLICE_SITE	Zfp563	ENSMUST00000087650	1	33237600	33237602	1	ATG	GTG
17	33237600	A	G	124	29	NON_SYNONYMOUS_CODING	Zfp563	ENSMUST00000087650	1	33237600	33237602	1	ATG	GTG
17	33239208	C	T	96	22	SYNONYMOUS_CODING	Zfp563	ENSMUST00000087650	1	33239206	33239208	29	AAC	AAT
17	33239208	C	T	96	22	SYNONYMOUS_CODING	Zfp563	ENSMUST00000114419	1	33239206	33239208	12	AAC	AAT
17	33242355	C	T	133	32	SYNONYMOUS_CODING	Zfp563	ENSMUST00000087650	1	33242353	33242355	343	ATC	ATT
17	33242355	C	T	133	32	SYNONYMOUS_CODING	Zfp563	ENSMUST00000114419	1	33242353	33242355	326	ATC	ATT
17	33242454	T	C	136	33	SYNONYMOUS_CODING	Zfp563	ENSMUST00000087650	1	33242452	33242454	376	CAT	CAC
17	33242454	T	C	136	33	SYNONYMOUS_CODING	Zfp563	ENSMUST00000114419	1	33242452	33242454	359	CAT	CAC
17	33242550	G	A	127	30	SYNONYMOUS_CODING	Zfp563	ENSMUST00000087650	1	33242548	33242550	408	AGG	AGA
17	33242550	G	A	127	30	SYNONYMOUS_CODING	Zfp563	ENSMUST00000114419	1	33242548	33242550	391	AGG	AGA
17	33273721	A	G	106	23	NON_SYNONYMOUS_CODING	Morc2b	ENSMUST00000053896	-1	33273720	33273722	674	CTC	CCC
17	33273721	A	G	106	23	NON_SYNONYMOUS_CODING	Morc2b	ENSMUST00000087649	-1	33273720	33273722	674	CTC	CCC
17	33274181	T	C	127	30	NON_SYNONYMOUS_CODING	Morc2b	ENSMUST00000053896	-1	33274179	33274181	521	ATC	GTC
17	33274181	T	C	127	30	NON_SYNONYMOUS_CODING	Morc2b	ENSMUST00000087649	-1	33274179	33274181	521	ATC	GTC
17	33275262	A	G	100	21	SYNONYMOUS_CODING	Morc2b	ENSMUST00000053896	-1	33275262	33275264	160	GAT	GAC
17	33275262	A	G	100	21	SYNONYMOUS_CODING	Morc2b	ENSMUST00000087649	-1	33275262	33275264	160	GAT	GAC
17	33283941	A	G	109	24	NON_SYNONYMOUS_CODING	EG383232	ENSMUST00000039217	1	33283940	33283942	155	TAT	TGT
17	33380966	G	A	3	40	SYNONYMOUS_CODING	Zfp422-rs1	ENSMUST00000008830	-1	33380966	33380968	45	AAC	AAT
17	33471320	G	A	97	20	SYNONYMOUS_CODING	Zfp81	ENSMUST00000054072	-1	33471320	33471322	488	TCC	TCT
17	33471320	G	A	97	20	SYNONYMOUS_CODING	Zfp81	ENSMUST00000038373	-1	33471320	33471322	229	TCC	TCT
17	33471662	A	G	139	34	SYNONYMOUS_CODING	Zfp81	ENSMUST00000054072	-1	33471662	33471664	374	TCT	TCC
17	33471662	A	G	139	34	SYNONYMOUS_CODING	Zfp81	ENSMUST00000038373	-1	33471662	33471664	171	TCT	TCC
17	33471662	A	G	139	34	SYNONYMOUS_CODING	Zfp81	ENSMUST00000114412	-1	33471662	33471664	79	TCT	TCC
17	33472308	T	C	124	29	NON_SYNONYMOUS_CODING	Zfp81	ENSMUST00000054072	-1	33472307	33472309	159	AAT	AGT
17	33472495	C	T	151	38	NON_SYNONYMOUS_CODING	Zfp81	ENSMUST00000054072	-1	33472493	33472495	97	GGA	AGA
17	33519363	C	T	160	41	SYNONYMOUS_CODING	Zfp101	ENSMUST00000038834	-1	33519363	33519365	121	GTG	GTA
17	33523403	C	T	154	39	NON_SYNONYMOUS_CODING	Zfp101	ENSMUST00000038834	-1	33523402	33523404	53	CGA	CAA
17	33680703	T	C	58	7	SYNONYMOUS_CODING	Adamts10	ENSMUST00000087623	1	33680701	33680703	570	TCT	TCC
17	33680703	T	C	58	7	SYNONYMOUS_CODING	Adamts10	ENSMUST00000011781	1	33680701	33680703	536	TCT	TCC
17	33686021	A	G	106	23	SYNONYMOUS_CODING	Adamts10	ENSMUST00000087623	1	33686019	33686021	773	GGA	GGG
17	33686021	A	G	106	23	SYNONYMOUS_CODING	Adamts10	ENSMUST00000011781	1	33686019	33686021	739	GGA	GGG
17	33712873	T	C	151	38	SPLICE_SITE	Myo1f	ENSMUST00000087605	1	33712871	33712873	47	TTT	TTC
17	33712873	T	C	151	38	SYNONYMOUS_CODING	Myo1f	ENSMUST00000087605	1	33712871	33712873	47	TTT	TTC
17	33712873	T	C	151	38	SPLICE_SITE	Myo1f	ENSMUST00000114400	1	33712871	33712873	46	TTT	TTC
17	33712873	T	C	151	38	SYNONYMOUS_CODING	Myo1f	ENSMUST00000114400	1	33712871	33712873	46	TTT	TTC
17	33713387	T	C	118	27	SYNONYMOUS_CODING	Myo1f	ENSMUST00000087605	1	33713385	33713387	50	ATT	ATC
17	33713387	T	C	118	27	SYNONYMOUS_CODING	Myo1f	ENSMUST00000114400	1	33713385	33713387	49	ATT	ATC
17	33720624	C	T	151	38	SPLICE_SITE	Myo1f	ENSMUST00000087605	1
17	33720624	C	T	151	38	SPLICE_SITE	Myo1f	ENSMUST00000114400	1
17	33729949	T	C	115	26	SYNONYMOUS_CODING	Myo1f	ENSMUST00000087605	1	33729947	33729949	592	CGT	CGC
17	33729949	T	C	115	26	SYNONYMOUS_CODING	Myo1f	ENSMUST00000114400	1	33729947	33729949	591	CGT	CGC
17	33731177	C	T	103	22	SYNONYMOUS_CODING	Myo1f	ENSMUST00000087605	1	33731175	33731177	636	ATC	ATT
17	33731177	C	T	103	22	SYNONYMOUS_CODING	Myo1f	ENSMUST00000114400	1	33731175	33731177	635	ATC	ATT
17	33731241	C	T	82	15	NON_SYNONYMOUS_CODING	Myo1f	ENSMUST00000087605	1	33731241	33731243	658	CGT	TGT
17	33731241	C	T	82	15	NON_SYNONYMOUS_CODING	Myo1f	ENSMUST00000114400	1	33731241	33731243	657	CGT	TGT
17	33734942	C	T	94	19	SYNONYMOUS_CODING	Myo1f	ENSMUST00000087605	1	33734940	33734942	700	ATC	ATT
17	33734942	C	T	94	19	SYNONYMOUS_CODING	Myo1f	ENSMUST00000114400	1	33734940	33734942	699	ATC	ATT
17	33734963	T	C	69	17	SYNONYMOUS_CODING	Myo1f	ENSMUST00000087605	1	33734961	33734963	707	CAT	CAC
17	33734963	T	C	69	17	SYNONYMOUS_CODING	Myo1f	ENSMUST00000114400	1	33734961	33734963	706	CAT	CAC
17	33735082	G	T	91	18	SPLICE_SITE	Myo1f	ENSMUST00000087605	1
17	33735082	G	T	91	18	SPLICE_SITE	Myo1f	ENSMUST00000114400	1
17	33735140	T	G	127	30	SYNONYMOUS_CODING	Myo1f	ENSMUST00000087605	1	33735138	33735140	737	CGT	CGG
17	33735140	T	G	127	30	SYNONYMOUS_CODING	Myo1f	ENSMUST00000114400	1	33735138	33735140	736	CGT	CGG
17	33738646	G	A	115	26	SYNONYMOUS_CODING	Myo1f	ENSMUST00000087605	1	33738644	33738646	839	GCG	GCA
17	33738646	G	A	115	26	SYNONYMOUS_CODING	Myo1f	ENSMUST00000114400	1	33738644	33738646	838	GCG	GCA
17	33738960	A	G	109	24	NON_SYNONYMOUS_CODING	Myo1f	ENSMUST00000087605	1	33738960	33738962	899	AGT	GGT
17	33738960	A	G	109	24	NON_SYNONYMOUS_CODING	Myo1f	ENSMUST00000114400	1	33738960	33738962	898	AGT	GGT
17	33739526	C	T	128	32	SYNONYMOUS_CODING	Myo1f	ENSMUST00000087605	1	33739524	33739526	942	CCC	CCT
17	33739526	C	T	128	32	SYNONYMOUS_CODING	Myo1f	ENSMUST00000114400	1	33739524	33739526	941	CCC	CCT
17	33777716	G	A	97	20	NON_SYNONYMOUS_CODING	Pram1	ENSMUST00000116619	1	33777715	33777717	103	AGG	AAG
17	33777716	G	A	97	20	NON_SYNONYMOUS_CODING	Pram1	ENSMUST00000052079	1	33777715	33777717	104	AGG	AAG
17	33781645	T	C	82	15	NON_SYNONYMOUS_CODING	Pram1	ENSMUST00000116619	1	33781644	33781646	536	CTG	CCG
17	33781645	T	C	82	15	NON_SYNONYMOUS_CODING	Pram1	ENSMUST00000052079	1	33781644	33781646	537	CTG	CCG
17	33787155	A	G	112	25	SYNONYMOUS_CODING	Hnrpm	ENSMUST00000114385	-1	33787155	33787157	453	ATT	ATC
17	33787155	A	G	112	25	SYNONYMOUS_CODING	Hnrpm	ENSMUST00000087582	-1	33787155	33787157	414	ATT	ATC
17	33846923	C	T	84	24	SPLICE_SITE	2002-03-01	ENSMUST00000066121	-1
17	33915389	G	T	107	25	SYNONYMOUS_CODING	Angptl4	ENSMUST00000002360	-1	33915387	33915389	201	CGG	AGG
17	34022109	C	G	55	6	SPLICE_SITE	Kifc1	ENSMUST00000114364	-1
17	34022109	C	G	55	6	SPLICE_SITE	Kifc1	ENSMUST00000114361	-1
17	34022142	A	G	67	10	NON_SYNONYMOUS_CODING	Kifc1	ENSMUST00000114364	-1	34022141	34022143	112	GTT	GCT
17	34022142	A	G	67	10	NON_SYNONYMOUS_CODING	Kifc1	ENSMUST00000114361	-1	34022141	34022143	68	GTT	GCT
17	34022803	T	C	121	28	NON_SYNONYMOUS_CODING	Kifc1	ENSMUST00000114364	-1	34022801	34022803	102	ATT	GTT
17	34022803	T	C	121	28	NON_SYNONYMOUS_CODING	Kifc1	ENSMUST00000114361	-1	34022801	34022803	58	ATT	GTT
17	34023528	G	A	94	19	SYNONYMOUS_CODING	Kifc1	ENSMUST00000114364	-1	34023528	34023530	84	CAC	CAT
17	34023528	G	A	94	19	SYNONYMOUS_CODING	Kifc1	ENSMUST00000114361	-1	34023528	34023530	40	CAC	CAT
17	34048437	G	A	124	29	SYNONYMOUS_CODING	Daxx	ENSMUST00000079421	1	34048435	34048437	160	GAG	GAA
17	34048493	A	G	60	17	NON_SYNONYMOUS_CODING	Daxx	ENSMUST00000079421	1	34048492	34048494	179	AAC	AGC
17	34048569	C	T	106	23	SYNONYMOUS_CODING	Daxx	ENSMUST00000079421	1	34048567	34048569	204	TAC	TAT
17	34048749	G	A	88	17	SYNONYMOUS_CODING	Daxx	ENSMUST00000079421	1	34048747	34048749	264	CCG	CCA
17	34053926	C	T	112	25	SYNONYMOUS_CODING	Zbtb22	ENSMUST00000053429	1	34053924	34053926	33	CAC	CAT
17	34054490	C	A	58	7	SYNONYMOUS_CODING	Zbtb22	ENSMUST00000053429	1	34054488	34054490	221	ACC	ACA
17	34054889	G	A	127	30	SYNONYMOUS_CODING	Zbtb22	ENSMUST00000053429	1	34054887	34054889	354	GAG	GAA
17	34057285	T	C	55	16	SYNONYMOUS_CODING	Tapbp	ENSMUST00000025161	1	34057283	34057285	103	CCT	CCC
17	34057285	T	C	55	16	SYNONYMOUS_CODING	Tapbp	ENSMUST00000114350	1	34057283	34057285	103	CCT	CCC
17	34057303	T	C	64	9	SYNONYMOUS_CODING	Tapbp	ENSMUST00000025161	1	34057301	34057303	109	GCT	GCC
17	34057303	T	C	64	9	SYNONYMOUS_CODING	Tapbp	ENSMUST00000114350	1	34057301	34057303	109	GCT	GCC
17	34063051	G	T	97	20	NON_SYNONYMOUS_CODING	Tapbp	ENSMUST00000025161	1	34063051	34063053	326	GCG	TCG
17	34063051	G	T	97	20	NON_SYNONYMOUS_CODING	Tapbp	ENSMUST00000114350	1	34063051	34063053	326	GCG	TCG
17	34063609	G	A	70	11	SYNONYMOUS_CODING	Tapbp	ENSMUST00000025161	1	34063607	34063609	449	GAG	GAA
17	34063609	G	A	70	11	SYNONYMOUS_CODING	Tapbp	ENSMUST00000114350	1	34063607	34063609	419	GAG	GAA
17	34069071	A	G	85	16	SYNONYMOUS_CODING	Rgl2	ENSMUST00000047503	1	34069069	34069071	109	ACA	ACG
17	34069284	T	C	52	5	SYNONYMOUS_CODING	Rgl2	ENSMUST00000047503	1	34069282	34069284	146	TCT	TCC
17	34069285	C	T	52	5	NON_SYNONYMOUS_CODING	Rgl2	ENSMUST00000047503	1	34069285	34069287	147	CAT	TAT
17	34069296	T	C	73	12	SYNONYMOUS_CODING	Rgl2	ENSMUST00000047503	1	34069294	34069296	150	GGT	GGC
17	34069513	A	G	106	23	SYNONYMOUS_CODING	Rgl2	ENSMUST00000047503	1	34069511	34069513	195	GCA	GCG
17	34070566	T	C	100	21	NON_SYNONYMOUS_CODING	Rgl2	ENSMUST00000047503	1	34070565	34070567	402	ATG	ACG
17	34072183	T	G	76	13	SYNONYMOUS_CODING	Rgl2	ENSMUST00000047503	1	34072181	34072183	497	CCT	CCG
17	34072335	A	G	76	13	SYNONYMOUS_CODING	Rgl2	ENSMUST00000047503	1	34072333	34072335	513	CCA	CCG
17	34075972	A	G	103	22	SYNONYMOUS_CODING	H2-Ke2	ENSMUST00000025163	-1	34075972	34075974	115	TTT	TTC
17	34075990	A	G	100	21	SYNONYMOUS_CODING	H2-Ke2	ENSMUST00000025163	-1	34075990	34075992	109	GCT	GCC
17	34077878	A	G	85	16	NON_SYNONYMOUS_CODING	Wdr46	ENSMUST00000025170	1	34077878	34077880	40	ACC	GCC
17	34078132	G	A	71	20	SPLICE_SITE	Wdr46	ENSMUST00000025170	1
17	34078193	T	C	91	18	SYNONYMOUS_CODING	Wdr46	ENSMUST00000025170	1	34078191	34078193	111	TTT	TTC
17	34078570	C	T	124	29	SPLICE_SITE	Wdr46	ENSMUST00000025170	1
17	34078811	T	C	118	27	SYNONYMOUS_CODING	Wdr46	ENSMUST00000025170	1	34078809	34078811	201	AAT	AAC
17	34080331	C	T	127	30	NON_SYNONYMOUS_CODING	Wdr46	ENSMUST00000025170	1	34080331	34080333	221	CTC	TTC
17	34080384	A	G	103	22	SYNONYMOUS_CODING	Wdr46	ENSMUST00000025170	1	34080382	34080384	238	GTA	GTG
17	34081512	A	G	94	19	SYNONYMOUS_CODING	Wdr46	ENSMUST00000025170	1	34081510	34081512	366	GTA	GTG
17	34085268	T	C	79	14	SYNONYMOUS_CODING	Wdr46	ENSMUST00000025170	1	34085268	34085270	406	TTG	CTG
17	34085828	G	A	97	20	SYNONYMOUS_CODING	Wdr46	ENSMUST00000025170	1	34085826	34085828	523	GTG	GTA
17	34085850	C	A	106	23	NON_SYNONYMOUS_CODING	Wdr46	ENSMUST00000025170	1	34085850	34085852	531	CAG	AAG
17	34086281	T	A	91	18	NON_SYNONYMOUS_CODING	Wdr46	ENSMUST00000025170	1	34086280	34086282	597	ATG	AAG
17	34086283	C	A	91	18	NON_SYNONYMOUS_CODING	Wdr46	ENSMUST00000025170	1	34086283	34086285	598	CCT	ACT
17	34087254	C	G	76	13	SYNONYMOUS_CODING	B3galt4	ENSMUST00000087543	-1	34087254	34087256	318	GGG	GGC
17	34087274	A	G	86	19	SYNONYMOUS_CODING	B3galt4	ENSMUST00000087543	-1	34087272	34087274	312	TTG	CTG
17	34087287	A	G	97	20	SYNONYMOUS_CODING	B3galt4	ENSMUST00000087543	-1	34087287	34087289	307	GCT	GCC
17	34087449	G	A	112	25	SYNONYMOUS_CODING	B3galt4	ENSMUST00000087543	-1	34087449	34087451	253	CCC	CCT
17	34087743	C	T	85	16	SYNONYMOUS_CODING	B3galt4	ENSMUST00000087543	-1	34087743	34087745	155	GTG	GTA
17	34087875	C	T	100	21	SYNONYMOUS_CODING	B3galt4	ENSMUST00000087543	-1	34087875	34087877	111	CTG	CTA
17	34089212	T	G	106	23	SYNONYMOUS_CODING	Rps18	ENSMUST00000008812	-1	34089210	34089212	113	AGG	CGG
17	34089453	A	G	85	16	SYNONYMOUS_CODING	Rps18	ENSMUST00000008812	-1	34089453	34089455	62	GAT	GAC
17	34093106	A	G	85	16	SYNONYMOUS_CODING	Vps52	ENSMUST00000025178	1	34093104	34093106	23	GTA	GTG
17	34093106	A	G	85	16	SYNONYMOUS_CODING	Vps52	ENSMUST00000114330	1	34093104	34093106	23	GTA	GTG
17	34094852	G	A	100	21	SPLICE_SITE	Vps52	ENSMUST00000025178	1
17	34094852	G	A	100	21	SPLICE_SITE	Vps52	ENSMUST00000114330	1
17	34094958	C	T	127	30	SPLICE_SITE	Vps52	ENSMUST00000025178	1
17	34094958	C	T	127	30	SPLICE_SITE	Vps52	ENSMUST00000114330	1
17	34095539	C	A	134	39	SPLICE_SITE	Vps52	ENSMUST00000025178	1
17	34095567	G	A	112	25	NON_SYNONYMOUS_CODING	Vps52	ENSMUST00000025178	1	34095567	34095569	132	GCT	ACT
17	34096218	A	G	63	17	SYNONYMOUS_CODING	Vps52	ENSMUST00000025178	1	34096216	34096218	199	CTA	CTG
17	34096218	A	G	63	17	SYNONYMOUS_CODING	Vps52	ENSMUST00000114330	1	34096216	34096218	131	CTA	CTG
17	34096296	C	A	78	17	SYNONYMOUS_CODING	Vps52	ENSMUST00000025178	1	34096294	34096296	225	GGC	GGA
17	34096296	C	A	78	17	SYNONYMOUS_CODING	Vps52	ENSMUST00000114330	1	34096294	34096296	157	GGC	GGA
17	34096963	T	C	109	24	SYNONYMOUS_CODING	Vps52	ENSMUST00000025178	1	34096961	34096963	241	TTT	TTC
17	34096963	T	C	109	24	SYNONYMOUS_CODING	Vps52	ENSMUST00000114330	1	34096961	34096963	173	TTT	TTC
17	34097047	G	A	61	8	SPLICE_SITE	Vps52	ENSMUST00000025178	1
17	34097047	G	A	61	8	SPLICE_SITE	Vps52	ENSMUST00000114330	1
17	34097156	T	C	82	15	SYNONYMOUS_CODING	Vps52	ENSMUST00000025178	1	34097154	34097156	275	GGT	GGC
17	34097156	T	C	82	15	SYNONYMOUS_CODING	Vps52	ENSMUST00000114330	1	34097154	34097156	207	GGT	GGC
17	34097177	G	A	85	16	SYNONYMOUS_CODING	Vps52	ENSMUST00000025178	1	34097175	34097177	282	AAG	AAA
17	34097177	G	A	85	16	SYNONYMOUS_CODING	Vps52	ENSMUST00000114330	1	34097175	34097177	214	AAG	AAA
17	34098105	T	G	73	12	SYNONYMOUS_CODING	Vps52	ENSMUST00000025178	1	34098103	34098105	347	CTT	CTG
17	34098105	T	G	73	12	SYNONYMOUS_CODING	Vps52	ENSMUST00000114330	1	34098103	34098105	279	CTT	CTG
17	34098111	T	C	67	10	SYNONYMOUS_CODING	Vps52	ENSMUST00000025178	1	34098109	34098111	349	ACT	ACC
17	34098111	T	C	67	10	SYNONYMOUS_CODING	Vps52	ENSMUST00000114330	1	34098109	34098111	281	ACT	ACC
17	34098118	A	G	58	7	NON_SYNONYMOUS_CODING	Vps52	ENSMUST00000025178	1	34098118	34098120	352	ACT	GCT
17	34098118	A	G	58	7	NON_SYNONYMOUS_CODING	Vps52	ENSMUST00000114330	1	34098118	34098120	284	ACT	GCT
17	34098156	A	T	102	26	SYNONYMOUS_CODING	Vps52	ENSMUST00000025178	1	34098154	34098156	364	CTA	CTT
17	34098156	A	T	102	26	SYNONYMOUS_CODING	Vps52	ENSMUST00000114330	1	34098154	34098156	296	CTA	CTT
17	34112420	T	C	115	26	NON_SYNONYMOUS_CODING	ENSMUSG00000067203	ENSMUST00000087244	-1	34112419	34112421	343	CAT	CGT
17	34112723	G	T	72	25	NON_SYNONYMOUS_CODING	ENSMUSG00000067203	ENSMUST00000087244	-1	34112723	34112725	284	CAC	CAA
17	34112725	G	C	74	26	NON_SYNONYMOUS_CODING	ENSMUSG00000067203	ENSMUST00000087244	-1	34112723	34112725	284	CAC	GAC
17	34112773	C	A	31	12	NON_SYNONYMOUS_CODING	ENSMUSG00000067203	ENSMUST00000087244	-1	34112771	34112773	268	GCT	TCT
17	34114858	T	G	73	12	SYNONYMOUS_CODING	ENSMUSG00000067203	ENSMUST00000087244	-1	34114858	34114860	156	ACA	ACC
17	34114957	C	A	94	19	NON_SYNONYMOUS_CODING	ENSMUSG00000067203	ENSMUST00000087244	-1	34114957	34114959	123	GAG	GAT
17	34115326	G	C	46	3	SYNONYMOUS_CODING	ENSMUSG00000067203	ENSMUST00000087244	-1	34115326	34115328	69	CGC	CGG
17	34115332	T	C	52	5	SYNONYMOUS_CODING	ENSMUSG00000067203	ENSMUST00000087244	-1	34115332	34115334	67	GAA	GAG
17	34115704	T	G	58	7	NON_SYNONYMOUS_CODING	ENSMUSG00000067203	ENSMUST00000087244	-1	34115703	34115705	11	GAG	GCG
17	34119591	G	A	82	15	SYNONYMOUS_CODING	NP_001013815.1	ENSMUST00000067372	1	34119589	34119591	110	GTG	GTA
17	34119592	A	C	88	17	NON_SYNONYMOUS_CODING	NP_001013815.1	ENSMUST00000067372	1	34119592	34119594	111	ATG	CTG
17	34133558	C	T	17	35	SPLICE_SITE	H2-K1	ENSMUST00000025181	-1
17	34133558	C	T	17	35	SPLICE_SITE	H2-K1	ENSMUST00000087189	-1
17	34133558	C	T	17	35	SPLICE_SITE	H2-K1	ENSMUST00000046131	-1
17	34136307	T	A	38	10	NON_SYNONYMOUS_CODING	H2-K1	ENSMUST00000025181	-1	34136307	34136309	173	GAA	GAT
17	34136307	T	A	38	10	NON_SYNONYMOUS_CODING	H2-K1	ENSMUST00000087189	-1	34136307	34136309	161	GAA	GAT
17	34136307	T	A	38	10	NON_SYNONYMOUS_CODING	H2-K1	ENSMUST00000114311	-1	34136307	34136309	175	GAA	GAT
17	34136423	G	C	68	12	NON_SYNONYMOUS_CODING	H2-K1	ENSMUST00000025181	-1	34136421	34136423	135	CAG	GAG
17	34136423	G	C	68	12	NON_SYNONYMOUS_CODING	H2-K1	ENSMUST00000087189	-1	34136421	34136423	123	CAG	GAG
17	34136423	G	C	68	12	NON_SYNONYMOUS_CODING	H2-K1	ENSMUST00000114311	-1	34136421	34136423	137	CAG	GAG
17	34136979	A	T	55	6	NON_SYNONYMOUS_CODING	H2-K1	ENSMUST00000087189	-1	34136977	34136979	32	TGG	AGG
17	34137189	G	A	46	3	NON_SYNONYMOUS_CODING	H2-K1	ENSMUST00000025181	-1	34137188	34137190	5	ACG	ATG
17	34137189	G	A	46	3	NON_SYNONYMOUS_CODING	H2-K1	ENSMUST00000087189	-1	34137188	34137190	5	ACG	ATG
17	34137189	G	A	46	3	NON_SYNONYMOUS_CODING	H2-K1	ENSMUST00000046131	-1	34137188	34137190	5	ACG	ATG
17	34137189	G	A	46	3	NON_SYNONYMOUS_CODING	H2-K1	ENSMUST00000114311	-1	34137188	34137190	7	ACG	ATG
17	34158700	C	T	97	20	SYNONYMOUS_CODING	Ring1	ENSMUST00000025183	-1	34158700	34158702	349	GCG	GCA
17	34158730	G	A	77	20	SYNONYMOUS_CODING	Ring1	ENSMUST00000025183	-1	34158730	34158732	339	GCC	GCT
17	34158807	T	C	73	12	NON_SYNONYMOUS_CODING	Ring1	ENSMUST00000025183	-1	34158805	34158807	314	ACA	GCA
17	34158808	G	C	79	14	SYNONYMOUS_CODING	Ring1	ENSMUST00000025183	-1	34158808	34158810	313	ACC	ACG
17	34159468	C	A	73	12	SYNONYMOUS_CODING	Ring1	ENSMUST00000025183	-1	34159468	34159470	206	GCG	GCT
17	34160028	G	A	70	11	SYNONYMOUS_CODING	Ring1	ENSMUST00000025183	-1	34160028	34160030	117	TAC	TAT
17	34160363	C	T	97	20	SYNONYMOUS_CODING	Ring1	ENSMUST00000025183	-1	34160363	34160365	38	TCG	TCA
17	34161266	G	A	106	23	SYNONYMOUS_CODING	Ring1	ENSMUST00000025183	-1	34161264	34161266	16	CTG	TTG
17	34163296	C	T	88	17	NON_SYNONYMOUS_CODING	H2-Ke6	ENSMUST00000114303	-1	34163294	34163296	271	GTT	ATT
17	34163315	T	C	118	27	SYNONYMOUS_CODING	H2-Ke6	ENSMUST00000114303	-1	34163315	34163317	264	GGA	GGG
17	34164427	G	C	106	23	NON_SYNONYMOUS_CODING	H2-Ke6	ENSMUST00000045467	-1	34164426	34164428	103	GCG	GGG
17	34164427	G	C	106	23	NON_SYNONYMOUS_CODING	H2-Ke6	ENSMUST00000114303	-1	34164426	34164428	102	GCG	GGG
17	34164576	C	G	73	14	NON_SYNONYMOUS_CODING	H2-Ke6	ENSMUST00000045467	-1	34164574	34164576	87	GAA	CAA
17	34164576	C	G	73	14	NON_SYNONYMOUS_CODING	H2-Ke6	ENSMUST00000114303	-1	34164574	34164576	86	GAA	CAA
17	34165995	C	T	130	31	NON_SYNONYMOUS_CODING	Slc39a7	ENSMUST00000025186	-1	34165993	34165995	393	GTG	ATG
17	34166849	A	C	103	22	SYNONYMOUS_CODING	Slc39a7	ENSMUST00000025186	-1	34166849	34166851	301	ACT	ACG
17	34167349	C	T	102	23	NON_SYNONYMOUS_CODING	Slc39a7	ENSMUST00000025186	-1	34167347	34167349	208	GCT	ACT
17	34168192	G	A	88	17	SYNONYMOUS_CODING	Slc39a7	ENSMUST00000025186	-1	34168192	34168194	4	GGC	GGT
17	34169377	G	T	88	17	NON_SYNONYMOUS_CODING	Rxrb	ENSMUST00000044956	1	34169377	34169379	120	GTG	TTG
17	34180179	A	G	76	13	SPLICE_SITE	Col11a2	ENSMUST00000076926	1	34179555	34180179	148	AAA	AAG
17	34180179	A	G	76	13	SYNONYMOUS_CODING	Col11a2	ENSMUST00000076926	1	34179555	34180179	148	AAA	AAG
17	34180179	A	G	76	13	SPLICE_SITE	Col11a2	ENSMUST00000114258	1	34179555	34180179	148	AAA	AAG
17	34180179	A	G	76	13	SYNONYMOUS_CODING	Col11a2	ENSMUST00000114258	1	34179555	34180179	148	AAA	AAG
17	34180179	A	G	76	13	SPLICE_SITE	Col11a2	ENSMUST00000114257	1	34179555	34180179	148	AAA	AAG
17	34180179	A	G	76	13	SYNONYMOUS_CODING	Col11a2	ENSMUST00000114257	1	34179555	34180179	148	AAA	AAG
17	34180179	A	G	76	13	SPLICE_SITE	Col11a2	ENSMUST00000114255	1	34179555	34180179	148	AAA	AAG
17	34180179	A	G	76	13	SYNONYMOUS_CODING	Col11a2	ENSMUST00000114255	1	34179555	34180179	148	AAA	AAG
17	34180179	A	G	76	13	SPLICE_SITE	Col11a2	ENSMUST00000114252	1	34179555	34180179	148	AAA	AAG
17	34180179	A	G	76	13	SYNONYMOUS_CODING	Col11a2	ENSMUST00000114252	1	34179555	34180179	148	AAA	AAG
17	34180179	A	G	76	13	SPLICE_SITE	Col11a2	ENSMUST00000087497	1	34179555	34180179	148	AAA	AAG
17	34180179	A	G	76	13	SYNONYMOUS_CODING	Col11a2	ENSMUST00000087497	1	34179555	34180179	148	AAA	AAG
17	34180179	A	G	76	13	SPLICE_SITE	Col11a2	ENSMUST00000114250	1	34179555	34180179	148	AAA	AAG
17	34180179	A	G	76	13	SYNONYMOUS_CODING	Col11a2	ENSMUST00000114250	1	34179555	34180179	148	AAA	AAG
17	34180349	C	T	121	28	SPLICE_SITE	Col11a2	ENSMUST00000076926	1
17	34180349	C	T	121	28	SPLICE_SITE	Col11a2	ENSMUST00000114258	1
17	34180349	C	T	121	28	SPLICE_SITE	Col11a2	ENSMUST00000114257	1
17	34180349	C	T	121	28	SPLICE_SITE	Col11a2	ENSMUST00000114255	1
17	34180349	C	T	121	28	SPLICE_SITE	Col11a2	ENSMUST00000114252	1
17	34180349	C	T	121	28	SPLICE_SITE	Col11a2	ENSMUST00000087497	1
17	34180349	C	T	121	28	SPLICE_SITE	Col11a2	ENSMUST00000114250	1
17	34181963	G	A	66	15	SPLICE_SITE	Col11a2	ENSMUST00000076926	1
17	34181963	G	A	66	15	SPLICE_SITE	Col11a2	ENSMUST00000114258	1
17	34181963	G	A	66	15	SPLICE_SITE	Col11a2	ENSMUST00000114257	1
17	34181963	G	A	66	15	SPLICE_SITE	Col11a2	ENSMUST00000114255	1
17	34181963	G	A	66	15	SPLICE_SITE	Col11a2	ENSMUST00000114252	1
17	34181963	G	A	66	15	SPLICE_SITE	Col11a2	ENSMUST00000087497	1
17	34181963	G	A	66	15	SPLICE_SITE	Col11a2	ENSMUST00000114250	1
17	34187895	C	T	82	15	SPLICE_SITE	Col11a2	ENSMUST00000076926	1
17	34187895	C	T	82	15	SPLICE_SITE	Col11a2	ENSMUST00000114258	1
17	34187895	C	T	82	15	SPLICE_SITE	Col11a2	ENSMUST00000114257	1
17	34187895	C	T	82	15	SPLICE_SITE	Col11a2	ENSMUST00000114255	1
17	34187895	C	T	82	15	SPLICE_SITE	Col11a2	ENSMUST00000114252	1
17	34187895	C	T	82	15	SPLICE_SITE	Col11a2	ENSMUST00000087497	1
17	34187895	C	T	82	15	SPLICE_SITE	Col11a2	ENSMUST00000114250	1
17	34187916	T	C	97	20	SYNONYMOUS_CODING	Col11a2	ENSMUST00000076926	1	34187914	34187916	458	AGT	AGC
17	34187916	T	C	97	20	SYNONYMOUS_CODING	Col11a2	ENSMUST00000114258	1	34187914	34187916	437	AGT	AGC
17	34187916	T	C	97	20	SYNONYMOUS_CODING	Col11a2	ENSMUST00000114257	1	34187914	34187916	432	AGT	AGC
17	34187916	T	C	97	20	SYNONYMOUS_CODING	Col11a2	ENSMUST00000114255	1	34187914	34187916	411	AGT	AGC
17	34187916	T	C	97	20	SYNONYMOUS_CODING	Col11a2	ENSMUST00000114252	1	34187914	34187916	377	AGT	AGC
17	34187916	T	C	97	20	SYNONYMOUS_CODING	Col11a2	ENSMUST00000087497	1	34187914	34187916	372	AGT	AGC
17	34187916	T	C	97	20	SYNONYMOUS_CODING	Col11a2	ENSMUST00000114250	1	34187914	34187916	351	AGT	AGC
17	34188588	T	C	100	21	SYNONYMOUS_CODING	Col11a2	ENSMUST00000076926	1	34188586	34188588	529	GGT	GGC
17	34188588	T	C	100	21	SYNONYMOUS_CODING	Col11a2	ENSMUST00000114258	1	34188586	34188588	508	GGT	GGC
17	34188588	T	C	100	21	SYNONYMOUS_CODING	Col11a2	ENSMUST00000114257	1	34188586	34188588	503	GGT	GGC
17	34188588	T	C	100	21	SYNONYMOUS_CODING	Col11a2	ENSMUST00000114255	1	34188586	34188588	482	GGT	GGC
17	34188588	T	C	100	21	SYNONYMOUS_CODING	Col11a2	ENSMUST00000114252	1	34188586	34188588	448	GGT	GGC
17	34188588	T	C	100	21	SYNONYMOUS_CODING	Col11a2	ENSMUST00000087497	1	34188586	34188588	443	GGT	GGC
17	34188588	T	C	100	21	SYNONYMOUS_CODING	Col11a2	ENSMUST00000114250	1	34188586	34188588	422	GGT	GGC
17	34188746	A	G	91	18	NON_SYNONYMOUS_CODING	Col11a2	ENSMUST00000076926	1	34188746	34188748	554	ATG	GTG
17	34188746	A	G	91	18	NON_SYNONYMOUS_CODING	Col11a2	ENSMUST00000114258	1	34188746	34188748	533	ATG	GTG
17	34188746	A	G	91	18	NON_SYNONYMOUS_CODING	Col11a2	ENSMUST00000114257	1	34188746	34188748	528	ATG	GTG
17	34188746	A	G	91	18	NON_SYNONYMOUS_CODING	Col11a2	ENSMUST00000114255	1	34188746	34188748	507	ATG	GTG
17	34188746	A	G	91	18	NON_SYNONYMOUS_CODING	Col11a2	ENSMUST00000114252	1	34188746	34188748	473	ATG	GTG
17	34188746	A	G	91	18	NON_SYNONYMOUS_CODING	Col11a2	ENSMUST00000087497	1	34188746	34188748	468	ATG	GTG
17	34188746	A	G	91	18	NON_SYNONYMOUS_CODING	Col11a2	ENSMUST00000114250	1	34188746	34188748	447	ATG	GTG
17	34191100	G	C	97	20	SYNONYMOUS_CODING	Col11a2	ENSMUST00000076926	1	34191098	34191100	707	CCG	CCC
17	34191100	G	C	97	20	SYNONYMOUS_CODING	Col11a2	ENSMUST00000114258	1	34191098	34191100	686	CCG	CCC
17	34191100	G	C	97	20	SYNONYMOUS_CODING	Col11a2	ENSMUST00000114257	1	34191098	34191100	681	CCG	CCC
17	34191100	G	C	97	20	SYNONYMOUS_CODING	Col11a2	ENSMUST00000114255	1	34191098	34191100	660	CCG	CCC
17	34191100	G	C	97	20	SYNONYMOUS_CODING	Col11a2	ENSMUST00000114252	1	34191098	34191100	626	CCG	CCC
17	34191100	G	C	97	20	SYNONYMOUS_CODING	Col11a2	ENSMUST00000087497	1	34191098	34191100	621	CCG	CCC
17	34191100	G	C	97	20	SYNONYMOUS_CODING	Col11a2	ENSMUST00000114250	1	34191098	34191100	600	CCG	CCC
17	34191103	C	A	106	23	SYNONYMOUS_CODING	Col11a2	ENSMUST00000076926	1	34191101	34191103	708	TCC	TCA
17	34191103	C	A	106	23	SYNONYMOUS_CODING	Col11a2	ENSMUST00000114258	1	34191101	34191103	687	TCC	TCA
17	34191103	C	A	106	23	SYNONYMOUS_CODING	Col11a2	ENSMUST00000114257	1	34191101	34191103	682	TCC	TCA
17	34191103	C	A	106	23	SYNONYMOUS_CODING	Col11a2	ENSMUST00000114255	1	34191101	34191103	661	TCC	TCA
17	34191103	C	A	106	23	SYNONYMOUS_CODING	Col11a2	ENSMUST00000114252	1	34191101	34191103	627	TCC	TCA
17	34191103	C	A	106	23	SYNONYMOUS_CODING	Col11a2	ENSMUST00000087497	1	34191101	34191103	622	TCC	TCA
17	34191103	C	A	106	23	SYNONYMOUS_CODING	Col11a2	ENSMUST00000114250	1	34191101	34191103	601	TCC	TCA
17	34191784	C	T	88	17	SPLICE_SITE	Col11a2	ENSMUST00000076926	1	34191782	34191784	739	GGC	GGT
17	34191784	C	T	88	17	SYNONYMOUS_CODING	Col11a2	ENSMUST00000076926	1	34191782	34191784	739	GGC	GGT
17	34191784	C	T	88	17	SPLICE_SITE	Col11a2	ENSMUST00000114258	1	34191782	34191784	718	GGC	GGT
17	34191784	C	T	88	17	SYNONYMOUS_CODING	Col11a2	ENSMUST00000114258	1	34191782	34191784	718	GGC	GGT
17	34191784	C	T	88	17	SPLICE_SITE	Col11a2	ENSMUST00000114257	1	34191782	34191784	713	GGC	GGT
17	34191784	C	T	88	17	SYNONYMOUS_CODING	Col11a2	ENSMUST00000114257	1	34191782	34191784	713	GGC	GGT
17	34191784	C	T	88	17	SPLICE_SITE	Col11a2	ENSMUST00000114255	1	34191782	34191784	692	GGC	GGT
17	34191784	C	T	88	17	SYNONYMOUS_CODING	Col11a2	ENSMUST00000114255	1	34191782	34191784	692	GGC	GGT
17	34191784	C	T	88	17	SPLICE_SITE	Col11a2	ENSMUST00000114252	1	34191782	34191784	658	GGC	GGT
17	34191784	C	T	88	17	SYNONYMOUS_CODING	Col11a2	ENSMUST00000114252	1	34191782	34191784	658	GGC	GGT
17	34191784	C	T	88	17	SPLICE_SITE	Col11a2	ENSMUST00000087497	1	34191782	34191784	653	GGC	GGT
17	34191784	C	T	88	17	SYNONYMOUS_CODING	Col11a2	ENSMUST00000087497	1	34191782	34191784	653	GGC	GGT
17	34191784	C	T	88	17	SPLICE_SITE	Col11a2	ENSMUST00000114250	1	34191782	34191784	632	GGC	GGT
17	34191784	C	T	88	17	SYNONYMOUS_CODING	Col11a2	ENSMUST00000114250	1	34191782	34191784	632	GGC	GGT
17	34193029	T	C	112	25	SYNONYMOUS_CODING	Col11a2	ENSMUST00000076926	1	34193027	34193029	803	TAT	TAC
17	34193029	T	C	112	25	SYNONYMOUS_CODING	Col11a2	ENSMUST00000114258	1	34193027	34193029	782	TAT	TAC
17	34193029	T	C	112	25	SYNONYMOUS_CODING	Col11a2	ENSMUST00000114257	1	34193027	34193029	777	TAT	TAC
17	34193029	T	C	112	25	SYNONYMOUS_CODING	Col11a2	ENSMUST00000114255	1	34193027	34193029	756	TAT	TAC
17	34193029	T	C	112	25	SYNONYMOUS_CODING	Col11a2	ENSMUST00000114252	1	34193027	34193029	722	TAT	TAC
17	34193029	T	C	112	25	SYNONYMOUS_CODING	Col11a2	ENSMUST00000087497	1	34193027	34193029	717	TAT	TAC
17	34193029	T	C	112	25	SYNONYMOUS_CODING	Col11a2	ENSMUST00000114250	1	34193027	34193029	696	TAT	TAC
17	34195536	T	C	124	29	SYNONYMOUS_CODING	Col11a2	ENSMUST00000076926	1	34195534	34195536	1008	GCT	GCC
17	34195536	T	C	124	29	SYNONYMOUS_CODING	Col11a2	ENSMUST00000114258	1	34195534	34195536	987	GCT	GCC
17	34195536	T	C	124	29	SYNONYMOUS_CODING	Col11a2	ENSMUST00000114257	1	34195534	34195536	982	GCT	GCC
17	34195536	T	C	124	29	SYNONYMOUS_CODING	Col11a2	ENSMUST00000114255	1	34195534	34195536	961	GCT	GCC
17	34195536	T	C	124	29	SYNONYMOUS_CODING	Col11a2	ENSMUST00000114252	1	34195534	34195536	927	GCT	GCC
17	34195536	T	C	124	29	SYNONYMOUS_CODING	Col11a2	ENSMUST00000087497	1	34195534	34195536	922	GCT	GCC
17	34195536	T	C	124	29	SYNONYMOUS_CODING	Col11a2	ENSMUST00000114250	1	34195534	34195536	901	GCT	GCC
17	34195551	T	C	118	27	SYNONYMOUS_CODING	Col11a2	ENSMUST00000076926	1	34195549	34195551	1013	CCT	CCC
17	34195551	T	C	118	27	SYNONYMOUS_CODING	Col11a2	ENSMUST00000114258	1	34195549	34195551	992	CCT	CCC
17	34195551	T	C	118	27	SYNONYMOUS_CODING	Col11a2	ENSMUST00000114257	1	34195549	34195551	987	CCT	CCC
17	34195551	T	C	118	27	SYNONYMOUS_CODING	Col11a2	ENSMUST00000114255	1	34195549	34195551	966	CCT	CCC
17	34195551	T	C	118	27	SYNONYMOUS_CODING	Col11a2	ENSMUST00000114252	1	34195549	34195551	932	CCT	CCC
17	34195551	T	C	118	27	SYNONYMOUS_CODING	Col11a2	ENSMUST00000087497	1	34195549	34195551	927	CCT	CCC
17	34195551	T	C	118	27	SYNONYMOUS_CODING	Col11a2	ENSMUST00000114250	1	34195549	34195551	906	CCT	CCC
17	34195857	G	A	67	10	NON_SYNONYMOUS_CODING	Col11a2	ENSMUST00000076926	1	34195857	34195859	1044	GCA	ACA
17	34195857	G	A	67	10	NON_SYNONYMOUS_CODING	Col11a2	ENSMUST00000114258	1	34195857	34195859	1023	GCA	ACA
17	34195857	G	A	67	10	NON_SYNONYMOUS_CODING	Col11a2	ENSMUST00000114257	1	34195857	34195859	1018	GCA	ACA
17	34195857	G	A	67	10	NON_SYNONYMOUS_CODING	Col11a2	ENSMUST00000114255	1	34195857	34195859	997	GCA	ACA
17	34195857	G	A	67	10	NON_SYNONYMOUS_CODING	Col11a2	ENSMUST00000114252	1	34195857	34195859	963	GCA	ACA
17	34195857	G	A	67	10	NON_SYNONYMOUS_CODING	Col11a2	ENSMUST00000087497	1	34195857	34195859	958	GCA	ACA
17	34195857	G	A	67	10	NON_SYNONYMOUS_CODING	Col11a2	ENSMUST00000114250	1	34195857	34195859	937	GCA	ACA
17	34195859	A	G	64	9	SYNONYMOUS_CODING	Col11a2	ENSMUST00000076926	1	34195857	34195859	1044	GCA	GCG
17	34195859	A	G	64	9	SYNONYMOUS_CODING	Col11a2	ENSMUST00000114258	1	34195857	34195859	1023	GCA	GCG
17	34195859	A	G	64	9	SYNONYMOUS_CODING	Col11a2	ENSMUST00000114257	1	34195857	34195859	1018	GCA	GCG
17	34195859	A	G	64	9	SYNONYMOUS_CODING	Col11a2	ENSMUST00000114255	1	34195857	34195859	997	GCA	GCG
17	34195859	A	G	64	9	SYNONYMOUS_CODING	Col11a2	ENSMUST00000114252	1	34195857	34195859	963	GCA	GCG
17	34195859	A	G	64	9	SYNONYMOUS_CODING	Col11a2	ENSMUST00000087497	1	34195857	34195859	958	GCA	GCG
17	34195859	A	G	64	9	SYNONYMOUS_CODING	Col11a2	ENSMUST00000114250	1	34195857	34195859	937	GCA	GCG
17	34196012	C	T	61	8	SPLICE_SITE	Col11a2	ENSMUST00000076926	1	34196010	34196012	1051	GGC	GGT
17	34196012	C	T	61	8	SYNONYMOUS_CODING	Col11a2	ENSMUST00000076926	1	34196010	34196012	1051	GGC	GGT
17	34196012	C	T	61	8	SPLICE_SITE	Col11a2	ENSMUST00000114258	1	34196010	34196012	1030	GGC	GGT
17	34196012	C	T	61	8	SYNONYMOUS_CODING	Col11a2	ENSMUST00000114258	1	34196010	34196012	1030	GGC	GGT
17	34196012	C	T	61	8	SPLICE_SITE	Col11a2	ENSMUST00000114257	1	34196010	34196012	1025	GGC	GGT
17	34196012	C	T	61	8	SYNONYMOUS_CODING	Col11a2	ENSMUST00000114257	1	34196010	34196012	1025	GGC	GGT
17	34196012	C	T	61	8	SPLICE_SITE	Col11a2	ENSMUST00000114255	1	34196010	34196012	1004	GGC	GGT
17	34196012	C	T	61	8	SYNONYMOUS_CODING	Col11a2	ENSMUST00000114255	1	34196010	34196012	1004	GGC	GGT
17	34196012	C	T	61	8	SPLICE_SITE	Col11a2	ENSMUST00000114252	1	34196010	34196012	970	GGC	GGT
17	34196012	C	T	61	8	SYNONYMOUS_CODING	Col11a2	ENSMUST00000114252	1	34196010	34196012	970	GGC	GGT
17	34196012	C	T	61	8	SPLICE_SITE	Col11a2	ENSMUST00000087497	1	34196010	34196012	965	GGC	GGT
17	34196012	C	T	61	8	SYNONYMOUS_CODING	Col11a2	ENSMUST00000087497	1	34196010	34196012	965	GGC	GGT
17	34196012	C	T	61	8	SPLICE_SITE	Col11a2	ENSMUST00000114250	1	34196010	34196012	944	GGC	GGT
17	34196012	C	T	61	8	SYNONYMOUS_CODING	Col11a2	ENSMUST00000114250	1	34196010	34196012	944	GGC	GGT
17	34196243	A	G	121	28	SYNONYMOUS_CODING	Col11a2	ENSMUST00000076926	1	34196241	34196243	1088	GAA	GAG
17	34196243	A	G	121	28	SYNONYMOUS_CODING	Col11a2	ENSMUST00000114258	1	34196241	34196243	1067	GAA	GAG
17	34196243	A	G	121	28	SYNONYMOUS_CODING	Col11a2	ENSMUST00000114257	1	34196241	34196243	1062	GAA	GAG
17	34196243	A	G	121	28	SYNONYMOUS_CODING	Col11a2	ENSMUST00000114255	1	34196241	34196243	1041	GAA	GAG
17	34196243	A	G	121	28	SYNONYMOUS_CODING	Col11a2	ENSMUST00000114252	1	34196241	34196243	1007	GAA	GAG
17	34196243	A	G	121	28	SYNONYMOUS_CODING	Col11a2	ENSMUST00000087497	1	34196241	34196243	1002	GAA	GAG
17	34196243	A	G	121	28	SYNONYMOUS_CODING	Col11a2	ENSMUST00000114250	1	34196241	34196243	981	GAA	GAG
17	34196716	A	T	111	27	SYNONYMOUS_CODING	Col11a2	ENSMUST00000076926	1	34196714	34196716	1153	GGA	GGT
17	34196716	A	T	111	27	SYNONYMOUS_CODING	Col11a2	ENSMUST00000114258	1	34196714	34196716	1132	GGA	GGT
17	34196716	A	T	111	27	SYNONYMOUS_CODING	Col11a2	ENSMUST00000114257	1	34196714	34196716	1127	GGA	GGT
17	34196716	A	T	111	27	SYNONYMOUS_CODING	Col11a2	ENSMUST00000114255	1	34196714	34196716	1106	GGA	GGT
17	34196716	A	T	111	27	SYNONYMOUS_CODING	Col11a2	ENSMUST00000114252	1	34196714	34196716	1072	GGA	GGT
17	34196716	A	T	111	27	SYNONYMOUS_CODING	Col11a2	ENSMUST00000087497	1	34196714	34196716	1067	GGA	GGT
17	34196716	A	T	111	27	SYNONYMOUS_CODING	Col11a2	ENSMUST00000114250	1	34196714	34196716	1046	GGA	GGT
17	34197568	G	A	85	16	SYNONYMOUS_CODING	Col11a2	ENSMUST00000076926	1	34197566	34197568	1227	CCG	CCA
17	34197568	G	A	85	16	SYNONYMOUS_CODING	Col11a2	ENSMUST00000114258	1	34197566	34197568	1206	CCG	CCA
17	34197568	G	A	85	16	SYNONYMOUS_CODING	Col11a2	ENSMUST00000114257	1	34197566	34197568	1201	CCG	CCA
17	34197568	G	A	85	16	SYNONYMOUS_CODING	Col11a2	ENSMUST00000114255	1	34197566	34197568	1180	CCG	CCA
17	34197568	G	A	85	16	SYNONYMOUS_CODING	Col11a2	ENSMUST00000114252	1	34197566	34197568	1146	CCG	CCA
17	34197568	G	A	85	16	SYNONYMOUS_CODING	Col11a2	ENSMUST00000087497	1	34197566	34197568	1141	CCG	CCA
17	34197568	G	A	85	16	SYNONYMOUS_CODING	Col11a2	ENSMUST00000114250	1	34197566	34197568	1120	CCG	CCA
17	34197787	A	T	46	3	SPLICE_SITE	Col11a2	ENSMUST00000076926	1	34197785	34197787	1231	GGA	GGT
17	34197787	A	T	46	3	SYNONYMOUS_CODING	Col11a2	ENSMUST00000076926	1	34197785	34197787	1231	GGA	GGT
17	34197787	A	T	46	3	SPLICE_SITE	Col11a2	ENSMUST00000114258	1	34197785	34197787	1210	GGA	GGT
17	34197787	A	T	46	3	SYNONYMOUS_CODING	Col11a2	ENSMUST00000114258	1	34197785	34197787	1210	GGA	GGT
17	34197787	A	T	46	3	SPLICE_SITE	Col11a2	ENSMUST00000114257	1	34197785	34197787	1205	GGA	GGT
17	34197787	A	T	46	3	SYNONYMOUS_CODING	Col11a2	ENSMUST00000114257	1	34197785	34197787	1205	GGA	GGT
17	34197787	A	T	46	3	SPLICE_SITE	Col11a2	ENSMUST00000114255	1	34197785	34197787	1184	GGA	GGT
17	34197787	A	T	46	3	SYNONYMOUS_CODING	Col11a2	ENSMUST00000114255	1	34197785	34197787	1184	GGA	GGT
17	34197787	A	T	46	3	SPLICE_SITE	Col11a2	ENSMUST00000114252	1	34197785	34197787	1150	GGA	GGT
17	34197787	A	T	46	3	SYNONYMOUS_CODING	Col11a2	ENSMUST00000114252	1	34197785	34197787	1150	GGA	GGT
17	34197787	A	T	46	3	SPLICE_SITE	Col11a2	ENSMUST00000087497	1	34197785	34197787	1145	GGA	GGT
17	34197787	A	T	46	3	SYNONYMOUS_CODING	Col11a2	ENSMUST00000087497	1	34197785	34197787	1145	GGA	GGT
17	34197787	A	T	46	3	SPLICE_SITE	Col11a2	ENSMUST00000114250	1	34197785	34197787	1124	GGA	GGT
17	34197787	A	T	46	3	SYNONYMOUS_CODING	Col11a2	ENSMUST00000114250	1	34197785	34197787	1124	GGA	GGT
17	34197828	C	T	70	18	NON_SYNONYMOUS_CODING	Col11a2	ENSMUST00000076926	1	34197827	34197829	1245	GCG	GTG
17	34197828	C	T	70	18	NON_SYNONYMOUS_CODING	Col11a2	ENSMUST00000114258	1	34197827	34197829	1224	GCG	GTG
17	34197828	C	T	70	18	NON_SYNONYMOUS_CODING	Col11a2	ENSMUST00000114257	1	34197827	34197829	1219	GCG	GTG
17	34197828	C	T	70	18	NON_SYNONYMOUS_CODING	Col11a2	ENSMUST00000114255	1	34197827	34197829	1198	GCG	GTG
17	34197828	C	T	70	18	NON_SYNONYMOUS_CODING	Col11a2	ENSMUST00000114252	1	34197827	34197829	1164	GCG	GTG
17	34197828	C	T	70	18	NON_SYNONYMOUS_CODING	Col11a2	ENSMUST00000087497	1	34197827	34197829	1159	GCG	GTG
17	34197828	C	T	70	18	NON_SYNONYMOUS_CODING	Col11a2	ENSMUST00000114250	1	34197827	34197829	1138	GCG	GTG
17	34197872	A	G	112	25	NON_SYNONYMOUS_CODING	Col11a2	ENSMUST00000076926	1	34197872	34197874	1260	AAT	GAT
17	34197872	A	G	112	25	NON_SYNONYMOUS_CODING	Col11a2	ENSMUST00000114258	1	34197872	34197874	1239	AAT	GAT
17	34197872	A	G	112	25	NON_SYNONYMOUS_CODING	Col11a2	ENSMUST00000114257	1	34197872	34197874	1234	AAT	GAT
17	34197872	A	G	112	25	NON_SYNONYMOUS_CODING	Col11a2	ENSMUST00000114255	1	34197872	34197874	1213	AAT	GAT
17	34197872	A	G	112	25	NON_SYNONYMOUS_CODING	Col11a2	ENSMUST00000114252	1	34197872	34197874	1179	AAT	GAT
17	34197872	A	G	112	25	NON_SYNONYMOUS_CODING	Col11a2	ENSMUST00000087497	1	34197872	34197874	1174	AAT	GAT
17	34197872	A	G	112	25	NON_SYNONYMOUS_CODING	Col11a2	ENSMUST00000114250	1	34197872	34197874	1153	AAT	GAT
17	34199171	C	A	88	17	SYNONYMOUS_CODING	Col11a2	ENSMUST00000076926	1	34199169	34199171	1324	GGC	GGA
17	34199171	C	A	88	17	SYNONYMOUS_CODING	Col11a2	ENSMUST00000114258	1	34199169	34199171	1303	GGC	GGA
17	34199171	C	A	88	17	SYNONYMOUS_CODING	Col11a2	ENSMUST00000114257	1	34199169	34199171	1298	GGC	GGA
17	34199171	C	A	88	17	SYNONYMOUS_CODING	Col11a2	ENSMUST00000114255	1	34199169	34199171	1277	GGC	GGA
17	34199171	C	A	88	17	SYNONYMOUS_CODING	Col11a2	ENSMUST00000114252	1	34199169	34199171	1243	GGC	GGA
17	34199171	C	A	88	17	SYNONYMOUS_CODING	Col11a2	ENSMUST00000087497	1	34199169	34199171	1238	GGC	GGA
17	34199171	C	A	88	17	SYNONYMOUS_CODING	Col11a2	ENSMUST00000114250	1	34199169	34199171	1217	GGC	GGA
17	34200404	T	C	106	23	SPLICE_SITE	Col11a2	ENSMUST00000076926	1	34200402	34200404	1464	CCT	CCC
17	34200404	T	C	106	23	SYNONYMOUS_CODING	Col11a2	ENSMUST00000076926	1	34200402	34200404	1464	CCT	CCC
17	34200404	T	C	106	23	SPLICE_SITE	Col11a2	ENSMUST00000114258	1	34200402	34200404	1443	CCT	CCC
17	34200404	T	C	106	23	SYNONYMOUS_CODING	Col11a2	ENSMUST00000114258	1	34200402	34200404	1443	CCT	CCC
17	34200404	T	C	106	23	SPLICE_SITE	Col11a2	ENSMUST00000114257	1	34200402	34200404	1438	CCT	CCC
17	34200404	T	C	106	23	SYNONYMOUS_CODING	Col11a2	ENSMUST00000114257	1	34200402	34200404	1438	CCT	CCC
17	34200404	T	C	106	23	SPLICE_SITE	Col11a2	ENSMUST00000114255	1	34200402	34200404	1417	CCT	CCC
17	34200404	T	C	106	23	SYNONYMOUS_CODING	Col11a2	ENSMUST00000114255	1	34200402	34200404	1417	CCT	CCC
17	34200404	T	C	106	23	SPLICE_SITE	Col11a2	ENSMUST00000114252	1	34200402	34200404	1383	CCT	CCC
17	34200404	T	C	106	23	SYNONYMOUS_CODING	Col11a2	ENSMUST00000114252	1	34200402	34200404	1383	CCT	CCC
17	34200404	T	C	106	23	SPLICE_SITE	Col11a2	ENSMUST00000087497	1	34200402	34200404	1378	CCT	CCC
17	34200404	T	C	106	23	SYNONYMOUS_CODING	Col11a2	ENSMUST00000087497	1	34200402	34200404	1378	CCT	CCC
17	34200404	T	C	106	23	SPLICE_SITE	Col11a2	ENSMUST00000114250	1	34200402	34200404	1357	CCT	CCC
17	34200404	T	C	106	23	SYNONYMOUS_CODING	Col11a2	ENSMUST00000114250	1	34200402	34200404	1357	CCT	CCC
17	34201052	A	G	70	11	NON_SYNONYMOUS_CODING	Col11a2	ENSMUST00000076926	1	34201050	34201052	1522	ATA	ATG
17	34201052	A	G	70	11	NON_SYNONYMOUS_CODING	Col11a2	ENSMUST00000114258	1	34201050	34201052	1501	ATA	ATG
17	34201052	A	G	70	11	NON_SYNONYMOUS_CODING	Col11a2	ENSMUST00000114257	1	34201050	34201052	1496	ATA	ATG
17	34201052	A	G	70	11	NON_SYNONYMOUS_CODING	Col11a2	ENSMUST00000114255	1	34201050	34201052	1475	ATA	ATG
17	34201052	A	G	70	11	NON_SYNONYMOUS_CODING	Col11a2	ENSMUST00000114252	1	34201050	34201052	1441	ATA	ATG
17	34201052	A	G	70	11	NON_SYNONYMOUS_CODING	Col11a2	ENSMUST00000087497	1	34201050	34201052	1436	ATA	ATG
17	34201052	A	G	70	11	NON_SYNONYMOUS_CODING	Col11a2	ENSMUST00000114250	1	34201050	34201052	1415	ATA	ATG
17	34201669	C	G	85	16	SPLICE_SITE	Col11a2	ENSMUST00000076926	1
17	34201669	C	G	85	16	SPLICE_SITE	Col11a2	ENSMUST00000114258	1
17	34201669	C	G	85	16	SPLICE_SITE	Col11a2	ENSMUST00000114257	1
17	34201669	C	G	85	16	SPLICE_SITE	Col11a2	ENSMUST00000114255	1
17	34201669	C	G	85	16	SPLICE_SITE	Col11a2	ENSMUST00000114252	1
17	34201669	C	G	85	16	SPLICE_SITE	Col11a2	ENSMUST00000087497	1
17	34201669	C	G	85	16	SPLICE_SITE	Col11a2	ENSMUST00000114250	1
17	34201968	C	T	94	19	SYNONYMOUS_CODING	Col11a2	ENSMUST00000076926	1	34201966	34201968	1627	TCC	TCT
17	34201968	C	T	94	19	SYNONYMOUS_CODING	Col11a2	ENSMUST00000114258	1	34201966	34201968	1606	TCC	TCT
17	34201968	C	T	94	19	SYNONYMOUS_CODING	Col11a2	ENSMUST00000114257	1	34201966	34201968	1601	TCC	TCT
17	34201968	C	T	94	19	SYNONYMOUS_CODING	Col11a2	ENSMUST00000114255	1	34201966	34201968	1580	TCC	TCT
17	34201968	C	T	94	19	SYNONYMOUS_CODING	Col11a2	ENSMUST00000114252	1	34201966	34201968	1546	TCC	TCT
17	34201968	C	T	94	19	SYNONYMOUS_CODING	Col11a2	ENSMUST00000087497	1	34201966	34201968	1541	TCC	TCT
17	34201968	C	T	94	19	SYNONYMOUS_CODING	Col11a2	ENSMUST00000114250	1	34201966	34201968	1520	TCC	TCT
17	34202669	C	T	88	17	SYNONYMOUS_CODING	Col11a2	ENSMUST00000076926	1	34202667	34202669	1709	CCC	CCT
17	34202669	C	T	88	17	SYNONYMOUS_CODING	Col11a2	ENSMUST00000114258	1	34202667	34202669	1688	CCC	CCT
17	34202669	C	T	88	17	SYNONYMOUS_CODING	Col11a2	ENSMUST00000114257	1	34202667	34202669	1683	CCC	CCT
17	34202669	C	T	88	17	SYNONYMOUS_CODING	Col11a2	ENSMUST00000114255	1	34202667	34202669	1662	CCC	CCT
17	34202669	C	T	88	17	SYNONYMOUS_CODING	Col11a2	ENSMUST00000114252	1	34202667	34202669	1628	CCC	CCT
17	34202669	C	T	88	17	SYNONYMOUS_CODING	Col11a2	ENSMUST00000087497	1	34202667	34202669	1623	CCC	CCT
17	34202669	C	T	88	17	SYNONYMOUS_CODING	Col11a2	ENSMUST00000114250	1	34202667	34202669	1602	CCC	CCT
17	34202744	C	T	102	25	SYNONYMOUS_CODING	Col11a2	ENSMUST00000076926	1	34202742	34202744	1734	TTC	TTT
17	34202744	C	T	102	25	SYNONYMOUS_CODING	Col11a2	ENSMUST00000114258	1	34202742	34202744	1713	TTC	TTT
17	34202744	C	T	102	25	SYNONYMOUS_CODING	Col11a2	ENSMUST00000114257	1	34202742	34202744	1708	TTC	TTT
17	34202744	C	T	102	25	SYNONYMOUS_CODING	Col11a2	ENSMUST00000114255	1	34202742	34202744	1687	TTC	TTT
17	34202744	C	T	102	25	SYNONYMOUS_CODING	Col11a2	ENSMUST00000114252	1	34202742	34202744	1653	TTC	TTT
17	34202744	C	T	102	25	SYNONYMOUS_CODING	Col11a2	ENSMUST00000087497	1	34202742	34202744	1648	TTC	TTT
17	34202744	C	T	102	25	SYNONYMOUS_CODING	Col11a2	ENSMUST00000114250	1	34202742	34202744	1627	TTC	TTT
[truncated: 1,645 more rows]
