# Supplementary material for: Deep short-read sequencing of chromosome 17 from the mouse strains A/J and CAST/Ei identifies significant germline variation and candidate genes that regulate liver triglyceride levels
Source: Genome Biol. 2009 Oct 13;10(10):R112. doi: 10.1186/gb-2009-10-10-r112 (PMC2784327; doi:10.1186/gb-2009-10-10-r112)
Supplement: Additional data file 8 — Single nucleotide differences between C57BL/6J and CAST/Ei that affect Ensembl coding exons, marked as either synonymous, non-synonymous or splice site changes. Also indicated are the sequencing depth and phred-like quality score. [file gb-2009-10-10-r112-S8.xls]

## Sheet: Sudbery_.tableS7.xls
Deep short-read sequencing of chromosome 17 from the mouse strains A/J and CAST/Ei identifies significant germline variation and candidate genes that regulate liver triglyceride levels.
Ian Sudbery1§, Jim Stalker1§, Jared T. Simpson1, Thomas Keane1,
Alistair G. Rust1, Matthew E. Hurles1, Klaudia Walters1, Dee Lynch2, Lydia Teboul2, Steve Brown2, Heng Li1, Zemin Ning1, Joseph H. Nadeau3, Colleen M. Croniger3, Richard Durbin1, David J. Adams1*
1The Wellcome Trust Sanger Institute, Hinxton, UK.
2MRC-Harwell, Oxfordshire, UK.
3Case Western Reserve University, Cleveland, OH, USA
§ These authors contributed equally
Address for Correspondence*
Dr. David J. Adams
Experimental Cancer Genetics
Wellcome Trust Sanger Institute
Wellcome Trust Genome Campus
Hinxton, Cambridge, CB10 1HH
Ph: +44 (0) 1223 834 244
Fax: +44 (0) 1223 494919
Email: da1@sanger.ac.uk
Supplementary Table7: Predicted coding SNP differences: CAST/Ei
chr	pos	ref	snp	qual	depth	type	gene	transcript	strand	codon_start	codon_end	codon_number	ref_codon	snp_codon
17	3077782	C	T	81	34	SYNONYMOUS_CODING	D030013I16Rik	ENSMUST00000077550	-1	3077782	3077784	181	GCG	GCA
17	3079454	C	T	52	58	SYNONYMOUS_CODING	D030013I16Rik	ENSMUST00000077550	-1	3079454	3079456	84	GAG	GAA
17	3079507	G	A	0	70	NON_SYNONYMOUS_CODING	D030013I16Rik	ENSMUST00000077550	-1	3079505	3079507	67	CGG	TGG
17	3150799	C	A	51	19	SYNONYMOUS_CODING	Rbm16	ENSMUST00000082356	1	3150797	3150799	58	ATC	ATA
17	3150844	A	G	82	15	SYNONYMOUS_CODING	Rbm16	ENSMUST00000082356	1	3150842	3150844	73	GGA	GGG
17	3164154	C	T	160	41	SYNONYMOUS_CODING	Rbm16	ENSMUST00000076734	1	3164152	3164154	161	CCC	CCT
17	3164184	C	T	154	39	SYNONYMOUS_CODING	Rbm16	ENSMUST00000076734	1	3164182	3164184	171	GTC	GTT
17	3164218	G	A	178	47	NON_SYNONYMOUS_CODING	Rbm16	ENSMUST00000076734	1	3164218	3164220	183	GCA	ACA
17	3171224	C	T	130	31	SPLICE_SITE	Rbm16	ENSMUST00000076734	1
17	3195809	T	A	47	35	SYNONYMOUS_CODING	Rbm16	ENSMUST00000076734	1	3195807	3195809	724	CCT	CCA
17	3197604	G	A	194	52	SYNONYMOUS_CODING	Rbm16	ENSMUST00000076734	1	3197602	3197604	1067	GAG	GAA
17	3414153	T	A	139	34	SYNONYMOUS_CODING	Tiam2	ENSMUST00000072156	1	3414151	3414153	52	GGT	GGA
17	3414289	A	G	124	29	NON_SYNONYMOUS_CODING	Tiam2	ENSMUST00000072156	1	3414289	3414291	98	ACC	GCC
17	3414291	C	T	124	29	SYNONYMOUS_CODING	Tiam2	ENSMUST00000072156	1	3414289	3414291	98	ACC	ACT
17	3414322	G	A	178	47	NON_SYNONYMOUS_CODING	Tiam2	ENSMUST00000072156	1	3414322	3414324	109	GCT	ACT
17	3414601	G	C	100	21	NON_SYNONYMOUS_CODING	Tiam2	ENSMUST00000072156	1	3414601	3414603	202	GCA	CCA
17	3414644	C	G	103	22	NON_SYNONYMOUS_CODING	Tiam2	ENSMUST00000072156	1	3414643	3414645	216	GCT	GGT
17	3414658	T	G	112	25	NON_SYNONYMOUS_CODING	Tiam2	ENSMUST00000072156	1	3414658	3414660	221	TCC	GCC
17	3414780	G	C	109	24	NON_SYNONYMOUS_CODING	Tiam2	ENSMUST00000072156	1	3414778	3414780	261	GAG	GAC
17	3414966	T	C	152	46	SYNONYMOUS_CODING	Tiam2	ENSMUST00000072156	1	3414964	3414966	323	TCT	TCC
17	3421685	A	G	148	37	NON_SYNONYMOUS_CODING	Tiam2	ENSMUST00000072156	1	3421684	3421686	534	AAA	AGA
17	3427174	G	C	136	33	NON_SYNONYMOUS_CODING	Tiam2	ENSMUST00000072156	1	3427172	3427174	557	GAG	GAC
17	3428844	C	T	166	50	SYNONYMOUS_CODING	Tiam2	ENSMUST00000072156	1	3428842	3428844	617	TGC	TGT
17	3428958	A	G	148	45	SYNONYMOUS_CODING	Tiam2	ENSMUST00000072156	1	3428956	3428958	655	GCA	GCG
17	3438746	T	G	151	38	SYNONYMOUS_CODING	Tiam2	ENSMUST00000072156	1	3438744	3438746	776	GGT	GGG
17	3448422	G	C	101	29	SYNONYMOUS_CODING	Tiam2	ENSMUST00000072156	1	3448420	3448422	824	CTG	CTC
17	3448480	A	T	181	48	NON_SYNONYMOUS_CODING	Tiam2	ENSMUST00000072156	1	3448480	3448482	844	ACT	TCT
17	3450312	G	A	133	32	SYNONYMOUS_CODING	Tiam2	ENSMUST00000072156	1	3450310	3450312	889	GCG	GCA
17	3454201	G	A	142	35	NON_SYNONYMOUS_CODING	Tiam2	ENSMUST00000072156	1	3454201	3454203	993	GCC	ACC
17	3477277	T	C	122	35	SPLICE_SITE	Tiam2	ENSMUST00000072156	1	3477276	3477278	1077	CTG	CCG
17	3477277	T	C	122	35	NON_SYNONYMOUS_CODING	Tiam2	ENSMUST00000072156	1	3477276	3477278	1077	CTG	CCG
17	3477286	G	A	130	31	SPLICE_SITE	Tiam2	ENSMUST00000072156	1
17	3502904	C	T	169	51	SYNONYMOUS_CODING	Tiam2	ENSMUST00000072156	1	3502902	3502904	1085	CTC	CTT
17	3503054	C	T	166	43	SYNONYMOUS_CODING	Tiam2	ENSMUST00000072156	1	3503052	3503054	1135	TAC	TAT
17	3507777	C	T	142	35	SYNONYMOUS_CODING	Tiam2	ENSMUST00000072156	1	3507775	3507777	1225	TTC	TTT
17	3514673	C	T	73	12	SPLICE_SITE	Tiam2	ENSMUST00000072156	1	3514671	3514673	1395	CCC	CCT
17	3514673	C	T	73	12	SYNONYMOUS_CODING	Tiam2	ENSMUST00000072156	1	3514671	3514673	1395	CCC	CCT
17	3518292	C	T	139	34	NON_SYNONYMOUS_CODING	Tiam2	ENSMUST00000072156	1	3518291	3518293	1571	GCT	GTT
17	3518326	T	C	122	40	SYNONYMOUS_CODING	Tiam2	ENSMUST00000072156	1	3518324	3518326	1582	CTT	CTC
17	3518411	A	C	154	39	NON_SYNONYMOUS_CODING	Tiam2	ENSMUST00000072156	1	3518411	3518413	1611	ATT	CTT
17	3518693	G	A	158	53	NON_SYNONYMOUS_CODING	Tiam2	ENSMUST00000072156	1	3518693	3518695	1705	GGT	AGT
17	3518722	A	G	154	39	SYNONYMOUS_CODING	Tiam2	ENSMUST00000072156	1	3518720	3518722	1714	AAA	AAG
17	3521776	T	C	163	42	SPLICE_SITE	Tfb1m	ENSMUST00000041003	-1
17	3543171	T	C	215	59	NON_SYNONYMOUS_CODING	Tfb1m	ENSMUST00000041003	-1	3543169	3543171	158	ATT	GTT
17	3543217	T	C	166	43	SYNONYMOUS_CODING	Tfb1m	ENSMUST00000041003	-1	3543217	3543219	142	CTA	CTG
17	3650066	C	A	175	46	SYNONYMOUS_CODING	Nox3	ENSMUST00000024565	-1	3650066	3650068	477	CTG	CTT
17	3650066	C	A	175	46	SYNONYMOUS_CODING	Nox3	ENSMUST00000115800	-1	3650066	3650068	457	CTG	CTT
17	3650134	A	G	160	41	SPLICE_SITE	Nox3	ENSMUST00000024565	-1
17	3650134	A	G	160	41	SPLICE_SITE	Nox3	ENSMUST00000115800	-1
17	3679781	C	T	154	39	NON_SYNONYMOUS_CODING	Nox3	ENSMUST00000024565	-1	3679780	3679782	263	AGA	AAA
17	3679781	C	T	154	39	NON_SYNONYMOUS_CODING	Nox3	ENSMUST00000115800	-1	3679780	3679782	243	AGA	AAA
17	3683066	A	G	160	41	NON_SYNONYMOUS_CODING	Nox3	ENSMUST00000024565	-1	3683065	3683067	190	ATG	ACG
17	3683066	A	G	160	41	NON_SYNONYMOUS_CODING	Nox3	ENSMUST00000115800	-1	3683065	3683067	170	ATG	ACG
17	3685857	G	A	169	44	SPLICE_SITE	Nox3	ENSMUST00000024565	-1
17	3685857	G	A	169	44	SPLICE_SITE	Nox3	ENSMUST00000115800	-1
17	3685912	G	A	131	38	SYNONYMOUS_CODING	Nox3	ENSMUST00000024565	-1	3685912	3685914	166	GGC	GGT
17	3685912	G	A	131	38	SYNONYMOUS_CODING	Nox3	ENSMUST00000115800	-1	3685912	3685914	146	GGC	GGT
17	3695370	C	T	116	38	NON_SYNONYMOUS_CODING	Nox3	ENSMUST00000024565	-1	3695368	3695370	70	GCA	ACA
17	3695370	C	T	116	38	NON_SYNONYMOUS_CODING	Nox3	ENSMUST00000115800	-1	3695368	3695370	50	GCA	ACA
17	3695579	A	G	169	44	NON_SYNONYMOUS_CODING	Nox3	ENSMUST00000024565	-1	3695578	3695580	38	TTA	TCA
17	3695579	A	G	169	44	NON_SYNONYMOUS_CODING	Nox3	ENSMUST00000115800	-1	3695578	3695580	18	TTA	TCA
17	3696236	C	T	157	40	NON_SYNONYMOUS_CODING	Nox3	ENSMUST00000024565	-1	3696235	3696237	9	CGG	CAG
17	4044735	C	T	191	51	NON_SYNONYMOUS_CODING	4930470H14Rik	ENSMUST00000062637	-1	4044734	4044736	102	CGG	CAG
17	4044748	G	T	200	54	NON_SYNONYMOUS_CODING	4930470H14Rik	ENSMUST00000062637	-1	4044746	4044748	98	CTC	ATC
17	4044833	G	A	188	50	SYNONYMOUS_CODING	4930470H14Rik	ENSMUST00000062637	-1	4044833	4044835	69	GAC	GAT
17	4044942	C	T	142	35	NON_SYNONYMOUS_CODING	4930470H14Rik	ENSMUST00000062637	-1	4044941	4044943	33	GGA	GAA
17	4941868	A	G	145	46	NON_SYNONYMOUS_CODING	ENSMUSG00000073473	ENSMUST00000097433	1	4941868	4941870	7	AAC	GAC
17	4941942	T	C	142	35	SYNONYMOUS_CODING	ENSMUSG00000073473	ENSMUST00000097433	1	4941940	4941942	31	ATT	ATC
17	4995092	A	G	50	12	NON_SYNONYMOUS_CODING	Arid1b	ENSMUST00000092723	1	4995092	4995094	52	ACC	GCC
17	4995601	A	C	11	3	SYNONYMOUS_CODING	Arid1b	ENSMUST00000092723	1	4995599	4995601	221	CCA	CCC
17	5321347	T	C	78	25	SYNONYMOUS_CODING	Arid1b	ENSMUST00000092723	1	5321345	5321347	1134	TCT	TCC
17	5321347	T	C	78	25	SYNONYMOUS_CODING	Arid1b	ENSMUST00000115799	1	5321345	5321347	653	TCT	TCC
17	5321347	T	C	78	25	SYNONYMOUS_CODING	Arid1b	ENSMUST00000115797	1	5321345	5321347	510	TCT	TCC
17	5335018	A	G	109	24	SYNONYMOUS_CODING	Arid1b	ENSMUST00000092723	1	5335016	5335018	1350	CCA	CCG
17	5335018	A	G	109	24	SYNONYMOUS_CODING	Arid1b	ENSMUST00000115799	1	5335016	5335018	869	CCA	CCG
17	5336905	T	C	112	25	SYNONYMOUS_CODING	Arid1b	ENSMUST00000092723	1	5336903	5336905	1491	GAT	GAC
17	5336905	T	C	112	25	SYNONYMOUS_CODING	Arid1b	ENSMUST00000115799	1	5336903	5336905	1010	GAT	GAC
17	5337193	C	T	92	30	SYNONYMOUS_CODING	Arid1b	ENSMUST00000092723	1	5337191	5337193	1587	ACC	ACT
17	5337193	C	T	92	30	SYNONYMOUS_CODING	Arid1b	ENSMUST00000115799	1	5337191	5337193	1106	ACC	ACT
17	5341980	G	A	121	28	SYNONYMOUS_CODING	Arid1b	ENSMUST00000092723	1	5341978	5341980	1875	TTG	TTA
17	5341980	G	A	121	28	SYNONYMOUS_CODING	Arid1b	ENSMUST00000115799	1	5341978	5341980	1394	TTG	TTA
17	5341980	G	A	121	28	SYNONYMOUS_CODING	Arid1b	ENSMUST00000077329	1	5341978	5341980	131	TTG	TTA
17	5342214	T	A	142	35	SYNONYMOUS_CODING	Arid1b	ENSMUST00000092723	1	5342212	5342214	1953	CCT	CCA
17	5342214	T	A	142	35	SYNONYMOUS_CODING	Arid1b	ENSMUST00000115799	1	5342212	5342214	1472	CCT	CCA
17	5342214	T	A	142	35	SYNONYMOUS_CODING	Arid1b	ENSMUST00000077329	1	5342212	5342214	209	CCT	CCA
17	5411350	C	T	94	19	SYNONYMOUS_CODING	5730437N04Rik	ENSMUST00000005053	-1	5411350	5411352	147	CCG	CCA
17	5411401	C	T	142	35	NON_SYNONYMOUS_CODING	5730437N04Rik	ENSMUST00000005053	-1	5411399	5411401	131	GAG	AAG
17	5411450	A	G	87	28	SYNONYMOUS_CODING	5730437N04Rik	ENSMUST00000005053	-1	5411450	5411452	114	AGT	AGC
17	5432721	C	T	112	25	SYNONYMOUS_CODING	5730437N04Rik	ENSMUST00000024569	-1	5432721	5432723	118	CGG	CGA
17	5432722	C	G	115	26	NON_SYNONYMOUS_CODING	5730437N04Rik	ENSMUST00000024569	-1	5432721	5432723	118	CGG	CCG
17	5726914	A	G	107	31	SYNONYMOUS_CODING	Zdhhc14	ENSMUST00000089185	1	5726912	5726914	315	CTA	CTG
17	5731493	T	C	166	43	SYNONYMOUS_CODING	Zdhhc14	ENSMUST00000089185	1	5731491	5731493	329	TAT	TAC
17	5930597	A	G	145	36	NON_SYNONYMOUS_CODING	Snx9	ENSMUST00000002436	1	5930597	5930599	590	AGC	GGC
17	5930617	A	G	124	29	SYNONYMOUS_CODING	Snx9	ENSMUST00000002436	1	5930615	5930617	596	TAA	TAG
17	5986112	A	G	91	18	NON_SYNONYMOUS_CODING	Synj2	ENSMUST00000080283	1	5986112	5986114	119	ACC	GCC
17	5986112	A	G	91	18	NON_SYNONYMOUS_CODING	Synj2	ENSMUST00000115791	1	5986112	5986114	34	ACC	GCC
17	5986112	A	G	91	18	NON_SYNONYMOUS_CODING	Synj2	ENSMUST00000061091	1	5986112	5986114	34	ACC	GCC
17	5986112	A	G	91	18	NON_SYNONYMOUS_CODING	Synj2	ENSMUST00000115790	1	5986112	5986114	34	ACC	GCC
17	5986126	C	T	157	40	SYNONYMOUS_CODING	Synj2	ENSMUST00000080283	1	5986124	5986126	123	ATC	ATT
17	5986126	C	T	157	40	SYNONYMOUS_CODING	Synj2	ENSMUST00000115791	1	5986124	5986126	38	ATC	ATT
17	5986126	C	T	157	40	SYNONYMOUS_CODING	Synj2	ENSMUST00000061091	1	5986124	5986126	38	ATC	ATT
17	5986126	C	T	157	40	SYNONYMOUS_CODING	Synj2	ENSMUST00000115790	1	5986124	5986126	38	ATC	ATT
17	5990185	A	G	120	34	NON_SYNONYMOUS_CODING	Synj2	ENSMUST00000080283	1	5990185	5990187	179	AAC	GAC
17	5990185	A	G	120	34	NON_SYNONYMOUS_CODING	Synj2	ENSMUST00000115791	1	5990185	5990187	94	AAC	GAC
17	5990185	A	G	120	34	NON_SYNONYMOUS_CODING	Synj2	ENSMUST00000061091	1	5990185	5990187	94	AAC	GAC
17	5990185	A	G	120	34	NON_SYNONYMOUS_CODING	Synj2	ENSMUST00000115790	1	5990185	5990187	94	AAC	GAC
17	5990185	A	G	120	34	NON_SYNONYMOUS_CODING	Synj2	ENSMUST00000115789	1	5990185	5990187	18	AAC	GAC
17	5990274	C	A	107	35	SYNONYMOUS_CODING	Synj2	ENSMUST00000080283	1	5990272	5990274	208	CGC	CGA
17	5990274	C	A	107	35	SYNONYMOUS_CODING	Synj2	ENSMUST00000115791	1	5990272	5990274	123	CGC	CGA
17	5990274	C	A	107	35	SYNONYMOUS_CODING	Synj2	ENSMUST00000061091	1	5990272	5990274	123	CGC	CGA
17	5990274	C	A	107	35	SYNONYMOUS_CODING	Synj2	ENSMUST00000115790	1	5990272	5990274	123	CGC	CGA
17	5990274	C	A	107	35	SYNONYMOUS_CODING	Synj2	ENSMUST00000115789	1	5990272	5990274	47	CGC	CGA
17	5990289	C	T	151	38	SYNONYMOUS_CODING	Synj2	ENSMUST00000080283	1	5990287	5990289	213	CGC	CGT
17	5990289	C	T	151	38	SYNONYMOUS_CODING	Synj2	ENSMUST00000115791	1	5990287	5990289	128	CGC	CGT
17	5990289	C	T	151	38	SYNONYMOUS_CODING	Synj2	ENSMUST00000061091	1	5990287	5990289	128	CGC	CGT
17	5990289	C	T	151	38	SYNONYMOUS_CODING	Synj2	ENSMUST00000115790	1	5990287	5990289	128	CGC	CGT
17	5990289	C	T	151	38	SYNONYMOUS_CODING	Synj2	ENSMUST00000115789	1	5990287	5990289	52	CGC	CGT
17	6009735	T	A	127	42	NON_SYNONYMOUS_CODING	Synj2	ENSMUST00000080283	1	6009733	6009735	377	TTT	TTA
17	6009735	T	A	127	42	NON_SYNONYMOUS_CODING	Synj2	ENSMUST00000115791	1	6009733	6009735	292	TTT	TTA
17	6009735	T	A	127	42	NON_SYNONYMOUS_CODING	Synj2	ENSMUST00000061091	1	6009733	6009735	292	TTT	TTA
17	6009735	T	A	127	42	NON_SYNONYMOUS_CODING	Synj2	ENSMUST00000115790	1	6009733	6009735	292	TTT	TTA
17	6009735	T	A	127	42	NON_SYNONYMOUS_CODING	Synj2	ENSMUST00000115789	1	6009733	6009735	216	TTT	TTA
17	6009735	T	A	127	42	NON_SYNONYMOUS_CODING	Synj2	ENSMUST00000115788	1	6009733	6009735	137	TTT	TTA
17	6009735	T	A	127	42	NON_SYNONYMOUS_CODING	Synj2	ENSMUST00000115787	1	6009733	6009735	137	TTT	TTA
17	6009735	T	A	127	42	NON_SYNONYMOUS_CODING	Synj2	ENSMUST00000115786	1	6009733	6009735	137	TTT	TTA
17	6009735	T	A	127	42	NON_SYNONYMOUS_CODING	Synj2	ENSMUST00000115784	1	6009733	6009735	61	TTT	TTA
17	6009735	T	A	127	42	NON_SYNONYMOUS_CODING	Synj2	ENSMUST00000115785	1	6009733	6009735	61	TTT	TTA
17	6009735	T	A	127	42	NON_SYNONYMOUS_CODING	Synj2	ENSMUST00000115783	1	6009733	6009735	2	TTT	TTA
17	6010428	A	G	104	34	SYNONYMOUS_CODING	Synj2	ENSMUST00000080283	1	6010426	6010428	414	CTA	CTG
17	6010428	A	G	104	34	SYNONYMOUS_CODING	Synj2	ENSMUST00000115791	1	6010426	6010428	329	CTA	CTG
17	6010428	A	G	104	34	SYNONYMOUS_CODING	Synj2	ENSMUST00000061091	1	6010426	6010428	329	CTA	CTG
17	6010428	A	G	104	34	SYNONYMOUS_CODING	Synj2	ENSMUST00000115790	1	6010426	6010428	329	CTA	CTG
17	6010428	A	G	104	34	SYNONYMOUS_CODING	Synj2	ENSMUST00000115789	1	6010426	6010428	253	CTA	CTG
17	6010428	A	G	104	34	SYNONYMOUS_CODING	Synj2	ENSMUST00000115788	1	6010426	6010428	174	CTA	CTG
17	6010428	A	G	104	34	SYNONYMOUS_CODING	Synj2	ENSMUST00000115787	1	6010426	6010428	174	CTA	CTG
17	6010428	A	G	104	34	SYNONYMOUS_CODING	Synj2	ENSMUST00000115786	1	6010426	6010428	174	CTA	CTG
17	6010428	A	G	104	34	SYNONYMOUS_CODING	Synj2	ENSMUST00000115784	1	6010426	6010428	98	CTA	CTG
17	6010428	A	G	104	34	SYNONYMOUS_CODING	Synj2	ENSMUST00000115785	1	6010426	6010428	98	CTA	CTG
17	6010428	A	G	104	34	SYNONYMOUS_CODING	Synj2	ENSMUST00000115783	1	6010426	6010428	39	CTA	CTG
17	6017484	T	C	106	23	SPLICE_SITE	Synj2	ENSMUST00000080283	1
17	6017484	T	C	106	23	SPLICE_SITE	Synj2	ENSMUST00000115791	1
17	6017484	T	C	106	23	SPLICE_SITE	Synj2	ENSMUST00000061091	1
17	6017484	T	C	106	23	SPLICE_SITE	Synj2	ENSMUST00000115790	1
17	6017484	T	C	106	23	SPLICE_SITE	Synj2	ENSMUST00000115789	1
17	6017484	T	C	106	23	SPLICE_SITE	Synj2	ENSMUST00000115788	1
17	6017484	T	C	106	23	SPLICE_SITE	Synj2	ENSMUST00000115787	1
17	6017484	T	C	106	23	SPLICE_SITE	Synj2	ENSMUST00000115786	1
17	6017484	T	C	106	23	SPLICE_SITE	Synj2	ENSMUST00000115784	1
17	6017484	T	C	106	23	SPLICE_SITE	Synj2	ENSMUST00000115785	1
17	6019436	T	C	87	24	SYNONYMOUS_CODING	Synj2	ENSMUST00000080283	1	6019434	6019436	697	AAT	AAC
17	6019436	T	C	87	24	SYNONYMOUS_CODING	Synj2	ENSMUST00000115791	1	6019434	6019436	612	AAT	AAC
17	6019436	T	C	87	24	SYNONYMOUS_CODING	Synj2	ENSMUST00000061091	1	6019434	6019436	612	AAT	AAC
17	6019436	T	C	87	24	SYNONYMOUS_CODING	Synj2	ENSMUST00000115790	1	6019434	6019436	612	AAT	AAC
17	6019436	T	C	87	24	SYNONYMOUS_CODING	Synj2	ENSMUST00000115789	1	6019434	6019436	536	AAT	AAC
17	6019436	T	C	87	24	SYNONYMOUS_CODING	Synj2	ENSMUST00000115788	1	6019434	6019436	457	AAT	AAC
17	6019436	T	C	87	24	SYNONYMOUS_CODING	Synj2	ENSMUST00000115787	1	6019434	6019436	457	AAT	AAC
17	6019436	T	C	87	24	SYNONYMOUS_CODING	Synj2	ENSMUST00000115786	1	6019434	6019436	457	AAT	AAC
17	6019436	T	C	87	24	SYNONYMOUS_CODING	Synj2	ENSMUST00000115784	1	6019434	6019436	381	AAT	AAC
17	6019436	T	C	87	24	SYNONYMOUS_CODING	Synj2	ENSMUST00000115785	1	6019434	6019436	381	AAT	AAC
17	6019457	G	A	136	33	SYNONYMOUS_CODING	Synj2	ENSMUST00000080283	1	6019455	6019457	704	ACG	ACA
17	6019457	G	A	136	33	SYNONYMOUS_CODING	Synj2	ENSMUST00000115791	1	6019455	6019457	619	ACG	ACA
17	6019457	G	A	136	33	SYNONYMOUS_CODING	Synj2	ENSMUST00000061091	1	6019455	6019457	619	ACG	ACA
17	6019457	G	A	136	33	SYNONYMOUS_CODING	Synj2	ENSMUST00000115790	1	6019455	6019457	619	ACG	ACA
17	6019457	G	A	136	33	SYNONYMOUS_CODING	Synj2	ENSMUST00000115789	1	6019455	6019457	543	ACG	ACA
17	6019457	G	A	136	33	SYNONYMOUS_CODING	Synj2	ENSMUST00000115788	1	6019455	6019457	464	ACG	ACA
17	6019457	G	A	136	33	SYNONYMOUS_CODING	Synj2	ENSMUST00000115787	1	6019455	6019457	464	ACG	ACA
17	6019457	G	A	136	33	SYNONYMOUS_CODING	Synj2	ENSMUST00000115786	1	6019455	6019457	464	ACG	ACA
17	6019457	G	A	136	33	SYNONYMOUS_CODING	Synj2	ENSMUST00000115784	1	6019455	6019457	388	ACG	ACA
17	6019457	G	A	136	33	SYNONYMOUS_CODING	Synj2	ENSMUST00000115785	1	6019455	6019457	388	ACG	ACA
17	6019553	T	C	88	17	SYNONYMOUS_CODING	Synj2	ENSMUST00000115786	1	6019551	6019553	496	CAT	CAC
17	6019616	A	T	104	34	NON_SYNONYMOUS_CODING	Synj2	ENSMUST00000115786	1	6019614	6019616	517	GAA	GAT
17	6022224	C	T	178	47	SYNONYMOUS_CODING	Synj2	ENSMUST00000080283	1	6022222	6022224	753	TTC	TTT
17	6022224	C	T	178	47	SYNONYMOUS_CODING	Synj2	ENSMUST00000115791	1	6022222	6022224	668	TTC	TTT
17	6022224	C	T	178	47	SYNONYMOUS_CODING	Synj2	ENSMUST00000061091	1	6022222	6022224	668	TTC	TTT
17	6022224	C	T	178	47	SYNONYMOUS_CODING	Synj2	ENSMUST00000115790	1	6022222	6022224	668	TTC	TTT
17	6022224	C	T	178	47	SYNONYMOUS_CODING	Synj2	ENSMUST00000115789	1	6022222	6022224	592	TTC	TTT
17	6022224	C	T	178	47	SYNONYMOUS_CODING	Synj2	ENSMUST00000115788	1	6022222	6022224	513	TTC	TTT
17	6022224	C	T	178	47	SYNONYMOUS_CODING	Synj2	ENSMUST00000115787	1	6022222	6022224	513	TTC	TTT
17	6022224	C	T	178	47	SYNONYMOUS_CODING	Synj2	ENSMUST00000115784	1	6022222	6022224	437	TTC	TTT
17	6022224	C	T	178	47	SYNONYMOUS_CODING	Synj2	ENSMUST00000115785	1	6022222	6022224	437	TTC	TTT
17	6023811	A	G	157	40	SYNONYMOUS_CODING	Synj2	ENSMUST00000080283	1	6023809	6023811	815	AAA	AAG
17	6023811	A	G	157	40	SYNONYMOUS_CODING	Synj2	ENSMUST00000115791	1	6023809	6023811	730	AAA	AAG
17	6023811	A	G	157	40	SYNONYMOUS_CODING	Synj2	ENSMUST00000061091	1	6023809	6023811	730	AAA	AAG
17	6023811	A	G	157	40	SYNONYMOUS_CODING	Synj2	ENSMUST00000115790	1	6023809	6023811	730	AAA	AAG
17	6023811	A	G	157	40	SYNONYMOUS_CODING	Synj2	ENSMUST00000115789	1	6023809	6023811	654	AAA	AAG
17	6023811	A	G	157	40	SYNONYMOUS_CODING	Synj2	ENSMUST00000115788	1	6023809	6023811	575	AAA	AAG
17	6023811	A	G	157	40	SYNONYMOUS_CODING	Synj2	ENSMUST00000115787	1	6023809	6023811	575	AAA	AAG
17	6023811	A	G	157	40	SYNONYMOUS_CODING	Synj2	ENSMUST00000115784	1	6023809	6023811	499	AAA	AAG
17	6023811	A	G	157	40	SYNONYMOUS_CODING	Synj2	ENSMUST00000115785	1	6023809	6023811	499	AAA	AAG
17	6027139	C	T	157	40	SPLICE_SITE	Synj2	ENSMUST00000080283	1
17	6027139	C	T	157	40	SPLICE_SITE	Synj2	ENSMUST00000115791	1
17	6027139	C	T	157	40	SPLICE_SITE	Synj2	ENSMUST00000061091	1
17	6027139	C	T	157	40	SPLICE_SITE	Synj2	ENSMUST00000115790	1
17	6027139	C	T	157	40	SPLICE_SITE	Synj2	ENSMUST00000115789	1
17	6027139	C	T	157	40	SPLICE_SITE	Synj2	ENSMUST00000115788	1
17	6027139	C	T	157	40	SPLICE_SITE	Synj2	ENSMUST00000115787	1
17	6027139	C	T	157	40	SPLICE_SITE	Synj2	ENSMUST00000115784	1
17	6027139	C	T	157	40	SPLICE_SITE	Synj2	ENSMUST00000115785	1
17	6028503	A	G	106	32	NON_SYNONYMOUS_CODING	Synj2	ENSMUST00000080283	1	6028502	6028504	1040	AAC	AGC
17	6028503	A	G	106	32	NON_SYNONYMOUS_CODING	Synj2	ENSMUST00000115791	1	6028502	6028504	955	AAC	AGC
17	6028503	A	G	106	32	NON_SYNONYMOUS_CODING	Synj2	ENSMUST00000061091	1	6028502	6028504	955	AAC	AGC
17	6028503	A	G	106	32	NON_SYNONYMOUS_CODING	Synj2	ENSMUST00000115790	1	6028502	6028504	955	AAC	AGC
17	6028503	A	G	106	32	NON_SYNONYMOUS_CODING	Synj2	ENSMUST00000115789	1	6028502	6028504	879	AAC	AGC
17	6028503	A	G	106	32	NON_SYNONYMOUS_CODING	Synj2	ENSMUST00000115788	1	6028502	6028504	800	AAC	AGC
17	6028503	A	G	106	32	NON_SYNONYMOUS_CODING	Synj2	ENSMUST00000115787	1	6028502	6028504	800	AAC	AGC
17	6028503	A	G	106	32	NON_SYNONYMOUS_CODING	Synj2	ENSMUST00000115784	1	6028502	6028504	724	AAC	AGC
17	6028503	A	G	106	32	NON_SYNONYMOUS_CODING	Synj2	ENSMUST00000115785	1	6028502	6028504	724	AAC	AGC
17	6028531	A	G	56	24	SYNONYMOUS_CODING	Synj2	ENSMUST00000080283	1	6028529	6028531	1049	ACA	ACG
17	6028531	A	G	56	24	SYNONYMOUS_CODING	Synj2	ENSMUST00000115791	1	6028529	6028531	964	ACA	ACG
17	6028531	A	G	56	24	SYNONYMOUS_CODING	Synj2	ENSMUST00000061091	1	6028529	6028531	964	ACA	ACG
17	6028531	A	G	56	24	SYNONYMOUS_CODING	Synj2	ENSMUST00000115790	1	6028529	6028531	964	ACA	ACG
17	6028531	A	G	56	24	SYNONYMOUS_CODING	Synj2	ENSMUST00000115789	1	6028529	6028531	888	ACA	ACG
17	6028531	A	G	56	24	SYNONYMOUS_CODING	Synj2	ENSMUST00000115788	1	6028529	6028531	809	ACA	ACG
17	6028531	A	G	56	24	SYNONYMOUS_CODING	Synj2	ENSMUST00000115787	1	6028529	6028531	809	ACA	ACG
17	6028531	A	G	56	24	SYNONYMOUS_CODING	Synj2	ENSMUST00000115784	1	6028529	6028531	733	ACA	ACG
17	6028531	A	G	56	24	SYNONYMOUS_CODING	Synj2	ENSMUST00000115785	1	6028529	6028531	733	ACA	ACG
17	6028539	G	C	103	22	NON_SYNONYMOUS_CODING	Synj2	ENSMUST00000080283	1	6028538	6028540	1052	AGC	ACC
17	6028539	G	C	103	22	NON_SYNONYMOUS_CODING	Synj2	ENSMUST00000115791	1	6028538	6028540	967	AGC	ACC
17	6028539	G	C	103	22	NON_SYNONYMOUS_CODING	Synj2	ENSMUST00000061091	1	6028538	6028540	967	AGC	ACC
17	6028539	G	C	103	22	NON_SYNONYMOUS_CODING	Synj2	ENSMUST00000115790	1	6028538	6028540	967	AGC	ACC
17	6028539	G	C	103	22	NON_SYNONYMOUS_CODING	Synj2	ENSMUST00000115789	1	6028538	6028540	891	AGC	ACC
17	6028539	G	C	103	22	NON_SYNONYMOUS_CODING	Synj2	ENSMUST00000115788	1	6028538	6028540	812	AGC	ACC
17	6028539	G	C	103	22	NON_SYNONYMOUS_CODING	Synj2	ENSMUST00000115787	1	6028538	6028540	812	AGC	ACC
17	6028539	G	C	103	22	NON_SYNONYMOUS_CODING	Synj2	ENSMUST00000115784	1	6028538	6028540	736	AGC	ACC
17	6028539	G	C	103	22	NON_SYNONYMOUS_CODING	Synj2	ENSMUST00000115785	1	6028538	6028540	736	AGC	ACC
17	6035431	G	T	112	25	NON_SYNONYMOUS_CODING	Synj2	ENSMUST00000080283	1	6035431	6035433	1149	GGT	TGT
17	6035431	G	T	112	25	NON_SYNONYMOUS_CODING	Synj2	ENSMUST00000115791	1	6035431	6035433	1109	GGT	TGT
17	6035431	G	T	112	25	NON_SYNONYMOUS_CODING	Synj2	ENSMUST00000061091	1	6035431	6035433	1109	GGT	TGT
17	6035431	G	T	112	25	NON_SYNONYMOUS_CODING	Synj2	ENSMUST00000115790	1	6035431	6035433	1109	GGT	TGT
17	6035431	G	T	112	25	NON_SYNONYMOUS_CODING	Synj2	ENSMUST00000115789	1	6035431	6035433	988	GGT	TGT
17	6035431	G	T	112	25	NON_SYNONYMOUS_CODING	Synj2	ENSMUST00000115788	1	6035431	6035433	909	GGT	TGT
17	6035431	G	T	112	25	NON_SYNONYMOUS_CODING	Synj2	ENSMUST00000115787	1	6035431	6035433	909	GGT	TGT
17	6035431	G	T	112	25	NON_SYNONYMOUS_CODING	Synj2	ENSMUST00000115785	1	6035431	6035433	833	GGT	TGT
17	6037402	A	C	116	38	NON_SYNONYMOUS_CODING	Synj2	ENSMUST00000080283	1	6037402	6037404	1198	AAC	CAC
17	6037402	A	C	116	38	NON_SYNONYMOUS_CODING	Synj2	ENSMUST00000115790	1	6037402	6037404	1158	AAC	CAC
17	6037402	A	C	116	38	NON_SYNONYMOUS_CODING	Synj2	ENSMUST00000115789	1	6037402	6037404	1037	AAC	CAC
17	6037402	A	C	116	38	NON_SYNONYMOUS_CODING	Synj2	ENSMUST00000115787	1	6037402	6037404	958	AAC	CAC
17	6037402	A	C	116	38	NON_SYNONYMOUS_CODING	Synj2	ENSMUST00000115785	1	6037402	6037404	882	AAC	CAC
17	6037430	C	A	133	32	NON_SYNONYMOUS_CODING	Synj2	ENSMUST00000080283	1	6037429	6037431	1207	ACA	AAA
17	6037430	C	A	133	32	NON_SYNONYMOUS_CODING	Synj2	ENSMUST00000115790	1	6037429	6037431	1167	ACA	AAA
17	6037430	C	A	133	32	NON_SYNONYMOUS_CODING	Synj2	ENSMUST00000115789	1	6037429	6037431	1046	ACA	AAA
17	6037430	C	A	133	32	NON_SYNONYMOUS_CODING	Synj2	ENSMUST00000115787	1	6037429	6037431	967	ACA	AAA
17	6037430	C	A	133	32	NON_SYNONYMOUS_CODING	Synj2	ENSMUST00000115785	1	6037429	6037431	891	ACA	AAA
17	6037714	G	C	109	24	NON_SYNONYMOUS_CODING	Synj2	ENSMUST00000080283	1	6037714	6037716	1302	GTT	CTT
17	6037714	G	C	109	24	NON_SYNONYMOUS_CODING	Synj2	ENSMUST00000115790	1	6037714	6037716	1262	GTT	CTT
17	6037714	G	C	109	24	NON_SYNONYMOUS_CODING	Synj2	ENSMUST00000115789	1	6037714	6037716	1141	GTT	CTT
17	6037714	G	C	109	24	NON_SYNONYMOUS_CODING	Synj2	ENSMUST00000115787	1	6037714	6037716	1062	GTT	CTT
17	6037714	G	C	109	24	NON_SYNONYMOUS_CODING	Synj2	ENSMUST00000115785	1	6037714	6037716	986	GTT	CTT
17	6037828	C	G	126	41	NON_SYNONYMOUS_CODING	Synj2	ENSMUST00000080283	1	6037828	6037830	1340	CAT	GAT
17	6037828	C	G	126	41	NON_SYNONYMOUS_CODING	Synj2	ENSMUST00000115790	1	6037828	6037830	1300	CAT	GAT
17	6037828	C	G	126	41	NON_SYNONYMOUS_CODING	Synj2	ENSMUST00000115789	1	6037828	6037830	1179	CAT	GAT
17	6037828	C	G	126	41	NON_SYNONYMOUS_CODING	Synj2	ENSMUST00000115787	1	6037828	6037830	1100	CAT	GAT
17	6037828	C	G	126	41	NON_SYNONYMOUS_CODING	Synj2	ENSMUST00000115785	1	6037828	6037830	1024	CAT	GAT
17	6037857	G	A	136	33	SYNONYMOUS_CODING	Synj2	ENSMUST00000080283	1	6037855	6037857	1349	GCG	GCA
17	6037857	G	A	136	33	SYNONYMOUS_CODING	Synj2	ENSMUST00000115790	1	6037855	6037857	1309	GCG	GCA
17	6037857	G	A	136	33	SYNONYMOUS_CODING	Synj2	ENSMUST00000115789	1	6037855	6037857	1188	GCG	GCA
17	6037857	G	A	136	33	SYNONYMOUS_CODING	Synj2	ENSMUST00000115787	1	6037855	6037857	1109	GCG	GCA
17	6037857	G	A	136	33	SYNONYMOUS_CODING	Synj2	ENSMUST00000115785	1	6037855	6037857	1033	GCG	GCA
17	6038017	T	G	70	11	NON_SYNONYMOUS_CODING	Synj2	ENSMUST00000080283	1	6038017	6038019	1403	TTG	GTG
17	6038017	T	G	70	11	NON_SYNONYMOUS_CODING	Synj2	ENSMUST00000115790	1	6038017	6038019	1363	TTG	GTG
17	6038017	T	G	70	11	NON_SYNONYMOUS_CODING	Synj2	ENSMUST00000115789	1	6038017	6038019	1242	TTG	GTG
17	6038017	T	G	70	11	NON_SYNONYMOUS_CODING	Synj2	ENSMUST00000115787	1	6038017	6038019	1163	TTG	GTG
17	6038017	T	G	70	11	NON_SYNONYMOUS_CODING	Synj2	ENSMUST00000115785	1	6038017	6038019	1087	TTG	GTG
17	6038018	T	C	70	11	NON_SYNONYMOUS_CODING	Synj2	ENSMUST00000080283	1	6038017	6038019	1403	TTG	TCG
17	6038018	T	C	70	11	NON_SYNONYMOUS_CODING	Synj2	ENSMUST00000115790	1	6038017	6038019	1363	TTG	TCG
17	6038018	T	C	70	11	NON_SYNONYMOUS_CODING	Synj2	ENSMUST00000115789	1	6038017	6038019	1242	TTG	TCG
17	6038018	T	C	70	11	NON_SYNONYMOUS_CODING	Synj2	ENSMUST00000115787	1	6038017	6038019	1163	TTG	TCG
17	6038018	T	C	70	11	NON_SYNONYMOUS_CODING	Synj2	ENSMUST00000115785	1	6038017	6038019	1087	TTG	TCG
17	6056609	T	C	166	43	SPLICE_SITE	Serac1	ENSMUST00000097432	-1	6056609	6056611	388	ACA	ACG
17	6056609	T	C	166	43	SYNONYMOUS_CODING	Serac1	ENSMUST00000097432	-1	6056609	6056611	388	ACA	ACG
17	6056609	T	C	166	43	SPLICE_SITE	Serac1	ENSMUST00000024570	-1	6056609	6056611	358	ACA	ACG
17	6056609	T	C	166	43	SYNONYMOUS_CODING	Serac1	ENSMUST00000024570	-1	6056609	6056611	358	ACA	ACG
17	6056696	A	G	166	43	SYNONYMOUS_CODING	Serac1	ENSMUST00000097432	-1	6056696	6056698	359	GCT	GCC
17	6056696	A	G	166	43	SYNONYMOUS_CODING	Serac1	ENSMUST00000024570	-1	6056696	6056698	329	GCT	GCC
17	6201707	C	T	148	37	SYNONYMOUS_CODING	Tulp4	ENSMUST00000115775	1	6201705	6201707	51	CCC	CCT
17	6201707	C	T	148	37	SYNONYMOUS_CODING	Tulp4	ENSMUST00000039655	1	6201705	6201707	244	CCC	CCT
17	6910316	A	C	118	39	SYNONYMOUS_CODING	Sytl3	ENSMUST00000097430	1	6910314	6910316	222	GGA	GGC
17	6910316	A	C	118	39	SYNONYMOUS_CODING	Sytl3	ENSMUST00000075075	1	6910314	6910316	114	GGA	GGC
17	6910316	A	C	118	39	SYNONYMOUS_CODING	Sytl3	ENSMUST00000115762	1	6910314	6910316	8	GGA	GGC
17	6910316	A	C	118	39	SYNONYMOUS_CODING	Sytl3	ENSMUST00000115761	1	6910314	6910316	8	GGA	GGC
17	6937413	T	C	124	29	NON_SYNONYMOUS_CODING	Sytl3	ENSMUST00000097430	1	6937412	6937414	416	ATG	ACG
17	6937413	T	C	124	29	NON_SYNONYMOUS_CODING	Sytl3	ENSMUST00000075075	1	6937412	6937414	308	ATG	ACG
17	6937413	T	C	124	29	NON_SYNONYMOUS_CODING	Sytl3	ENSMUST00000115762	1	6937412	6937414	202	ATG	ACG
17	6937413	T	C	124	29	NON_SYNONYMOUS_CODING	Sytl3	ENSMUST00000115761	1	6937412	6937414	202	ATG	ACG
17	6937413	T	C	124	29	NON_SYNONYMOUS_CODING	Sytl3	ENSMUST00000115760	1	6937412	6937414	120	ATG	ACG
17	6937413	T	C	124	29	NON_SYNONYMOUS_CODING	Sytl3	ENSMUST00000080509	1	6937412	6937414	120	ATG	ACG
17	6940853	T	C	157	40	SYNONYMOUS_CODING	Sytl3	ENSMUST00000097430	1	6940851	6940853	534	TTT	TTC
17	6940853	T	C	157	40	SYNONYMOUS_CODING	Sytl3	ENSMUST00000075075	1	6940851	6940853	426	TTT	TTC
17	6940853	T	C	157	40	SYNONYMOUS_CODING	Sytl3	ENSMUST00000115762	1	6940851	6940853	320	TTT	TTC
17	6940853	T	C	157	40	SYNONYMOUS_CODING	Sytl3	ENSMUST00000115761	1	6940851	6940853	320	TTT	TTC
17	6940853	T	C	157	40	SYNONYMOUS_CODING	Sytl3	ENSMUST00000115760	1	6940851	6940853	238	TTT	TTC
17	6940853	T	C	157	40	SYNONYMOUS_CODING	Sytl3	ENSMUST00000080509	1	6940851	6940853	238	TTT	TTC
17	6943805	A	G	157	40	SYNONYMOUS_CODING	Ezr	ENSMUST00000064234	-1	6943805	6943807	536	AAT	AAC
17	6943805	A	G	157	40	SYNONYMOUS_CODING	Ezr	ENSMUST00000085833	-1	6943805	6943807	379	AAT	AAC
17	6943805	A	G	157	40	SYNONYMOUS_CODING	Ezr	ENSMUST00000097429	-1	6943805	6943807	535	AAT	AAC
17	6944018	T	C	92	30	SYNONYMOUS_CODING	Ezr	ENSMUST00000064234	-1	6944018	6944020	519	ACA	ACG
17	6944018	T	C	92	30	SYNONYMOUS_CODING	Ezr	ENSMUST00000085833	-1	6944018	6944020	362	ACA	ACG
17	6944018	T	C	92	30	SYNONYMOUS_CODING	Ezr	ENSMUST00000097429	-1	6944018	6944020	518	ACA	ACG
17	6944075	A	G	91	18	SYNONYMOUS_CODING	Ezr	ENSMUST00000064234	-1	6944075	6944077	500	AGT	AGC
17	6944075	A	G	91	18	SYNONYMOUS_CODING	Ezr	ENSMUST00000085833	-1	6944075	6944077	343	AGT	AGC
17	6944075	A	G	91	18	SYNONYMOUS_CODING	Ezr	ENSMUST00000097429	-1	6944075	6944077	499	AGT	AGC
17	6944087	A	G	109	24	SYNONYMOUS_CODING	Ezr	ENSMUST00000064234	-1	6944087	6944089	496	CCT	CCC
17	6944087	A	G	109	24	SYNONYMOUS_CODING	Ezr	ENSMUST00000085833	-1	6944087	6944089	339	CCT	CCC
17	6944087	A	G	109	24	SYNONYMOUS_CODING	Ezr	ENSMUST00000097429	-1	6944087	6944089	495	CCT	CCC
17	6944153	C	T	76	22	SYNONYMOUS_CODING	Ezr	ENSMUST00000064234	-1	6944153	6944155	474	CCG	CCA
17	6944153	C	T	76	22	SYNONYMOUS_CODING	Ezr	ENSMUST00000085833	-1	6944153	6944155	317	CCG	CCA
17	6944153	C	T	76	22	SYNONYMOUS_CODING	Ezr	ENSMUST00000097429	-1	6944153	6944155	473	CCG	CCA
17	6945899	T	C	109	24	SYNONYMOUS_CODING	Ezr	ENSMUST00000064234	-1	6945899	6945901	374	CAA	CAG
17	6945899	T	C	109	24	SYNONYMOUS_CODING	Ezr	ENSMUST00000085833	-1	6945899	6945901	217	CAA	CAG
17	6945899	T	C	109	24	SYNONYMOUS_CODING	Ezr	ENSMUST00000097429	-1	6945899	6945901	373	CAA	CAG
17	6958355	C	G	106	23	SYNONYMOUS_CODING	Ezr	ENSMUST00000064234	-1	6958355	6958357	177	GCG	GCC
17	6958355	C	G	106	23	SYNONYMOUS_CODING	Ezr	ENSMUST00000085833	-1	6958355	6958357	20	GCG	GCC
17	6958355	C	G	106	23	SYNONYMOUS_CODING	Ezr	ENSMUST00000097429	-1	6958355	6958357	176	GCG	GCC
17	6959025	G	A	127	30	SYNONYMOUS_CODING	Ezr	ENSMUST00000064234	-1	6959025	6959027	134	TTC	TTT
17	6959025	G	A	127	30	SYNONYMOUS_CODING	Ezr	ENSMUST00000097429	-1	6959025	6959027	133	TTC	TTT
17	6959043	A	G	130	31	SYNONYMOUS_CODING	Ezr	ENSMUST00000064234	-1	6959043	6959045	128	TAT	TAC
17	6959043	A	G	130	31	SYNONYMOUS_CODING	Ezr	ENSMUST00000097429	-1	6959043	6959045	127	TAT	TAC
17	6959193	A	G	136	33	SYNONYMOUS_CODING	Ezr	ENSMUST00000064234	-1	6959193	6959195	78	TTT	TTC
17	6959193	A	G	136	33	SYNONYMOUS_CODING	Ezr	ENSMUST00000097429	-1	6959193	6959195	77	TTT	TTC
17	6959205	G	A	92	30	SYNONYMOUS_CODING	Ezr	ENSMUST00000064234	-1	6959205	6959207	74	AAC	AAT
17	6959205	G	A	92	30	SYNONYMOUS_CODING	Ezr	ENSMUST00000097429	-1	6959205	6959207	73	AAC	AAT
17	6959238	C	T	112	25	SPLICE_SITE	Ezr	ENSMUST00000064234	-1
17	6959238	C	T	112	25	SPLICE_SITE	Ezr	ENSMUST00000085833	-1
17	6959238	C	T	112	25	SPLICE_SITE	Ezr	ENSMUST00000097429	-1
17	6960214	G	A	136	33	SYNONYMOUS_CODING	Ezr	ENSMUST00000064234	-1	6960212	6960214	59	CTG	TTG
17	6960214	G	A	136	33	SYNONYMOUS_CODING	Ezr	ENSMUST00000097429	-1	6960212	6960214	58	CTG	TTG
17	7152729	C	T	45	17	NON_SYNONYMOUS_CODING	Rshl2b	ENSMUST00000024572	-1	7152728	7152730	49	TGC	TAC
17	7451139	C	T	151	38	SPLICE_SITE	Rps6ka2	ENSMUST00000024575	1
17	7451139	C	T	151	38	SPLICE_SITE	Rps6ka2	ENSMUST00000024619	1
17	7451139	C	T	151	38	SPLICE_SITE	Rps6ka2	ENSMUST00000097427	1
17	7460232	C	T	100	21	SYNONYMOUS_CODING	Rps6ka2	ENSMUST00000024575	1	7460230	7460232	219	TTC	TTT
17	7460232	C	T	100	21	SYNONYMOUS_CODING	Rps6ka2	ENSMUST00000024619	1	7460230	7460232	215	TTC	TTT
17	7460232	C	T	100	21	SYNONYMOUS_CODING	Rps6ka2	ENSMUST00000097427	1	7460230	7460232	130	TTC	TTT
17	7466559	A	C	121	28	SYNONYMOUS_CODING	Rps6ka2	ENSMUST00000024575	1	7466559	7466561	301	AGG	CGG
17	7466559	A	C	121	28	SYNONYMOUS_CODING	Rps6ka2	ENSMUST00000024619	1	7466559	7466561	297	AGG	CGG
17	7486215	C	T	148	37	SYNONYMOUS_CODING	Rps6ka2	ENSMUST00000024575	1	7486213	7486215	391	GAC	GAT
17	7486215	C	T	148	37	SYNONYMOUS_CODING	Rps6ka2	ENSMUST00000024619	1	7486213	7486215	387	GAC	GAT
17	7486245	G	A	124	29	SYNONYMOUS_CODING	Rps6ka2	ENSMUST00000024575	1	7486243	7486245	401	GTG	GTA
17	7486245	G	A	124	29	SYNONYMOUS_CODING	Rps6ka2	ENSMUST00000024619	1	7486243	7486245	397	GTG	GTA
17	7486252	T	A	124	29	SPLICE_SITE	Rps6ka2	ENSMUST00000024575	1
17	7486252	T	A	124	29	SPLICE_SITE	Rps6ka2	ENSMUST00000024619	1
17	7500475	A	G	85	16	SYNONYMOUS_CODING	Rps6ka2	ENSMUST00000024575	1	7500473	7500475	644	GCA	GCG
17	7500475	A	G	85	16	SYNONYMOUS_CODING	Rps6ka2	ENSMUST00000024619	1	7500473	7500475	648	GCA	GCG
17	7500488	A	G	58	7	SPLICE_SITE	Rps6ka2	ENSMUST00000024575	1
17	7500488	A	G	58	7	SPLICE_SITE	Rps6ka2	ENSMUST00000024619	1
17	7530795	A	G	45	12	NON_SYNONYMOUS_CODING	ENSMUSG00000071322	ENSMUST00000095726	1	7530795	7530797	57	ATA	GTA
17	7530891	G	A	9	35	NON_SYNONYMOUS_CODING	ENSMUSG00000071322	ENSMUST00000095726	1	7530891	7530893	89	GAG	AAG
17	7537578	G	A	39	60	NON_SYNONYMOUS_CODING	ENSMUSG00000071322	ENSMUST00000095726	1	7537578	7537580	211	GCT	ACT
17	7556761	C	G	92	30	NON_SYNONYMOUS_CODING	Ttll2	ENSMUST00000115747	-1	7556759	7556761	39	GCC	CCC
17	7610423	G	A	49	40	NON_SYNONYMOUS_CODING	5830477G23Rik	ENSMUST00000115745	-1	7610421	7610423	132	CCG	TCG
17	7932185	G	A	92	31	SYNONYMOUS_CODING	Fndc1	ENSMUST00000097425	-1	7932185	7932187	1698	CGC	CGT
17	7939422	T	G	130	31	SPLICE_SITE	Fndc1	ENSMUST00000097425	-1
17	7939458	A	G	169	44	SYNONYMOUS_CODING	Fndc1	ENSMUST00000097425	-1	7939458	7939460	1580	AGT	AGC
17	8361894	T	C	53	22	SPLICE_SITE	Fgfr1op	ENSMUST00000097419	1
17	8361894	T	C	53	22	SPLICE_SITE	Fgfr1op	ENSMUST00000024636	1
17	8361908	T	G	130	43	SYNONYMOUS_CODING	Fgfr1op	ENSMUST00000097419	1	8361906	8361908	55	ACT	ACG
17	8361908	T	G	130	43	SYNONYMOUS_CODING	Fgfr1op	ENSMUST00000024636	1	8361906	8361908	55	ACT	ACG
17	8362921	T	A	142	35	SYNONYMOUS_CODING	Fgfr1op	ENSMUST00000097419	1	8362919	8362921	117	ATT	ATA
17	8362921	T	A	142	35	SYNONYMOUS_CODING	Fgfr1op	ENSMUST00000024636	1	8362919	8362921	117	ATT	ATA
17	8362954	A	G	113	37	SYNONYMOUS_CODING	Fgfr1op	ENSMUST00000097419	1	8362952	8362954	128	TTA	TTG
17	8362954	A	G	113	37	SYNONYMOUS_CODING	Fgfr1op	ENSMUST00000024636	1	8362952	8362954	128	TTA	TTG
17	8368421	T	G	139	34	NON_SYNONYMOUS_CODING	Fgfr1op	ENSMUST00000097419	1	8368420	8368422	186	ATC	AGC
17	8368432	C	T	85	35	NON_SYNONYMOUS_CODING	Fgfr1op	ENSMUST00000097419	1	8368432	8368434	190	CCT	TCT
17	8375314	T	C	175	46	SYNONYMOUS_CODING	Fgfr1op	ENSMUST00000097419	1	8375312	8375314	267	TAT	TAC
17	8375314	T	C	175	46	SYNONYMOUS_CODING	Fgfr1op	ENSMUST00000024636	1	8375312	8375314	247	TAT	TAC
17	8377359	A	T	136	33	SYNONYMOUS_CODING	Fgfr1op	ENSMUST00000097419	1	8377357	8377359	300	CCA	CCT
17	8377359	A	T	136	33	SYNONYMOUS_CODING	Fgfr1op	ENSMUST00000024636	1	8377357	8377359	280	CCA	CCT
17	8448616	G	A	155	51	ESSENTIAL_SPLICE_SITE	Ccr6	ENSMUST00000097418	1
17	8449561	A	C	98	32	SYNONYMOUS_CODING	Ccr6	ENSMUST00000097418	1	8449559	8449561	244	GCA	GCC
17	8481555	G	A	148	49	NON_SYNONYMOUS_CODING	Brp44l	ENSMUST00000024637	1	8481554	8481556	66	CGT	CAT
17	8514695	C	T	178	47	SYNONYMOUS_CODING	Sft2d1	ENSMUST00000097417	1	8514695	8514697	116	CTG	TTG
17	8534067	C	G	73	12	SYNONYMOUS_CODING	Prr18	ENSMUST00000069742	1	8534065	8534067	63	CCC	CCG
17	8534139	G	A	67	10	SYNONYMOUS_CODING	Prr18	ENSMUST00000069742	1	8534137	8534139	87	CTG	CTA
17	8534169	C	T	70	11	SYNONYMOUS_CODING	Prr18	ENSMUST00000069742	1	8534167	8534169	97	TCC	TCT
17	8610964	A	G	119	34	NON_SYNONYMOUS_CODING	T2	ENSMUST00000082148	1	8610964	8610966	62	ACC	GCC
17	8611062	A	G	148	37	SYNONYMOUS_CODING	T2	ENSMUST00000082148	1	8611060	8611062	94	AGA	AGG
17	8611067	A	G	133	32	NON_SYNONYMOUS_CODING	T2	ENSMUST00000082148	1	8611066	8611068	96	CAA	CGA
17	8614541	C	T	136	33	NON_SYNONYMOUS_CODING	T2	ENSMUST00000082148	1	8614540	8614542	125	ACA	ATA
17	8628137	G	T	124	29	SYNONYMOUS_CODING	T	ENSMUST00000074667	1	8628135	8628137	96	ACG	ACT
17	8628266	G	T	139	34	SYNONYMOUS_CODING	T	ENSMUST00000074667	1	8628264	8628266	139	GCG	GCT
17	8628317	A	G	90	24	SYNONYMOUS_CODING	T	ENSMUST00000074667	1	8628315	8628317	156	GGA	GGG
17	8629884	C	T	145	36	SYNONYMOUS_CODING	T	ENSMUST00000074667	1	8629882	8629884	216	GCC	GCT
17	8632779	T	C	154	39	SYNONYMOUS_CODING	T	ENSMUST00000074667	1	8632777	8632779	303	TAT	TAC
17	8634464	T	C	148	37	SYNONYMOUS_CODING	T	ENSMUST00000074667	1	8634462	8634464	347	TAT	TAC
17	8634728	T	C	102	32	SYNONYMOUS_CODING	T	ENSMUST00000074667	1	8634726	8634728	435	TCT	TCC
17	8949822	G	A	181	48	SPLICE_SITE	Pde10a	ENSMUST00000115722	1
17	8949822	G	A	181	48	SPLICE_SITE	Pde10a	ENSMUST00000115724	1
17	8949933	C	T	137	43	SYNONYMOUS_CODING	Pde10a	ENSMUST00000115722	1	8949931	8949933	8	GGC	GGT
17	8949933	C	T	137	43	SYNONYMOUS_CODING	Pde10a	ENSMUST00000115724	1	8949931	8949933	8	GGC	GGT
17	9073345	G	A	145	36	ESSENTIAL_SPLICE_SITE	Pde10a	ENSMUST00000024647	1
17	9086256	C	T	93	28	SYNONYMOUS_CODING	Pde10a	ENSMUST00000115718	1	9086254	9086256	4	GGC	GGT
17	9086281	T	C	106	23	NON_SYNONYMOUS_CODING	Pde10a	ENSMUST00000115718	1	9086281	9086283	13	TTC	CTC
17	9117097	T	C	163	42	SYNONYMOUS_CODING	Pde10a	ENSMUST00000115717	1	9117095	9117097	3	GGT	GGC
17	9134053	G	A	184	49	SYNONYMOUS_CODING	Pde10a	ENSMUST00000115715	1	9134051	9134053	68	CGG	CGA
17	9134053	G	A	184	49	SYNONYMOUS_CODING	Pde10a	ENSMUST00000115724	1	9134051	9134053	142	CGG	CGA
17	9134053	G	A	184	49	SYNONYMOUS_CODING	Pde10a	ENSMUST00000089085	1	9134051	9134053	148	CGG	CGA
17	9134053	G	A	184	49	SYNONYMOUS_CODING	Pde10a	ENSMUST00000115720	1	9134051	9134053	131	CGG	CGA
17	9134053	G	A	184	49	SYNONYMOUS_CODING	Pde10a	ENSMUST00000024647	1	9134051	9134053	68	CGG	CGA
17	9134053	G	A	184	49	SYNONYMOUS_CODING	Pde10a	ENSMUST00000115718	1	9134051	9134053	149	CGG	CGA
17	9134053	G	A	184	49	SYNONYMOUS_CODING	Pde10a	ENSMUST00000115717	1	9134051	9134053	79	CGG	CGA
17	9135808	T	C	163	42	SYNONYMOUS_CODING	Pde10a	ENSMUST00000115715	1	9135806	9135808	123	ATT	ATC
17	9135808	T	C	163	42	SYNONYMOUS_CODING	Pde10a	ENSMUST00000115724	1	9135806	9135808	197	ATT	ATC
17	9135808	T	C	163	42	SYNONYMOUS_CODING	Pde10a	ENSMUST00000089085	1	9135806	9135808	203	ATT	ATC
17	9135808	T	C	163	42	SYNONYMOUS_CODING	Pde10a	ENSMUST00000115720	1	9135806	9135808	186	ATT	ATC
17	9135808	T	C	163	42	SYNONYMOUS_CODING	Pde10a	ENSMUST00000024647	1	9135806	9135808	123	ATT	ATC
17	9135808	T	C	163	42	SYNONYMOUS_CODING	Pde10a	ENSMUST00000115718	1	9135806	9135808	204	ATT	ATC
17	9135808	T	C	163	42	SYNONYMOUS_CODING	Pde10a	ENSMUST00000115717	1	9135806	9135808	134	ATT	ATC
17	9155777	C	T	188	50	SYNONYMOUS_CODING	Pde10a	ENSMUST00000115715	1	9155775	9155777	402	TTC	TTT
17	9155777	C	T	188	50	SYNONYMOUS_CODING	Pde10a	ENSMUST00000115724	1	9155775	9155777	476	TTC	TTT
17	9155777	C	T	188	50	SYNONYMOUS_CODING	Pde10a	ENSMUST00000089085	1	9155775	9155777	482	TTC	TTT
17	9155777	C	T	188	50	SYNONYMOUS_CODING	Pde10a	ENSMUST00000115720	1	9155775	9155777	465	TTC	TTT
17	9155777	C	T	188	50	SYNONYMOUS_CODING	Pde10a	ENSMUST00000024647	1	9155775	9155777	402	TTC	TTT
17	9155777	C	T	188	50	SYNONYMOUS_CODING	Pde10a	ENSMUST00000115718	1	9155775	9155777	483	TTC	TTT
17	9155777	C	T	188	50	SYNONYMOUS_CODING	Pde10a	ENSMUST00000115717	1	9155775	9155777	413	TTC	TTT
17	9155777	C	T	188	50	SYNONYMOUS_CODING	Pde10a	ENSMUST00000115708	1	9155775	9155777	198	TTC	TTT
17	9160304	G	T	127	30	SYNONYMOUS_CODING	Pde10a	ENSMUST00000115715	1	9160302	9160304	479	GCG	GCT
17	9160304	G	T	127	30	SYNONYMOUS_CODING	Pde10a	ENSMUST00000115724	1	9160302	9160304	553	GCG	GCT
17	9160304	G	T	127	30	SYNONYMOUS_CODING	Pde10a	ENSMUST00000089085	1	9160302	9160304	559	GCG	GCT
17	9160304	G	T	127	30	SYNONYMOUS_CODING	Pde10a	ENSMUST00000115720	1	9160302	9160304	542	GCG	GCT
17	9160304	G	T	127	30	SYNONYMOUS_CODING	Pde10a	ENSMUST00000024647	1	9160302	9160304	479	GCG	GCT
17	9160304	G	T	127	30	SYNONYMOUS_CODING	Pde10a	ENSMUST00000115718	1	9160302	9160304	560	GCG	GCT
17	9160304	G	T	127	30	SYNONYMOUS_CODING	Pde10a	ENSMUST00000115717	1	9160302	9160304	490	GCG	GCT
17	9160304	G	T	127	30	SYNONYMOUS_CODING	Pde10a	ENSMUST00000115708	1	9160302	9160304	275	GCG	GCT
17	9167669	G	A	172	45	SYNONYMOUS_CODING	Pde10a	ENSMUST00000115715	1	9167667	9167669	609	GCG	GCA
17	9167669	G	A	172	45	SYNONYMOUS_CODING	Pde10a	ENSMUST00000115724	1	9167667	9167669	683	GCG	GCA
17	9167669	G	A	172	45	SYNONYMOUS_CODING	Pde10a	ENSMUST00000089085	1	9167667	9167669	689	GCG	GCA
17	9167669	G	A	172	45	SYNONYMOUS_CODING	Pde10a	ENSMUST00000115720	1	9167667	9167669	672	GCG	GCA
17	9167669	G	A	172	45	SYNONYMOUS_CODING	Pde10a	ENSMUST00000024647	1	9167667	9167669	609	GCG	GCA
17	9167669	G	A	172	45	SYNONYMOUS_CODING	Pde10a	ENSMUST00000115718	1	9167667	9167669	690	GCG	GCA
17	9167669	G	A	172	45	SYNONYMOUS_CODING	Pde10a	ENSMUST00000115717	1	9167667	9167669	620	GCG	GCA
17	9167669	G	A	172	45	SYNONYMOUS_CODING	Pde10a	ENSMUST00000115708	1	9167667	9167669	405	GCG	GCA
17	9181279	A	G	154	39	SYNONYMOUS_CODING	1700010I14Rik	ENSMUST00000024650	1	9181277	9181279	6	GAA	GAG
17	9185084	C	T	139	46	NON_SYNONYMOUS_CODING	1700010I14Rik	ENSMUST00000024650	1	9185084	9185086	67	CGC	TGC
17	9185113	C	G	115	39	SYNONYMOUS_CODING	1700010I14Rik	ENSMUST00000024650	1	9185111	9185113	76	CCC	CCG
17	9185154	A	C	136	33	NON_SYNONYMOUS_CODING	1700010I14Rik	ENSMUST00000024650	1	9185153	9185155	90	AAA	ACA
17	9188059	T	A	172	45	SPLICE_SITE	1700010I14Rik	ENSMUST00000024650	1
17	9189945	A	G	121	28	SYNONYMOUS_CODING	1700010I14Rik	ENSMUST00000024650	1	9189943	9189945	339	CTA	CTG
17	9194649	A	C	103	46	NON_SYNONYMOUS_CODING	1700010I14Rik	ENSMUST00000024650	1	9194649	9194651	372	AAG	CAG
17	9200873	G	C	130	31	SPLICE_SITE	1700010I14Rik	ENSMUST00000024650	1	9200872	9200874	465	CGA	CCA
17	9200873	G	C	130	31	NON_SYNONYMOUS_CODING	1700010I14Rik	ENSMUST00000024650	1	9200872	9200874	465	CGA	CCA
17	9860575	A	G	103	22	SYNONYMOUS_CODING	Pabpc3	ENSMUST00000057190	-1	9860575	9860577	637	GTT	GTC
17	9860589	C	A	109	24	NON_SYNONYMOUS_CODING	Pabpc3	ENSMUST00000057190	-1	9860587	9860589	633	GCA	TCA
17	9860595	G	A	103	22	STOP_GAINED	Pabpc3	ENSMUST00000057190	-1	9860593	9860595	631	CAG	TAG
17	9860894	G	A	133	32	NON_SYNONYMOUS_CODING	Pabpc3	ENSMUST00000057190	-1	9860893	9860895	531	CCT	CTT
17	9860899	C	T	148	37	SYNONYMOUS_CODING	Pabpc3	ENSMUST00000057190	-1	9860899	9860901	529	CAG	CAA
17	9861175	C	T	151	38	SYNONYMOUS_CODING	Pabpc3	ENSMUST00000057190	-1	9861175	9861177	437	CAG	CAA
17	9861239	G	A	118	27	NON_SYNONYMOUS_CODING	Pabpc3	ENSMUST00000057190	-1	9861238	9861240	416	CCG	CTG
17	9861739	T	A	191	51	NON_SYNONYMOUS_CODING	Pabpc3	ENSMUST00000057190	-1	9861739	9861741	249	GAA	GAT
17	9862066	G	A	163	42	SYNONYMOUS_CODING	Pabpc3	ENSMUST00000057190	-1	9862066	9862068	140	TAC	TAT
17	9862294	G	A	139	34	SYNONYMOUS_CODING	Pabpc3	ENSMUST00000057190	-1	9862294	9862296	64	GAC	GAT
17	9862426	G	A	127	30	SYNONYMOUS_CODING	Pabpc3	ENSMUST00000057190	-1	9862426	9862428	20	CCC	CCT
17	11430442	A	G	116	38	NON_SYNONYMOUS_CODING	Park2	ENSMUST00000066658	1	11430442	11430444	95	ATA	GTA
17	11430442	A	G	116	38	NON_SYNONYMOUS_CODING	Park2	ENSMUST00000115696	1	11430442	11430444	94	ATA	GTA
17	11627506	A	G	151	38	SPLICE_SITE	Park2	ENSMUST00000066658	1
17	11828182	T	C	154	39	SYNONYMOUS_CODING	Park2	ENSMUST00000066658	1	11828180	11828182	245	CCT	CCC
17	11828209	T	C	130	31	SYNONYMOUS_CODING	Park2	ENSMUST00000066658	1	11828207	11828209	254	CGT	CGC
17	11924439	G	A	142	35	SYNONYMOUS_CODING	ENSMUSG00000073464	ENSMUST00000097412	-1	11924439	11924441	127	CTC	CTT
17	11924457	T	G	133	32	SYNONYMOUS_CODING	ENSMUSG00000073464	ENSMUST00000097412	-1	11924457	11924459	121	CCA	CCC
17	11924501	G	A	85	16	STOP_GAINED	ENSMUSG00000073464	ENSMUST00000097412	-1	11924499	11924501	107	CAG	TAG
17	11924502	C	T	85	16	NON_SYNONYMOUS_CODING	ENSMUSG00000073464	ENSMUST00000097412	-1	11924502	11924504	106	ATG	ATA
17	11924541	C	T	61	8	SYNONYMOUS_CODING	ENSMUSG00000073464	ENSMUST00000097412	-1	11924541	11924543	93	ACG	ACA
17	11924597	G	A	101	33	NON_SYNONYMOUS_CODING	ENSMUSG00000073464	ENSMUST00000097412	-1	11924595	11924597	75	CCA	TCA
17	11924614	A	G	90	29	NON_SYNONYMOUS_CODING	ENSMUSG00000073464	ENSMUST00000097412	-1	11924613	11924615	69	CTG	CCG
17	11924663	G	T	133	32	NON_SYNONYMOUS_CODING	ENSMUSG00000073464	ENSMUST00000097412	-1	11924661	11924663	53	CAA	AAA
17	11924675	G	T	140	46	NON_SYNONYMOUS_CODING	ENSMUSG00000073464	ENSMUST00000097412	-1	11924673	11924675	49	CAC	AAC
17	11924715	G	A	127	30	SYNONYMOUS_CODING	ENSMUSG00000073464	ENSMUST00000097412	-1	11924715	11924717	35	GAC	GAT
17	12047590	T	C	130	31	SPLICE_SITE	Park2	ENSMUST00000066658	1
17	12047646	T	G	112	25	SYNONYMOUS_CODING	Park2	ENSMUST00000066658	1	12047644	12047646	327	GGT	GGG
17	12196905	T	A	138	50	SPLICE_SITE	Park2	ENSMUST00000066658	1
17	12196968	C	T	184	49	NON_SYNONYMOUS_CODING	Park2	ENSMUST00000066658	1	12196968	12196970	379	CTC	TTC
17	12254459	C	T	139	34	SYNONYMOUS_CODING	Park2	ENSMUST00000066658	1	12254457	12254459	444	TGC	TGT
17	12254498	A	G	160	41	SYNONYMOUS_CODING	Park2	ENSMUST00000066658	1	12254496	12254498	457	GGA	GGG
17	12344559	C	T	194	52	SPLICE_SITE	Agpat4	ENSMUST00000024594	1
17	12391615	T	C	112	25	SPLICE_SITE	Agpat4	ENSMUST00000024594	1
17	12409574	G	A	157	40	SYNONYMOUS_CODING	Agpat4	ENSMUST00000024594	1	12409572	12409574	286	GAG	GAA
17	12409715	T	C	104	31	SYNONYMOUS_CODING	Agpat4	ENSMUST00000024594	1	12409713	12409715	333	GGT	GGC
17	12428044	A	G	132	48	SYNONYMOUS_CODING	Map3k4	ENSMUST00000089058	-1	12428044	12428046	1412	GAT	GAC
17	12428044	A	G	132	48	SYNONYMOUS_CODING	Map3k4	ENSMUST00000074585	-1	12428044	12428046	1360	GAT	GAC
17	12430906	A	G	154	39	SPLICE_SITE	Map3k4	ENSMUST00000089058	-1	12430906	12430908	1338	ATT	ATC
17	12430906	A	G	154	39	SYNONYMOUS_CODING	Map3k4	ENSMUST00000089058	-1	12430906	12430908	1338	ATT	ATC
17	12430906	A	G	154	39	SPLICE_SITE	Map3k4	ENSMUST00000074585	-1	12430906	12430908	1286	ATT	ATC
17	12430906	A	G	154	39	SYNONYMOUS_CODING	Map3k4	ENSMUST00000074585	-1	12430906	12430908	1286	ATT	ATC
17	12435611	A	G	124	29	SYNONYMOUS_CODING	Map3k4	ENSMUST00000089058	-1	12435611	12435613	1182	GCT	GCC
17	12447916	C	T	108	30	NON_SYNONYMOUS_CODING	Map3k4	ENSMUST00000089058	-1	12447914	12447916	915	GCT	ACT
17	12447916	C	T	108	30	NON_SYNONYMOUS_CODING	Map3k4	ENSMUST00000074585	-1	12447914	12447916	915	GCT	ACT
17	12450800	G	A	73	23	SYNONYMOUS_CODING	Map3k4	ENSMUST00000089058	-1	12450800	12450802	775	AAC	AAT
17	12450800	G	A	73	23	SYNONYMOUS_CODING	Map3k4	ENSMUST00000074585	-1	12450800	12450802	775	AAC	AAT
17	12450800	G	A	73	23	SYNONYMOUS_CODING	Map3k4	ENSMUST00000115691	1	12450798	12450800	113	CCG	CCA
17	12463744	G	A	97	33	SYNONYMOUS_CODING	Map3k4	ENSMUST00000089058	-1	12463744	12463746	555	GAC	GAT
17	12463744	G	A	97	33	SYNONYMOUS_CODING	Map3k4	ENSMUST00000074585	-1	12463744	12463746	555	GAC	GAT
17	12464018	A	G	82	23	NON_SYNONYMOUS_CODING	Map3k4	ENSMUST00000089058	-1	12464017	12464019	464	GTG	GCG
17	12464018	A	G	82	23	NON_SYNONYMOUS_CODING	Map3k4	ENSMUST00000074585	-1	12464017	12464019	464	GTG	GCG
17	12464099	A	C	109	24	NON_SYNONYMOUS_CODING	Map3k4	ENSMUST00000089058	-1	12464098	12464100	437	GTC	GGC
17	12464099	A	C	109	24	NON_SYNONYMOUS_CODING	Map3k4	ENSMUST00000074585	-1	12464098	12464100	437	GTC	GGC
17	12464175	G	A	103	22	SYNONYMOUS_CODING	Map3k4	ENSMUST00000089058	-1	12464173	12464175	412	CTA	TTA
17	12464175	G	A	103	22	SYNONYMOUS_CODING	Map3k4	ENSMUST00000074585	-1	12464173	12464175	412	CTA	TTA
17	12464194	G	A	91	18	SYNONYMOUS_CODING	Map3k4	ENSMUST00000089058	-1	12464194	12464196	405	ACC	ACT
17	12464194	G	A	91	18	SYNONYMOUS_CODING	Map3k4	ENSMUST00000074585	-1	12464194	12464196	405	ACC	ACT
17	12464440	C	G	124	29	NON_SYNONYMOUS_CODING	Map3k4	ENSMUST00000089058	-1	12464440	12464442	323	CAG	CAC
17	12464440	C	G	124	29	NON_SYNONYMOUS_CODING	Map3k4	ENSMUST00000074585	-1	12464440	12464442	323	CAG	CAC
17	12464468	A	G	115	26	NON_SYNONYMOUS_CODING	Map3k4	ENSMUST00000089058	-1	12464467	12464469	314	TTG	TCG
17	12464468	A	G	115	26	NON_SYNONYMOUS_CODING	Map3k4	ENSMUST00000074585	-1	12464467	12464469	314	TTG	TCG
17	12464489	C	T	139	34	NON_SYNONYMOUS_CODING	Map3k4	ENSMUST00000089058	-1	12464488	12464490	307	GGA	GAA
17	12464489	C	T	139	34	NON_SYNONYMOUS_CODING	Map3k4	ENSMUST00000074585	-1	12464488	12464490	307	GGA	GAA
17	12470948	C	T	96	31	NON_SYNONYMOUS_CODING	Map3k4	ENSMUST00000089058	-1	12470947	12470949	54	CGC	CAC
17	12470948	C	T	96	31	NON_SYNONYMOUS_CODING	Map3k4	ENSMUST00000074585	-1	12470947	12470949	54	CGC	CAC
17	12575033	T	C	127	30	SYNONYMOUS_CODING	Plg	ENSMUST00000014578	1	12575031	12575033	45	GGT	GGC
17	12575037	T	G	133	32	NON_SYNONYMOUS_CODING	Plg	ENSMUST00000014578	1	12575037	12575039	47	TCG	GCG
17	12581411	C	T	166	43	SYNONYMOUS_CODING	Plg	ENSMUST00000014578	1	12581409	12581411	116	TCC	TCT
17	12585996	A	C	124	29	SYNONYMOUS_CODING	Plg	ENSMUST00000014578	1	12585996	12585998	242	AGG	CGG
17	12586013	A	C	124	29	SYNONYMOUS_CODING	Plg	ENSMUST00000014578	1	12586011	12586013	247	ACA	ACC
17	12588508	A	G	54	15	NON_SYNONYMOUS_CODING	Plg	ENSMUST00000014578	1	12588508	12588510	270	AGC	GGC
17	12604389	T	C	154	39	NON_SYNONYMOUS_CODING	Plg	ENSMUST00000014578	1	12604388	12604390	649	TTG	TCG
17	12618565	T	C	136	33	SYNONYMOUS_CODING	Slc22a3	ENSMUST00000024595	-1	12618565	12618567	466	TCA	TCG
17	12619599	T	C	166	43	SYNONYMOUS_CODING	Slc22a3	ENSMUST00000024595	-1	12619599	12619601	440	GGA	GGG
17	12626468	G	A	118	27	SYNONYMOUS_CODING	Slc22a3	ENSMUST00000024595	-1	12626468	12626470	378	TTC	TTT
17	12650438	T	C	121	40	SYNONYMOUS_CODING	Slc22a3	ENSMUST00000024595	-1	12650438	12650440	311	GGA	GGG
17	12650457	C	T	115	38	NON_SYNONYMOUS_CODING	Slc22a3	ENSMUST00000024595	-1	12650456	12650458	305	CGC	CAC
17	12652714	A	G	91	28	SYNONYMOUS_CODING	Slc22a3	ENSMUST00000024595	-1	12652714	12652716	196	TTT	TTC
17	12777329	A	G	100	21	SYNONYMOUS_CODING	Slc22a2	ENSMUST00000046959	1	12777327	12777329	61	CGA	CGG
17	12792070	T	C	148	37	SYNONYMOUS_CODING	Slc22a2	ENSMUST00000046959	1	12792068	12792070	222	TAT	TAC
17	12801196	T	C	145	36	SYNONYMOUS_CODING	Slc22a2	ENSMUST00000046959	1	12801196	12801198	290	TTG	CTG
17	12802859	A	G	127	30	NON_SYNONYMOUS_CODING	Slc22a2	ENSMUST00000046959	1	12802859	12802861	329	ATG	GTG
17	12843763	T	C	142	35	NON_SYNONYMOUS_CODING	Slc22a1	ENSMUST00000024596	-1	12843761	12843763	526	ATT	GTT
17	12843794	C	T	124	29	SYNONYMOUS_CODING	Slc22a1	ENSMUST00000024596	-1	12843794	12843796	515	CCG	CCA
17	12843807	G	A	103	22	NON_SYNONYMOUS_CODING	Slc22a1	ENSMUST00000024596	-1	12843806	12843808	511	ACC	ATC
17	12857387	T	C	121	28	SYNONYMOUS_CODING	Slc22a1	ENSMUST00000024596	-1	12857387	12857389	237	ACA	ACG
17	12868265	G	A	97	29	SYNONYMOUS_CODING	Slc22a1	ENSMUST00000024596	-1	12868265	12868267	87	AGC	AGT
17	12876894	A	G	127	30	SYNONYMOUS_CODING	Igf2r	ENSMUST00000024599	-1	12876894	12876896	2378	AAT	AAC
17	12879541	G	A	161	55	SYNONYMOUS_CODING	Igf2r	ENSMUST00000024599	-1	12879541	12879543	2256	ACC	ACT
17	12879625	A	G	104	31	SYNONYMOUS_CODING	Igf2r	ENSMUST00000024599	-1	12879625	12879627	2228	GAT	GAC
17	12879652	A	G	175	46	SYNONYMOUS_CODING	Igf2r	ENSMUST00000024599	-1	12879652	12879654	2219	TTT	TTC
17	12881909	C	T	112	25	SYNONYMOUS_CODING	Igf2r	ENSMUST00000024599	-1	12881909	12881911	2131	ACG	ACA
17	12886089	C	T	133	32	NON_SYNONYMOUS_CODING	Igf2r	ENSMUST00000024599	-1	12886088	12886090	1839	GGC	GAC
17	12886862	A	G	145	36	SPLICE_SITE	Igf2r	ENSMUST00000024599	-1
17	12906851	A	G	172	45	SYNONYMOUS_CODING	Igf2r	ENSMUST00000024599	-1	12906851	12906853	883	CAT	CAC
17	12907865	A	G	160	41	SYNONYMOUS_CODING	Igf2r	ENSMUST00000024599	-1	12907865	12907867	789	GCT	GCC
17	12908736	C	T	118	27	SPLICE_SITE	Igf2r	ENSMUST00000024599	-1
17	12910236	A	G	119	36	SYNONYMOUS_CODING	Igf2r	ENSMUST00000024599	-1	12910236	12910238	596	TCT	TCC
17	12915039	T	C	102	28	NON_SYNONYMOUS_CODING	Igf2r	ENSMUST00000024599	-1	12915037	12915039	474	AAT	GAT
17	12919187	C	T	184	49	SYNONYMOUS_CODING	Igf2r	ENSMUST00000024599	-1	12919187	12919189	355	ACG	ACA
17	13007596	G	A	121	28	NON_SYNONYMOUS_CODING	2810051F02Rik	ENSMUST00000079529	1	13007596	13007598	67	GAC	AAC
17	13007600	T	G	118	27	NON_SYNONYMOUS_CODING	2810051F02Rik	ENSMUST00000079529	1	13007599	13007601	68	ATC	AGC
17	13009433	T	C	130	42	NON_SYNONYMOUS_CODING	D17Ertd663e	ENSMUST00000105044	1	13009432	13009434	35	GTG	GCG
17	13009640	C	T	145	36	NON_SYNONYMOUS_CODING	D17Ertd663e	ENSMUST00000105044	1	13009639	13009641	104	CCA	CTA
17	13034564	G	A	172	45	SYNONYMOUS_CODING	Mas1	ENSMUST00000089015	-1	13034564	13034566	279	TAC	TAT
17	13070178	G	A	88	17	SYNONYMOUS_CODING	Mrgprh	ENSMUST00000075296	1	13070176	13070178	146	CAG	CAA
17	13070694	G	C	147	49	SYNONYMOUS_CODING	Mrgprh	ENSMUST00000075296	1	13070692	13070694	318	TCG	TCC
17	13102321	T	G	127	30	SPLICE_SITE	Pnldc1	ENSMUST00000097408	-1
17	13106650	C	A	101	33	NON_SYNONYMOUS_CODING	Mrpl18	ENSMUST00000079121	-1	13106648	13106650	153	GCG	TCG
17	13117195	A	T	178	47	SYNONYMOUS_CODING	Tcp1	ENSMUST00000089024	1	13117193	13117195	508	ATA	ATT
17	13117687	T	C	67	11	NON_SYNONYMOUS_CODING	Acat3	ENSMUST00000043923	-1	13117685	13117687	345	AAT	GAT
17	13120295	G	A	159	53	SYNONYMOUS_CODING	Acat3	ENSMUST00000043923	-1	13120295	13120297	222	CCC	CCT
17	13120315	C	T	150	52	NON_SYNONYMOUS_CODING	Acat3	ENSMUST00000043923	-1	13120313	13120315	216	GTG	ATG
17	13132880	A	G	47	39	SPLICE_SITE	Acat3	ENSMUST00000043923	-1
17	13137280	A	G	122	44	SYNONYMOUS_CODING	Acat2	ENSMUST00000007005	-1	13137278	13137280	337	TTA	CTA
17	13140314	G	A	160	41	SYNONYMOUS_CODING	Acat2	ENSMUST00000007005	-1	13140314	13140316	222	CCC	CCT
17	13140334	C	T	143	41	NON_SYNONYMOUS_CODING	Acat2	ENSMUST00000007005	-1	13140332	13140334	216	GTG	ATG
17	13160362	T	C	142	35	NON_SYNONYMOUS_CODING	Wtap	ENSMUST00000007007	-1	13160361	13160363	388	AAT	AGT
17	13160868	C	T	148	54	SYNONYMOUS_CODING	Wtap	ENSMUST00000007007	-1	13160868	13160870	219	CAG	CAA
17	13168266	T	C	91	25	SYNONYMOUS_CODING	Wtap	ENSMUST00000007007	-1	13168266	13168268	116	GCA	GCG
17	13173688	G	A	145	46	SPLICE_SITE	Wtap	ENSMUST00000007007	-1	13173688	13173690	91	ACC	ACT
17	13173688	G	A	145	46	SYNONYMOUS_CODING	Wtap	ENSMUST00000007007	-1	13173688	13173690	91	ACC	ACT
17	13173712	T	C	90	29	SYNONYMOUS_CODING	Wtap	ENSMUST00000007007	-1	13173712	13173714	83	AAA	AAG
17	13418689	A	T	40	51	STOP_GAINED	Smok2a	ENSMUST00000080647	1	13418689	13418691	96	AAA	TAA
17	13419087	A	G	148	37	SYNONYMOUS_CODING	Smok2a	ENSMUST00000080647	1	13419085	13419087	228	GAA	GAG
17	13419095	G	A	151	45	NON_SYNONYMOUS_CODING	Smok2a	ENSMUST00000080647	1	13419094	13419096	231	CGG	CAG
17	13419153	T	A	172	45	NON_SYNONYMOUS_CODING	Smok2a	ENSMUST00000080647	1	13419151	13419153	250	CAT	CAA
17	13419217	A	G	101	33	NON_SYNONYMOUS_CODING	Smok2a	ENSMUST00000080647	1	13419217	13419219	272	ATG	GTG
17	13419235	A	G	100	21	NON_SYNONYMOUS_CODING	Smok2a	ENSMUST00000080647	1	13419235	13419237	278	AAA	GAA
17	13419673	T	C	97	44	NON_SYNONYMOUS_CODING	Smok2a	ENSMUST00000080647	1	13419673	13419675	424	TGT	CGT
17	13419735	C	T	218	60	SYNONYMOUS_CODING	Smok2a	ENSMUST00000080647	1	13419733	13419735	444	GAC	GAT
17	13428072	T	C	45	46	SYNONYMOUS_CODING	MGI:1351488	ENSMUST00000059824	1	13428070	13428072	104	TGT	TGC
17	13428211	G	A	119	78	NON_SYNONYMOUS_CODING	MGI:1351488	ENSMUST00000059824	1	13428211	13428213	151	GAC	AAC
17	13428344	G	A	129	44	NON_SYNONYMOUS_CODING	MGI:1351488	ENSMUST00000059824	1	13428343	13428345	195	AGC	AAC
17	13428861	T	C	63	16	SYNONYMOUS_CODING	MGI:1351488	ENSMUST00000059824	1	13428859	13428861	367	CTT	CTC
17	13429115	G	A	108	40	NON_SYNONYMOUS_CODING	MGI:1351488	ENSMUST00000059824	1	13429114	13429116	452	AGT	AAT
17	13429242	C	T	66	31	SYNONYMOUS_CODING	MGI:1351488	ENSMUST00000059824	1	13429240	13429242	494	CAC	CAT
17	13560965	C	T	44	43	SYNONYMOUS_CODING	ENSMUSG00000052469	ENSMUST00000080075	1	13560963	13560965	313	GAC	GAT
17	13560965	C	T	44	43	SYNONYMOUS_CODING	ENSMUSG00000052469	ENSMUST00000097403	1	13560963	13560965	288	GAC	GAT
17	13709736	G	A	9	43	NON_SYNONYMOUS_CODING	ENSMUSG00000060417	ENSMUST00000074512	1	13709735	13709737	40	TGC	TAC
17	13709831	T	A	7	58	NON_SYNONYMOUS_CODING	ENSMUSG00000060417	ENSMUST00000074512	1	13709831	13709833	72	TCT	ACT
17	13850972	C	T	133	32	ESSENTIAL_SPLICE_SITE	Tcte2	ENSMUST00000053376	-1
17	13851077	T	G	151	38	NON_SYNONYMOUS_CODING	Tcte2	ENSMUST00000053376	-1	13851075	13851077	48	AGC	CGC
17	13851077	T	G	151	38	NON_SYNONYMOUS_CODING	Tcte2	ENSMUST00000089013	-1	13851077	13851079	92	AAA	AAC
17	13854537	G	A	117	33	SYNONYMOUS_CODING	Tcte2	ENSMUST00000089013	-1	13854537	13854539	66	CCC	CCT
17	13865006	T	A	184	49	NON_SYNONYMOUS_CODING	Tcte2	ENSMUST00000053376	-1	13865005	13865007	6	AAG	ATG
17	13865006	T	A	184	49	NON_SYNONYMOUS_CODING	Tcte2	ENSMUST00000089013	-1	13865005	13865007	6	AAG	ATG
17	13946031	A	G	126	40	SYNONYMOUS_CODING	Mllt4	ENSMUST00000077439	1	13946029	13946031	135	AAA	AAG
17	13965933	C	T	151	38	SPLICE_SITE	Mllt4	ENSMUST00000077439	1
17	13987809	A	G	124	29	SYNONYMOUS_CODING	Mllt4	ENSMUST00000077439	1	13987807	13987809	718	ACA	ACG
17	14086061	C	T	116	48	NON_SYNONYMOUS_CODING	EG635895	ENSMUST00000088809	1	14086061	14086063	228	CCT	TCT
17	14086111	A	G	38	39	SYNONYMOUS_CODING	EG635895	ENSMUST00000088809	1	14086109	14086111	244	GGA	GGG
17	14086249	T	G	55	7	SYNONYMOUS_CODING	EG635895	ENSMUST00000088809	1	14086247	14086249	290	CCT	CCG
17	14086311	A	C	41	10	NON_SYNONYMOUS_CODING	EG635895	ENSMUST00000088809	1	14086310	14086312	311	AAA	ACA
17	14086505	T	C	46	14	NON_SYNONYMOUS_CODING	EG635895	ENSMUST00000088809	1	14086505	14086507	376	TCC	CCC
17	14086546	A	G	37	7	SYNONYMOUS_CODING	EG635895	ENSMUST00000088809	1	14086544	14086546	389	CAA	CAG
17	14086548	A	T	25	7	NON_SYNONYMOUS_CODING	EG635895	ENSMUST00000088809	1	14086547	14086549	390	GAG	GTG
17	14086695	G	A	46	19	NON_SYNONYMOUS_CODING	EG635895	ENSMUST00000088809	1	14086694	14086696	439	AGC	AAC
17	14086885	C	G	38	9	NON_SYNONYMOUS_CODING	EG635895	ENSMUST00000088809	1	14086883	14086885	502	AGC	AGG
17	14332592	C	A	78	25	SPLICE_SITE	Dact2	ENSMUST00000053218	-1
17	14332970	G	A	87	29	SYNONYMOUS_CODING	Dact2	ENSMUST00000053218	-1	14332970	14332972	658	AGC	AGT
17	14333005	T	C	90	29	NON_SYNONYMOUS_CODING	Dact2	ENSMUST00000053218	-1	14333003	14333005	647	ACC	GCC
17	14333657	C	T	91	27	SYNONYMOUS_CODING	Dact2	ENSMUST00000053218	-1	14333657	14333659	429	CAG	CAA
17	14334322	G	A	136	33	SPLICE_SITE	Dact2	ENSMUST00000053218	-1
17	14335035	G	A	118	37	SYNONYMOUS_CODING	Dact2	ENSMUST00000053218	-1	14335035	14335037	138	AGC	AGT
17	14335078	G	C	115	26	NON_SYNONYMOUS_CODING	Dact2	ENSMUST00000053218	-1	14335077	14335079	124	GCT	GGT
17	14336250	T	A	154	39	SYNONYMOUS_CODING	Dact2	ENSMUST00000053218	-1	14336250	14336252	84	ACA	ACT
17	14336293	G	A	142	35	SPLICE_SITE	Dact2	ENSMUST00000053218	-1
17	14340602	A	G	47	10	SYNONYMOUS_CODING	Dact2	ENSMUST00000053218	-1	14340602	14340604	45	GCT	GCC
17	14462625	C	T	93	28	SYNONYMOUS_CODING	Smoc2	ENSMUST00000024660	1	14462623	14462625	56	GAC	GAT
17	14473642	T	C	109	24	SYNONYMOUS_CODING	Smoc2	ENSMUST00000024660	1	14473640	14473642	115	GAT	GAC
17	14481351	G	C	184	49	NON_SYNONYMOUS_CODING	Smoc2	ENSMUST00000024660	1	14481351	14481353	161	GTG	CTG
17	14485704	C	T	139	34	SPLICE_SITE	Smoc2	ENSMUST00000024660	1
17	14505937	T	C	153	48	SYNONYMOUS_CODING	Smoc2	ENSMUST00000024660	1	14505935	14505937	220	CAT	CAC
17	14506042	C	T	150	48	SYNONYMOUS_CODING	Smoc2	ENSMUST00000024660	1	14506040	14506042	255	ACC	ACT
17	14526389	T	C	191	51	NON_SYNONYMOUS_CODING	4930474M22Rik	ENSMUST00000049726	-1	14526387	14526389	91	AAG	GAG
17	14527486	C	A	200	64	NON_SYNONYMOUS_CODING	4930474M22Rik	ENSMUST00000049726	-1	14527485	14527487	66	TGC	TTC
17	14536576	C	T	118	27	SYNONYMOUS_CODING	Smoc2	ENSMUST00000024660	1	14536574	14536576	403	TCC	TCT
17	14536576	C	T	118	27	SYNONYMOUS_CODING	Smoc2	ENSMUST00000115646	1	14536574	14536576	78	TCC	TCT
17	14538575	T	A	10	8	NON_SYNONYMOUS_CODING	Smoc2	ENSMUST00000024660	1	14538575	14538577	438	TCT	ACT
17	14538575	T	A	10	8	NON_SYNONYMOUS_CODING	Smoc2	ENSMUST00000115646	1	14538575	14538577	113	TCT	ACT
17	14807802	G	A	154	39	SYNONYMOUS_CODING	Thbs2	ENSMUST00000024659	-1	14807802	14807804	1024	TAC	TAT
17	14807817	G	C	115	26	NON_SYNONYMOUS_CODING	Thbs2	ENSMUST00000024659	-1	14807817	14807819	1019	GAC	GAG
17	14807829	A	G	74	18	SYNONYMOUS_CODING	Thbs2	ENSMUST00000024659	-1	14807829	14807831	1015	TAT	TAC
17	14810155	C	T	118	27	SYNONYMOUS_CODING	Thbs2	ENSMUST00000024659	-1	14810155	14810157	923	TCG	TCA
17	14810218	A	G	154	39	SYNONYMOUS_CODING	Thbs2	ENSMUST00000024659	-1	14810218	14810220	902	AAT	AAC
17	14815736	T	C	142	35	NON_SYNONYMOUS_CODING	Thbs2	ENSMUST00000024659	-1	14815735	14815737	703	AAC	AGC
17	14816731	T	C	153	51	SYNONYMOUS_CODING	Thbs2	ENSMUST00000024659	-1	14816731	14816733	630	CAA	CAG
17	14816773	G	T	131	38	SYNONYMOUS_CODING	Thbs2	ENSMUST00000024659	-1	14816773	14816775	616	GGC	GGA
17	14816776	C	G	139	34	SYNONYMOUS_CODING	Thbs2	ENSMUST00000024659	-1	14816776	14816778	615	CCG	CCC
17	14816821	A	G	154	39	SYNONYMOUS_CODING	Thbs2	ENSMUST00000024659	-1	14816821	14816823	600	ATT	ATC
17	14817292	T	A	90	29	SPLICE_SITE	Thbs2	ENSMUST00000024659	-1
17	14817313	T	C	95	29	SYNONYMOUS_CODING	Thbs2	ENSMUST00000024659	-1	14817313	14817315	546	AGA	AGG
17	14818247	T	C	88	17	SPLICE_SITE	Thbs2	ENSMUST00000024659	-1	14818247	14818249	492	CCA	CCG
17	14818247	T	C	88	17	SYNONYMOUS_CODING	Thbs2	ENSMUST00000024659	-1	14818247	14818249	492	CCA	CCG
17	14822915	A	T	124	29	SYNONYMOUS_CODING	Thbs2	ENSMUST00000024659	-1	14822915	14822917	243	ACT	ACA
17	14827076	T	C	126	40	SYNONYMOUS_CODING	Thbs2	ENSMUST00000024659	-1	14827076	14827078	89	CAA	CAG
17	15028707	G	C	124	29	SYNONYMOUS_CODING	Wdr27	ENSMUST00000060103	-1	15028707	15028709	676	CGC	CGG
17	15045562	G	C	61	19	NON_SYNONYMOUS_CODING	Wdr27	ENSMUST00000060103	-1	15045560	15045562	545	CCA	GCA
17	15045622	T	G	181	48	NON_SYNONYMOUS_CODING	Wdr27	ENSMUST00000060103	-1	15045620	15045622	525	AAG	CAG
17	15052700	T	C	178	47	SPLICE_SITE	Wdr27	ENSMUST00000060103	-1	15052700	15052702	461	CCA	CCG
17	15052700	T	C	178	47	SYNONYMOUS_CODING	Wdr27	ENSMUST00000060103	-1	15052700	15052702	461	CCA	CCG
17	15052707	A	G	172	45	NON_SYNONYMOUS_CODING	Wdr27	ENSMUST00000060103	-1	15052706	15052708	459	TTG	TCG
17	15054251	G	A	124	29	NON_SYNONYMOUS_CODING	Wdr27	ENSMUST00000060103	-1	15054249	15054251	427	CCT	TCT
17	15055117	T	C	130	31	NON_SYNONYMOUS_CODING	Wdr27	ENSMUST00000060103	-1	15055115	15055117	359	ATG	GTG
17	15198034	G	A	165	50	SPLICE_SITE	9030025P20Rik	ENSMUST00000040594	1	15198034	15198036	133	GTT	ATT
17	15198034	G	A	165	50	NON_SYNONYMOUS_CODING	9030025P20Rik	ENSMUST00000040594	1	15198034	15198036	133	GTT	ATT
17	15198034	G	A	165	50	SPLICE_SITE	9030025P20Rik	ENSMUST00000097393	1	15198034	15198036	581	GTT	ATT
17	15198034	G	A	165	50	NON_SYNONYMOUS_CODING	9030025P20Rik	ENSMUST00000097393	1	15198034	15198036	581	GTT	ATT
17	15198034	G	A	165	50	SPLICE_SITE	9030025P20Rik	ENSMUST00000097394	1
17	15485969	G	T	85	16	SPLICE_SITE	ENSMUSG00000073453	ENSMUST00000097391	-1
17	15486752	A	C	148	37	NON_SYNONYMOUS_CODING	ENSMUSG00000073453	ENSMUST00000097391	-1	15486751	15486753	33	GTA	GGA
17	15486773	C	T	130	40	NON_SYNONYMOUS_CODING	ENSMUSG00000073453	ENSMUST00000097391	-1	15486772	15486774	26	AGT	AAT
17	15486835	G	A	175	46	SYNONYMOUS_CODING	ENSMUSG00000073453	ENSMUST00000097391	-1	15486835	15486837	5	TGC	TGT
17	15505717	C	T	127	30	SYNONYMOUS_CODING	Dll1	ENSMUST00000014917	-1	15505717	15505719	553	GTG	GTA
17	15507236	A	G	106	23	NON_SYNONYMOUS_CODING	Dll1	ENSMUST00000014917	-1	15507235	15507237	394	TTG	TCG
17	15507237	A	C	81	23	NON_SYNONYMOUS_CODING	Dll1	ENSMUST00000014917	-1	15507235	15507237	394	TTG	GTG
17	15510531	G	A	100	38	SYNONYMOUS_CODING	Dll1	ENSMUST00000014917	-1	15510531	15510533	179	GAC	GAT
17	15510876	G	A	148	37	SYNONYMOUS_CODING	Dll1	ENSMUST00000014917	-1	15510876	15510878	129	GAC	GAT
17	15511735	A	G	79	14	SYNONYMOUS_CODING	Dll1	ENSMUST00000014917	-1	15511735	15511737	81	GCT	GCC
17	15538848	C	T	115	26	SYNONYMOUS_CODING	4932442K08Rik	ENSMUST00000055352	1	15538846	15538848	41	ATC	ATT
17	15538896	G	A	124	29	SYNONYMOUS_CODING	4932442K08Rik	ENSMUST00000055352	1	15538894	15538896	57	TCG	TCA
17	15539088	A	G	104	34	SYNONYMOUS_CODING	4932442K08Rik	ENSMUST00000055352	1	15539086	15539088	121	TCA	TCG
17	15539130	T	C	166	43	SYNONYMOUS_CODING	4932442K08Rik	ENSMUST00000055352	1	15539128	15539130	135	TCT	TCC
17	15539230	C	G	130	40	NON_SYNONYMOUS_CODING	4932442K08Rik	ENSMUST00000055352	1	15539230	15539232	169	CAG	GAG
17	15539589	A	C	136	45	SYNONYMOUS_CODING	4932442K08Rik	ENSMUST00000055352	1	15539587	15539589	288	CTA	CTC
17	15539754	T	A	197	53	SYNONYMOUS_CODING	4932442K08Rik	ENSMUST00000055352	1	15539752	15539754	343	ATT	ATA
17	15561302	G	A	121	28	SYNONYMOUS_CODING	4932442K08Rik	ENSMUST00000055352	1	15561300	15561302	731	CGG	CGA
17	15561323	T	C	109	24	SYNONYMOUS_CODING	4932442K08Rik	ENSMUST00000055352	1	15561321	15561323	738	CAT	CAC
17	15568600	A	C	154	39	SPLICE_SITE	4932442K08Rik	ENSMUST00000055352	1
17	15613143	T	C	124	29	SYNONYMOUS_CODING	Psmb1	ENSMUST00000014913	-1	15613143	15613145	188	GTA	GTG
17	15613172	G	A	172	45	SPLICE_SITE	Psmb1	ENSMUST00000014913	-1
17	15627151	A	G	140	44	SYNONYMOUS_CODING	Psmb1	ENSMUST00000014913	-1	15627151	15627153	133	GTT	GTC
17	15635197	C	A	136	33	SYNONYMOUS_CODING	Psmb1	ENSMUST00000014913	-1	15635197	15635199	10	GTG	GTT
17	15641366	A	G	75	29	SYNONYMOUS_CODING	Tbp	ENSMUST00000014911	1	15641364	15641366	61	CAA	CAG
17	15641366	A	G	75	29	SYNONYMOUS_CODING	Tbp	ENSMUST00000080441	1	15641364	15641366	61	CAA	CAG
17	15664214	A	C	79	14	SYNONYMOUS_CODING	Pdcd2	ENSMUST00000054450	-1	15664214	15664216	8	CCT	CCG
17	15692566	C	T	184	49	NON_SYNONYMOUS_CODING	Prdm9	ENSMUST00000038416	-1	15692564	15692566	13	GAG	AAG
17	15862241	G	A	178	47	NON_SYNONYMOUS_CODING	Chd1	ENSMUST00000024627	1	15862240	15862242	21	GGT	GAT
17	15862387	C	G	107	35	NON_SYNONYMOUS_CODING	Chd1	ENSMUST00000024627	1	15862387	15862389	70	CGA	GGA
17	15862425	C	T	155	47	SYNONYMOUS_CODING	Chd1	ENSMUST00000024627	1	15862423	15862425	82	GAC	GAT
17	15867510	A	G	160	41	SYNONYMOUS_CODING	Chd1	ENSMUST00000024627	1	15867508	15867510	166	GAA	GAG
17	15867727	A	C	117	33	NON_SYNONYMOUS_CODING	Chd1	ENSMUST00000024627	1	15867726	15867728	200	AAT	ACT
17	15876611	G	A	145	36	SYNONYMOUS_CODING	Chd1	ENSMUST00000024627	1	15876609	15876611	709	GAG	GAA
17	15879142	T	C	180	61	SYNONYMOUS_CODING	Chd1	ENSMUST00000024627	1	15879140	15879142	732	TAT	TAC
17	15886460	C	T	122	38	SYNONYMOUS_CODING	Chd1	ENSMUST00000024627	1	15886460	15886462	946	CTG	TTG
17	15886999	A	G	145	36	SPLICE_SITE	Chd1	ENSMUST00000024627	1
17	15891932	T	C	133	32	SYNONYMOUS_CODING	Chd1	ENSMUST00000024627	1	15891930	15891932	1093	TAT	TAC
17	15893751	T	C	103	22	SYNONYMOUS_CODING	Chd1	ENSMUST00000024627	1	15893749	15893751	1140	GGT	GGC
17	15893757	C	T	84	24	SYNONYMOUS_CODING	Chd1	ENSMUST00000024627	1	15893755	15893757	1142	CCC	CCT
17	15894629	A	C	124	36	SYNONYMOUS_CODING	Chd1	ENSMUST00000024627	1	15894627	15894629	1161	ACA	ACC
17	15894668	T	C	129	47	SYNONYMOUS_CODING	Chd1	ENSMUST00000024627	1	15894666	15894668	1174	TGT	TGC
17	15898375	T	C	145	36	SPLICE_SITE	Chd1	ENSMUST00000024627	1
17	15899379	T	C	87	28	NON_SYNONYMOUS_CODING	Chd1	ENSMUST00000024627	1	15899379	15899381	1381	TCC	CCC
17	15899393	A	G	136	33	SYNONYMOUS_CODING	Chd1	ENSMUST00000024627	1	15899391	15899393	1385	GTA	GTG
17	15899454	T	G	148	37	NON_SYNONYMOUS_CODING	Chd1	ENSMUST00000024627	1	15899454	15899456	1406	TCT	GCT
17	15899468	T	C	118	39	SYNONYMOUS_CODING	Chd1	ENSMUST00000024627	1	15899466	15899468	1410	GAT	GAC
17	15904456	A	C	154	39	NON_SYNONYMOUS_CODING	Chd1	ENSMUST00000024627	1	15904456	15904458	1523	ATT	CTT
17	15944688	G	C	112	25	SYNONYMOUS_CODING	Rgmb	ENSMUST00000057264	-1	15944688	15944690	244	GCC	GCG
17	17110670	G	C	151	38	NON_SYNONYMOUS_CODING	BC002059	ENSMUST00000071374	1	17110669	17110671	266	TGT	TCT
17	17224466	A	G	15	64	SYNONYMOUS_CODING	BC018101	ENSMUST00000115587	1	17224464	17224466	159	GAA	GAG
17	17224466	A	G	15	64	SYNONYMOUS_CODING	BC018101	ENSMUST00000097390	1	17224464	17224466	118	GAA	GAG
17	17224466	A	G	15	64	SYNONYMOUS_CODING	BC018101	ENSMUST00000075143	1	17224464	17224466	158	GAA	GAG
17	17282465	T	C	119	38	NON_SYNONYMOUS_CODING	Zfp97	ENSMUST00000115583	1	17282465	17282467	421	TTT	CTT
17	17282469	A	C	68	34	NON_SYNONYMOUS_CODING	Zfp97	ENSMUST00000115583	1	17282468	17282470	422	CAA	CCA
17	17282540	A	C	120	48	NON_SYNONYMOUS_CODING	Zfp97	ENSMUST00000115583	1	17282540	17282542	446	AAC	CAC
17	17514675	C	A	169	44	SPLICE_SITE	Riok2	ENSMUST00000024620	1
17	17517834	C	G	156	52	SYNONYMOUS_CODING	Riok2	ENSMUST00000024620	1	17517832	17517834	127	CTC	CTG
17	17522578	A	G	197	53	SYNONYMOUS_CODING	Riok2	ENSMUST00000024620	1	17522576	17522578	271	GAA	GAG
17	17524196	G	T	160	41	SYNONYMOUS_CODING	Riok2	ENSMUST00000024620	1	17524194	17524196	347	GTG	GTT
17	17524261	C	T	136	33	NON_SYNONYMOUS_CODING	Riok2	ENSMUST00000024620	1	17524260	17524262	369	TCG	TTG
17	17524291	G	A	97	20	NON_SYNONYMOUS_CODING	Riok2	ENSMUST00000024620	1	17524290	17524292	379	GGC	GAC
17	17524293	G	A	103	22	NON_SYNONYMOUS_CODING	Riok2	ENSMUST00000024620	1	17524293	17524295	380	GGC	AGC
17	17524361	G	A	130	43	SYNONYMOUS_CODING	Riok2	ENSMUST00000024620	1	17524359	17524361	402	GAG	GAA
17	17524544	A	C	64	9	SPLICE_SITE	Riok2	ENSMUST00000024620	1
17	17530454	A	G	109	24	SYNONYMOUS_CODING	Riok2	ENSMUST00000024620	1	17530452	17530454	505	ACA	ACG
17	17580686	A	G	116	38	SYNONYMOUS_CODING	Lix1	ENSMUST00000115576	1	17580684	17580686	107	CTA	CTG
17	17849707	G	A	172	45	SYNONYMOUS_CODING	ENSMUSG00000080317	ENSMUST00000116665	1	17849705	17849707	119	CAG	CAA
17	17849765	A	G	128	47	NON_SYNONYMOUS_CODING	ENSMUSG00000080317	ENSMUST00000116665	1	17849765	17849767	139	AGT	GGT
17	17849971	T	C	139	34	SYNONYMOUS_CODING	ENSMUSG00000080317	ENSMUST00000116665	1	17849969	17849971	207	GGT	GGC
17	17850413	T	C	124	41	NON_SYNONYMOUS_CODING	ENSMUSG00000080317	ENSMUST00000116665	1	17850413	17850415	355	TAT	CAT
17	17870214	G	A	178	47	NON_SYNONYMOUS_CODING	ENSMUSG00000079903	ENSMUST00000116019	1	17870214	17870216	7	GTG	ATG
17	17870391	A	G	156	52	NON_SYNONYMOUS_CODING	ENSMUSG00000079903	ENSMUST00000116019	1	17870391	17870393	66	ATT	GTT
17	17870490	A	G	118	39	NON_SYNONYMOUS_CODING	ENSMUSG00000079903	ENSMUST00000116019	1	17870490	17870492	99	ACA	GCA
17	17870522	A	G	139	34	SYNONYMOUS_CODING	ENSMUSG00000079903	ENSMUST00000116019	1	17870520	17870522	109	GGA	GGG
17	17870555	A	G	81	26	SYNONYMOUS_CODING	ENSMUSG00000079903	ENSMUST00000116019	1	17870553	17870555	120	TTA	TTG
17	17870666	T	C	142	35	SYNONYMOUS_CODING	ENSMUSG00000079903	ENSMUST00000116019	1	17870664	17870666	157	CTT	CTC
17	17870667	G	A	118	37	NON_SYNONYMOUS_CODING	ENSMUSG00000079903	ENSMUST00000116019	1	17870667	17870669	158	GTC	ATC
17	17870745	A	C	157	40	NON_SYNONYMOUS_CODING	ENSMUSG00000079903	ENSMUST00000116019	1	17870745	17870747	184	AAC	CAC
17	17871071	C	T	133	43	SYNONYMOUS_CODING	ENSMUSG00000079903	ENSMUST00000116019	1	17871069	17871071	292	GTC	GTT
17	17980825	G	A	142	35	SYNONYMOUS_CODING	Has1	ENSMUST00000003762	-1	17980825	17980827	505	TAC	TAT
17	17980915	G	A	90	34	SYNONYMOUS_CODING	Has1	ENSMUST00000003762	-1	17980915	17980917	475	TGC	TGT
17	17980945	C	T	112	25	SYNONYMOUS_CODING	Has1	ENSMUST00000003762	-1	17980945	17980947	465	CTG	CTA
17	17980959	C	G	100	21	NON_SYNONYMOUS_CODING	Has1	ENSMUST00000003762	-1	17980957	17980959	461	GTG	CTG
17	17981011	C	T	91	18	SYNONYMOUS_CODING	Has1	ENSMUST00000003762	-1	17981011	17981013	443	GTG	GTA
17	17981068	C	A	115	26	SYNONYMOUS_CODING	Has1	ENSMUST00000003762	-1	17981068	17981070	424	GTG	GTT
17	17981224	G	A	107	35	SYNONYMOUS_CODING	Has1	ENSMUST00000003762	-1	17981224	17981226	372	TCC	TCT
17	17986962	T	C	115	26	SYNONYMOUS_CODING	Has1	ENSMUST00000003762	-1	17986962	17986964	220	AAA	AAG
17	17987073	G	T	124	29	SYNONYMOUS_CODING	Has1	ENSMUST00000003762	-1	17987073	17987075	183	GTC	GTA
17	17987184	C	T	121	28	SYNONYMOUS_CODING	Has1	ENSMUST00000003762	-1	17987184	17987186	146	CTG	CTA
17	17987236	T	C	79	22	NON_SYNONYMOUS_CODING	Has1	ENSMUST00000003762	-1	17987235	17987237	129	CAC	CGC
17	17987559	T	C	76	13	SYNONYMOUS_CODING	Has1	ENSMUST00000003762	-1	17987559	17987561	21	CGA	CGG
17	17987561	G	T	55	16	SYNONYMOUS_CODING	Has1	ENSMUST00000003762	-1	17987559	17987561	21	CGA	AGA
17	17987606	G	A	124	29	NON_SYNONYMOUS_CODING	Has1	ENSMUST00000003762	-1	17987604	17987606	6	CCA	TCA
17	18013811	A	G	148	37	SYNONYMOUS_CODING	Fpr1	ENSMUST00000061516	-1	18013811	18013813	293	GCT	GCC
17	18014564	G	T	151	38	SYNONYMOUS_CODING	Fpr1	ENSMUST00000061516	-1	18014564	18014566	42	GCC	GCA
17	18024863	T	G	209	57	SPLICE_SITE	Fpr-rs2	ENSMUST00000064068	1
17	18024863	T	G	209	57	SPLICE_SITE	Fprl1	ENSMUST00000054871	1
17	18030250	A	T	55	6	SYNONYMOUS_CODING	Fpr-rs2	ENSMUST00000064068	1	18030248	18030250	181	GGA	GGT
17	18030410	A	C	140	46	NON_SYNONYMOUS_CODING	Fpr-rs2	ENSMUST00000064068	1	18030410	18030412	235	AAT	CAT
17	18030652	T	C	153	50	SYNONYMOUS_CODING	Fpr-rs2	ENSMUST00000064068	1	18030650	18030652	315	CAT	CAC
17	18030706	T	C	130	31	SYNONYMOUS_CODING	Fpr-rs2	ENSMUST00000064068	1	18030704	18030706	333	AGT	AGC
17	18030716	A	C	148	37	NON_SYNONYMOUS_CODING	Fpr-rs2	ENSMUST00000064068	1	18030716	18030718	337	ACC	CCC
17	18048044	G	A	85	16	NON_SYNONYMOUS_CODING	ENSMUSG00000079902	ENSMUST00000116018	-1	18048042	18048044	290	CGC	TGC
17	18048169	C	T	92	31	NON_SYNONYMOUS_CODING	ENSMUSG00000079902	ENSMUST00000116018	-1	18048168	18048170	248	CGC	CAC
17	18048258	C	T	74	26	SYNONYMOUS_CODING	ENSMUSG00000079902	ENSMUST00000116018	-1	18048258	18048260	218	GGG	GGA
17	18048284	T	C	70	11	NON_SYNONYMOUS_CODING	ENSMUSG00000079902	ENSMUST00000116018	-1	18048282	18048284	210	ATG	GTG
17	18048299	T	C	91	18	NON_SYNONYMOUS_CODING	ENSMUSG00000079902	ENSMUST00000116018	-1	18048297	18048299	205	AAG	GAG
17	18048305	G	A	91	18	NON_SYNONYMOUS_CODING	ENSMUSG00000079902	ENSMUST00000116018	-1	18048303	18048305	203	CTC	TTC
17	18048367	C	A	100	21	NON_SYNONYMOUS_CODING	ENSMUSG00000079902	ENSMUST00000116018	-1	18048366	18048368	182	TGT	TTT
17	18048392	G	A	98	30	NON_SYNONYMOUS_CODING	ENSMUSG00000079902	ENSMUST00000116018	-1	18048390	18048392	174	CTC	TTC
17	18048408	A	G	103	33	SYNONYMOUS_CODING	ENSMUSG00000079902	ENSMUST00000116018	-1	18048408	18048410	168	GTT	GTC
17	18048454	G	T	76	13	NON_SYNONYMOUS_CODING	ENSMUSG00000079902	ENSMUST00000116018	-1	18048453	18048455	153	GCA	GAA
17	18048458	T	C	76	13	NON_SYNONYMOUS_CODING	ENSMUSG00000079902	ENSMUST00000116018	-1	18048456	18048458	152	AAA	GAA
17	18048531	C	G	28	3	NON_SYNONYMOUS_CODING	ENSMUSG00000079902	ENSMUST00000116018	-1	18048531	18048533	127	GAG	GAC
17	18048575	T	C	142	35	NON_SYNONYMOUS_CODING	ENSMUSG00000079902	ENSMUST00000116018	-1	18048573	18048575	113	AAG	GAG
17	18048684	C	T	109	24	SYNONYMOUS_CODING	ENSMUSG00000079902	ENSMUST00000116018	-1	18048684	18048686	76	AGG	AGA
17	18048685	C	T	112	25	NON_SYNONYMOUS_CODING	ENSMUSG00000079902	ENSMUST00000116018	-1	18048684	18048686	76	AGG	AAG
17	18048819	C	G	106	23	NON_SYNONYMOUS_CODING	ENSMUSG00000079902	ENSMUST00000116018	-1	18048819	18048821	31	CAG	CAC
17	18048900	C	T	61	14	SYNONYMOUS_CODING	ENSMUSG00000079902	ENSMUST00000116018	-1	18048900	18048902	4	GAG	GAA
17	18107457	T	C	221	61	SYNONYMOUS_CODING	Fprl1	ENSMUST00000054871	1	18107457	18107459	9	TTG	CTG
17	18107457	T	C	221	61	SYNONYMOUS_CODING	Fprl1	ENSMUST00000115565	1	18107457	18107459	9	TTG	CTG
17	18108232	G	T	172	45	NON_SYNONYMOUS_CODING	Fprl1	ENSMUST00000054871	1	18108231	18108233	267	TGG	TTG
17	18108232	G	T	172	45	NON_SYNONYMOUS_CODING	Fprl1	ENSMUST00000115565	1	18108231	18108233	267	TGG	TTG
17	18108234	C	T	163	42	NON_SYNONYMOUS_CODING	Fprl1	ENSMUST00000054871	1	18108234	18108236	268	CTC	TTC
17	18108234	C	T	163	42	NON_SYNONYMOUS_CODING	Fprl1	ENSMUST00000115565	1	18108234	18108236	268	CTC	TTC
17	18159135	C	G	175	46	NON_SYNONYMOUS_CODING	Fpr-rs4	ENSMUST00000095651	1	18159135	18159137	147	CTT	GTT
17	18159492	A	G	175	46	NON_SYNONYMOUS_CODING	Fpr-rs4	ENSMUST00000095651	1	18159492	18159494	266	ATC	GTC
17	18198958	A	G	168	56	NON_SYNONYMOUS_CODING	NP_001098011.1	ENSMUST00000116664	1	18198958	18198960	22	AGG	GGG
17	18199741	T	C	87	40	SYNONYMOUS_CODING	NP_001098011.1	ENSMUST00000116664	1	18199739	18199741	171	TGT	TGC
17	18199742	A	C	68	36	NON_SYNONYMOUS_CODING	NP_001098011.1	ENSMUST00000116664	1	18199742	18199744	172	ATA	CTA
17	18199834	T	C	114	34	SYNONYMOUS_CODING	NP_001098011.1	ENSMUST00000116664	1	18199832	18199834	202	TAT	TAC
17	18203482	G	A	1	45	SYNONYMOUS_CODING	NP_001098011.1	ENSMUST00000116664	1	18203480	18203482	440	GCG	GCA
17	18380912	G	A	169	44	SYNONYMOUS_CODING	NP_001098013.1	ENSMUST00000116663	-1	18380912	18380914	657	ATC	ATT
17	18390304	T	C	139	46	NON_SYNONYMOUS_CODING	NP_001098013.1	ENSMUST00000116663	-1	18390302	18390304	439	AAG	GAG
17	18393206	C	T	162	56	NON_SYNONYMOUS_CODING	NP_001098013.1	ENSMUST00000116663	-1	18393204	18393206	362	GCT	ACT
17	18394724	G	T	172	45	SPLICE_SITE	NP_001098013.1	ENSMUST00000116663	-1
17	18441139	A	C	181	48	NON_SYNONYMOUS_CODING	ENSMUSG00000079698	ENSMUST00000079206	1	18441139	18441141	60	AAA	CAA
17	18441947	C	T	178	47	NON_SYNONYMOUS_CODING	ENSMUSG00000079698	ENSMUST00000079206	1	18441946	18441948	217	ACT	ATT
17	18441947	C	T	178	47	NON_SYNONYMOUS_CODING	ENSMUSG00000079698	ENSMUST00000116662	1	18441946	18441948	103	ACT	ATT
17	18442140	T	C	104	34	SYNONYMOUS_CODING	ENSMUSG00000079698	ENSMUST00000079206	1	18442138	18442140	281	GAT	GAC
17	18442140	T	C	104	34	SYNONYMOUS_CODING	ENSMUSG00000079698	ENSMUST00000116662	1	18442138	18442140	167	GAT	GAC
17	18442150	C	T	160	41	NON_SYNONYMOUS_CODING	ENSMUSG00000079698	ENSMUST00000079206	1	18442150	18442152	285	CAT	TAT
17	18442150	C	T	160	41	NON_SYNONYMOUS_CODING	ENSMUSG00000079698	ENSMUST00000116662	1	18442150	18442152	171	CAT	TAT
17	18442173	T	C	142	35	SYNONYMOUS_CODING	ENSMUSG00000079698	ENSMUST00000079206	1	18442171	18442173	292	ACT	ACC
17	18442173	T	C	142	35	SYNONYMOUS_CODING	ENSMUSG00000079698	ENSMUST00000116662	1	18442171	18442173	178	ACT	ACC
17	18442223	C	G	98	32	NON_SYNONYMOUS_CODING	ENSMUSG00000079698	ENSMUST00000079206	1	18442222	18442224	309	ACT	AGT
17	18442223	C	G	98	32	NON_SYNONYMOUS_CODING	ENSMUSG00000079698	ENSMUST00000116662	1	18442222	18442224	195	ACT	AGT
17	18450191	C	T	172	45	SYNONYMOUS_CODING	ENSMUSG00000079698	ENSMUST00000079206	1	18450189	18450191	380	CTC	CTT
17	18450191	C	T	172	45	SYNONYMOUS_CODING	ENSMUSG00000079698	ENSMUST00000116662	1	18450189	18450191	266	CTC	CTT
17	18462473	C	T	111	38	SPLICE_SITE	ENSMUSG00000079698	ENSMUST00000116662	1
17	18462528	G	A	64	9	NON_SYNONYMOUS_CODING	ENSMUSG00000079698	ENSMUST00000116662	1	18462527	18462529	368	AGG	AAG
17	18462533	A	T	61	8	NON_SYNONYMOUS_CODING	ENSMUSG00000079698	ENSMUST00000116662	1	18462533	18462535	370	AAC	TAC
17	18462539	C	T	61	8	NON_SYNONYMOUS_CODING	ENSMUSG00000079698	ENSMUST00000116662	1	18462539	18462541	372	CTC	TTC
17	19291769	A	T	49	35	NON_SYNONYMOUS_CODING	ENSMUSG00000080313	ENSMUST00000116661	1	19291769	19291771	44	AAT	TAT
17	19292732	A	G	139	46	NON_SYNONYMOUS_CODING	ENSMUSG00000080313	ENSMUST00000116661	1	19292732	19292734	146	AAT	GAT
17	19515652	T	G	88	39	NON_SYNONYMOUS_CODING	NP_001098021.1	ENSMUST00000116660	1	19515650	19515652	14	AAT	AAG
17	19515762	T	C	124	29	NON_SYNONYMOUS_CODING	NP_001098021.1	ENSMUST00000116660	1	19515761	19515763	51	ATG	ACG
17	19516326	T	A	178	47	SPLICE_SITE	NP_001098021.1	ENSMUST00000116660	1
17	19531155	T	A	154	39	SYNONYMOUS_CODING	NP_001098021.1	ENSMUST00000116660	1	19531153	19531155	527	CCT	CCA
17	19658355	A	C	166	43	NON_SYNONYMOUS_CODING	NP_001098032.1	ENSMUST00000116659	1	19658355	19658357	63	AAT	CAT
17	19658882	C	T	103	22	NON_SYNONYMOUS_CODING	NP_001098032.1	ENSMUST00000116659	1	19658882	19658884	126	CGT	TGT
17	19658885	A	G	115	26	NON_SYNONYMOUS_CODING	NP_001098032.1	ENSMUST00000116659	1	19658885	19658887	127	AGT	GGT
17	19659088	C	T	154	39	SYNONYMOUS_CODING	NP_001098032.1	ENSMUST00000116659	1	19659086	19659088	194	GCC	GCT
17	19659135	C	T	108	40	NON_SYNONYMOUS_CODING	NP_001098032.1	ENSMUST00000116659	1	19659134	19659136	210	ACA	ATA
17	19659240	A	G	102	32	NON_SYNONYMOUS_CODING	NP_001098032.1	ENSMUST00000116659	1	19659239	19659241	245	TAC	TGC
17	19659559	T	C	160	41	SYNONYMOUS_CODING	NP_001098032.1	ENSMUST00000116659	1	19659557	19659559	351	AGT	AGC
17	19659592	G	A	86	41	SYNONYMOUS_CODING	NP_001098032.1	ENSMUST00000116659	1	19659590	19659592	362	AGG	AGA
17	19659635	C	G	139	46	SPLICE_SITE	NP_001098032.1	ENSMUST00000116659	1	19659635	19659637	377	CAG	GAG
17	19659635	C	G	139	46	NON_SYNONYMOUS_CODING	NP_001098032.1	ENSMUST00000116659	1	19659635	19659637	377	CAG	GAG
17	19660357	T	A	164	54	SYNONYMOUS_CODING	NP_001098032.1	ENSMUST00000116659	1	19660355	19660357	380	ACT	ACA
17	19660564	A	G	169	44	SPLICE_SITE	NP_001098032.1	ENSMUST00000116659	1	19660562	19660564	449	GAA	GAG
17	19660564	A	G	169	44	SYNONYMOUS_CODING	NP_001098032.1	ENSMUST00000116659	1	19660562	19660564	449	GAA	GAG
17	19668127	T	C	124	41	SYNONYMOUS_CODING	NP_001098032.1	ENSMUST00000116659	1	19668125	19668127	493	GAT	GAC
17	19668407	A	G	112	50	NON_SYNONYMOUS_CODING	NP_001098032.1	ENSMUST00000116659	1	19668407	19668409	587	ATA	GTA
17	19668460	C	T	52	5	SYNONYMOUS_CODING	NP_001098032.1	ENSMUST00000116659	1	19668458	19668460	604	GCC	GCT
17	19668523	T	G	118	27	SYNONYMOUS_CODING	NP_001098032.1	ENSMUST00000116659	1	19668521	19668523	625	GGT	GGG
17	19668539	C	A	2	20	NON_SYNONYMOUS_CODING	NP_001098032.1	ENSMUST00000116659	1	19668539	19668541	631	CTA	ATA
17	19668673	C	T	66	48	SYNONYMOUS_CODING	NP_001098032.1	ENSMUST00000116659	1	19668671	19668673	675	ATC	ATT
17	19668707	C	T	139	34	NON_SYNONYMOUS_CODING	NP_001098032.1	ENSMUST00000116659	1	19668707	19668709	687	CAC	TAC
17	19668806	G	C	66	35	NON_SYNONYMOUS_CODING	NP_001098032.1	ENSMUST00000116659	1	19668806	19668808	720	GTG	CTG
17	19669006	A	G	95	31	SYNONYMOUS_CODING	NP_001098032.1	ENSMUST00000116659	1	19669004	19669006	786	AAA	AAG
17	19948633	C	T	95	46	SYNONYMOUS_CODING	EG627618	ENSMUST00000116017	1	19948631	19948633	19	AAC	AAT
17	19949356	A	G	175	46	SYNONYMOUS_CODING	EG627618	ENSMUST00000116017	1	19949354	19949356	260	GTA	GTG
17	19949459	C	T	109	24	NON_SYNONYMOUS_CODING	EG627618	ENSMUST00000116017	1	19949459	19949461	295	CGG	TGG
17	20250495	G	A	70	11	SYNONYMOUS_CODING	Fpr-rs7	ENSMUST00000095637	-1	20250495	20250497	232	GGC	GGT
17	20250531	G	A	139	34	SYNONYMOUS_CODING	Fpr-rs7	ENSMUST00000095637	-1	20250531	20250533	220	TGC	TGT
17	20250588	T	A	172	45	SYNONYMOUS_CODING	Fpr-rs7	ENSMUST00000095637	-1	20250588	20250590	201	TCA	TCT
17	20250657	G	A	106	23	SYNONYMOUS_CODING	Fpr-rs7	ENSMUST00000095637	-1	20250657	20250659	178	TGC	TGT
17	20250663	A	G	101	29	SYNONYMOUS_CODING	Fpr-rs7	ENSMUST00000095637	-1	20250663	20250665	176	TGT	TGC
17	20250750	C	A	172	45	NON_SYNONYMOUS_CODING	Fpr-rs7	ENSMUST00000095637	-1	20250750	20250752	147	TTG	TTT
17	20251167	A	G	48	52	SYNONYMOUS_CODING	Fpr-rs7	ENSMUST00000095637	-1	20251167	20251169	8	CCT	CCC
17	20319070	G	A	174	58	NON_SYNONYMOUS_CODING	Fpr-rs6	ENSMUST00000095636	-1	20319069	20319071	331	ACC	ATC
17	20319102	C	T	255	77	SYNONYMOUS_CODING	Fpr-rs6	ENSMUST00000095636	-1	20319102	20319104	320	CTG	CTA
17	20319582	A	G	184	49	SYNONYMOUS_CODING	Fpr-rs6	ENSMUST00000095636	-1	20319582	20319584	160	CAT	CAC
17	20319591	T	A	166	43	SYNONYMOUS_CODING	Fpr-rs6	ENSMUST00000095636	-1	20319591	20319593	157	ATA	ATT
17	20319693	A	G	124	29	SYNONYMOUS_CODING	Fpr-rs6	ENSMUST00000095636	-1	20319693	20319695	123	CGT	CGC
17	20319743	C	T	255	81	NON_SYNONYMOUS_CODING	Fpr-rs6	ENSMUST00000095636	-1	20319741	20319743	107	GTA	ATA
17	20493512	C	T	172	45	SYNONYMOUS_CODING	Vmn2r107	ENSMUST00000042090	1	20493510	20493512	70	ACC	ACT
17	20493973	C	T	142	47	NON_SYNONYMOUS_CODING	Vmn2r107	ENSMUST00000042090	1	20493972	20493974	224	CCG	CTG
17	20494838	T	C	187	57	NON_SYNONYMOUS_CODING	Vmn2r107	ENSMUST00000042090	1	20494838	20494840	283	TTT	CTT
17	20512433	G	C	44	53	NON_SYNONYMOUS_CODING	Vmn2r107	ENSMUST00000042090	1	20512431	20512433	562	ATG	ATC
17	20639448	T	C	166	43	SYNONYMOUS_CODING	V1re5	ENSMUST00000061660	1	20639446	20639448	62	GGT	GGC
17	20639924	A	G	194	52	NON_SYNONYMOUS_CODING	V1re5	ENSMUST00000061660	1	20639923	20639925	221	CAT	CGT
17	20707370	C	T	118	37	SYNONYMOUS_CODING	ENSMUSG00000071273	ENSMUST00000095633	1	20707368	20707370	9	AAC	AAT
17	20707757	G	T	130	31	SYNONYMOUS_CODING	ENSMUSG00000071273	ENSMUST00000095633	1	20707755	20707757	138	CCG	CCT
17	20707790	G	A	112	25	SYNONYMOUS_CODING	ENSMUSG00000071273	ENSMUST00000095633	1	20707788	20707790	149	ACG	ACA
17	20708003	C	T	48	7	SYNONYMOUS_CODING	ENSMUSG00000071273	ENSMUST00000095633	1	20708001	20708003	220	TTC	TTT
17	20708005	A	C	58	7	NON_SYNONYMOUS_CODING	ENSMUSG00000071273	ENSMUST00000095633	1	20708004	20708006	221	AAC	ACC
17	20761444	A	G	148	49	NON_SYNONYMOUS_CODING	Fpr-rs3	ENSMUST00000071189	-1	20761443	20761445	133	GTT	GCT
17	20761527	C	T	135	44	SYNONYMOUS_CODING	Fpr-rs3	ENSMUST00000071189	-1	20761527	20761529	105	GTG	GTA
17	20761579	T	C	73	12	NON_SYNONYMOUS_CODING	Fpr-rs3	ENSMUST00000071189	-1	20761578	20761580	88	AAA	AGA
17	20761586	C	T	55	6	NON_SYNONYMOUS_CODING	Fpr-rs3	ENSMUST00000071189	-1	20761584	20761586	86	GTC	ATC
17	20761599	G	A	70	11	SYNONYMOUS_CODING	Fpr-rs3	ENSMUST00000071189	-1	20761599	20761601	81	CAC	CAT
17	20761602	T	G	85	16	SYNONYMOUS_CODING	Fpr-rs3	ENSMUST00000071189	-1	20761602	20761604	80	CTA	CTC
17	20761746	A	G	143	52	SYNONYMOUS_CODING	Fpr-rs3	ENSMUST00000071189	-1	20761746	20761748	32	GTT	GTC
17	20913313	T	A	154	39	SYNONYMOUS_CODING	V1re3	ENSMUST00000072410	-1	20913313	20913315	302	GCA	GCT
17	20913853	T	C	119	37	SYNONYMOUS_CODING	V1re3	ENSMUST00000072410	-1	20913853	20913855	122	AGA	AGG
17	20914147	C	T	154	39	SYNONYMOUS_CODING	V1re3	ENSMUST00000072410	-1	20914147	20914149	24	AAG	AAA
17	20952223	C	A	163	42	SYNONYMOUS_CODING	V1re1	ENSMUST00000076759	1	20952221	20952223	255	GGC	GGA
17	20984045	A	T	145	36	SYNONYMOUS_CODING	V1re8	ENSMUST00000053974	1	20984043	20984045	177	ACA	ACT
17	21026737	T	A	112	25	NON_SYNONYMOUS_CODING	V1re7	ENSMUST00000061278	-1	21026737	21026739	293	CAA	CAT
17	21027244	G	T	148	49	SYNONYMOUS_CODING	V1re7	ENSMUST00000061278	-1	21027244	21027246	124	GGC	GGA
17	21050288	G	A	113	42	NON_SYNONYMOUS_CODING	V1re4	ENSMUST00000077001	-1	21050287	21050289	338	TCC	TTC
17	21050320	C	G	116	36	SYNONYMOUS_CODING	V1re4	ENSMUST00000077001	-1	21050320	21050322	327	GGG	GGC
17	21050327	G	A	145	36	NON_SYNONYMOUS_CODING	V1re4	ENSMUST00000077001	-1	21050326	21050328	325	ACT	ATT
17	21050457	A	C	184	49	NON_SYNONYMOUS_CODING	V1re4	ENSMUST00000077001	-1	21050455	21050457	282	TTG	GTG
17	21050616	G	A	157	40	NON_SYNONYMOUS_CODING	V1re4	ENSMUST00000077001	-1	21050614	21050616	229	CTT	TTT
17	21050620	C	T	133	44	SYNONYMOUS_CODING	V1re4	ENSMUST00000077001	-1	21050620	21050622	227	ACG	ACA
17	21050740	T	C	113	35	SYNONYMOUS_CODING	V1re4	ENSMUST00000077001	-1	21050740	21050742	187	GTA	GTG
17	21050746	C	T	145	36	NON_SYNONYMOUS_CODING	V1re4	ENSMUST00000077001	-1	21050746	21050748	185	ATG	ATA
17	21051000	A	G	188	50	SYNONYMOUS_CODING	V1re4	ENSMUST00000077001	-1	21050998	21051000	101	TTG	CTG
17	21051138	C	T	154	39	NON_SYNONYMOUS_CODING	V1re4	ENSMUST00000077001	-1	21051136	21051138	55	GTA	ATA
17	21051158	G	T	160	41	NON_SYNONYMOUS_CODING	V1re4	ENSMUST00000077001	-1	21051157	21051159	48	TCC	TAC
17	21051179	G	A	157	40	NON_SYNONYMOUS_CODING	V1re4	ENSMUST00000077001	-1	21051178	21051180	41	ACG	ATG
17	21091673	T	C	130	42	SYNONYMOUS_CODING	Ppp2r1a	ENSMUST00000007708	1	21091671	21091673	88	TGT	TGC
17	21097450	T	C	172	45	SYNONYMOUS_CODING	Ppp2r1a	ENSMUST00000007708	1	21097448	21097450	383	AAT	AAC
17	21098589	A	G	130	43	SYNONYMOUS_CODING	Ppp2r1a	ENSMUST00000007708	1	21098587	21098589	468	AAA	AAG
17	21099618	T	C	146	45	SYNONYMOUS_CODING	Ppp2r1a	ENSMUST00000007708	1	21099616	21099618	533	GTT	GTC
17	21130784	A	G	130	43	SYNONYMOUS_CODING	V1rf5	ENSMUST00000056339	-1	21130784	21130786	289	TGT	TGC
17	21130951	T	A	143	51	NON_SYNONYMOUS_CODING	V1rf5	ENSMUST00000056339	-1	21130949	21130951	234	ACC	TCC
17	21131129	G	A	160	41	SYNONYMOUS_CODING	V1rf5	ENSMUST00000056339	-1	21131129	21131131	174	TAC	TAT
17	21131304	A	G	122	37	NON_SYNONYMOUS_CODING	V1rf5	ENSMUST00000056339	-1	21131303	21131305	116	ATG	ACG
17	21131432	T	C	115	26	SYNONYMOUS_CODING	V1rf5	ENSMUST00000056339	-1	21131432	21131434	73	ACA	ACG
17	21131488	C	T	168	51	NON_SYNONYMOUS_CODING	V1rf5	ENSMUST00000056339	-1	21131486	21131488	55	GTG	ATG
17	21131502	A	G	113	37	NON_SYNONYMOUS_CODING	V1rf5	ENSMUST00000056339	-1	21131501	21131503	50	ATA	ACA
17	21131519	C	T	130	31	SYNONYMOUS_CODING	V1rf5	ENSMUST00000056339	-1	21131519	21131521	44	AGG	AGA
17	21131650	T	C	162	52	SPLICE_SITE	V1rf5	ENSMUST00000056339	-1	21131648	21131650	1	ATG	GTG
17	21131650	T	C	162	52	NON_SYNONYMOUS_CODING	V1rf5	ENSMUST00000056339	-1	21131648	21131650	1	ATG	GTG
17	21157059	A	G	148	54	SYNONYMOUS_CODING	Zfp160	ENSMUST00000115551	1	21157057	21157059	13	GTA	GTG
17	21157059	A	G	148	54	SYNONYMOUS_CODING	Zfp160	ENSMUST00000088811	1	21157057	21157059	13	GTA	GTG
17	21162984	T	A	160	41	SYNONYMOUS_CODING	Zfp160	ENSMUST00000115551	1	21162982	21162984	277	CGT	CGA
17	21162984	T	A	160	41	SYNONYMOUS_CODING	Zfp160	ENSMUST00000088811	1	21162982	21162984	277	CGT	CGA
17	21366090	G	A	188	50	NON_SYNONYMOUS_CODING	V1rf1	ENSMUST00000079633	1	21366090	21366092	101	GAT	AAT
17	21366185	T	C	169	44	SYNONYMOUS_CODING	V1rf1	ENSMUST00000079633	1	21366183	21366185	132	ACT	ACC
17	21366218	A	T	166	43	NON_SYNONYMOUS_CODING	V1rf1	ENSMUST00000079633	1	21366216	21366218	143	TTA	TTT
17	21366238	G	A	157	40	NON_SYNONYMOUS_CODING	V1rf1	ENSMUST00000079633	1	21366237	21366239	150	TGC	TAC
17	21366268	T	C	126	40	NON_SYNONYMOUS_CODING	V1rf1	ENSMUST00000079633	1	21366267	21366269	160	ATT	ACT
17	21423827	T	C	95	36	NON_SYNONYMOUS_CODING	V1rf4	ENSMUST00000066998	1	21423826	21423828	81	ATT	ACT
17	21423955	A	G	148	37	NON_SYNONYMOUS_CODING	V1rf4	ENSMUST00000066998	1	21423955	21423957	124	ACA	GCA
17	21451711	T	A	52	5	NON_SYNONYMOUS_CODING	V1rf3	ENSMUST00000077301	1	21451710	21451712	244	GTC	GAC
17	21451772	C	T	145	48	SYNONYMOUS_CODING	V1rf3	ENSMUST00000077301	1	21451770	21451772	264	ACC	ACT
17	21460302	C	A	139	46	NON_SYNONYMOUS_CODING	ENSMUSG00000079693	ENSMUST00000115549	-1	21460300	21460302	143	GTA	TTA
17	21460320	A	G	143	45	SYNONYMOUS_CODING	ENSMUSG00000079693	ENSMUST00000115549	-1	21460318	21460320	137	TTA	CTA
17	21460334	G	A	157	40	NON_SYNONYMOUS_CODING	ENSMUSG00000079693	ENSMUST00000115549	-1	21460333	21460335	132	TCA	TTA
17	21460362	C	A	157	40	NON_SYNONYMOUS_CODING	ENSMUSG00000079693	ENSMUST00000115549	-1	21460360	21460362	123	GCT	TCT
17	21460401	T	G	73	12	NON_SYNONYMOUS_CODING	ENSMUSG00000079693	ENSMUST00000115549	-1	21460399	21460401	110	AGC	CGC
17	21460403	A	G	88	17	NON_SYNONYMOUS_CODING	ENSMUSG00000079693	ENSMUST00000115549	-1	21460402	21460404	109	ATG	ACG
17	21460421	A	G	92	30	NON_SYNONYMOUS_CODING	ENSMUSG00000079693	ENSMUST00000115549	-1	21460420	21460422	103	GTC	GCC
17	21460604	A	G	157	40	NON_SYNONYMOUS_CODING	ENSMUSG00000079693	ENSMUST00000115549	-1	21460603	21460605	42	ATA	ACA
17	21460608	G	A	121	40	NON_SYNONYMOUS_CODING	ENSMUSG00000079693	ENSMUST00000115549	-1	21460606	21460608	41	CCC	TCC
17	21460689	T	G	194	52	SPLICE_SITE	ENSMUSG00000079693	ENSMUST00000115549	-1	21460687	21460689	14	AAA	CAA
17	21460689	T	G	194	52	NON_SYNONYMOUS_CODING	ENSMUSG00000079693	ENSMUST00000115549	-1	21460687	21460689	14	AAA	CAA
17	21530215	T	G	127	30	NON_SYNONYMOUS_CODING	Zfp677	ENSMUST00000056107	1	21530215	21530217	36	TCT	GCT
17	21530226	C	T	115	26	SYNONYMOUS_CODING	Zfp677	ENSMUST00000056107	1	21530224	21530226	39	ATC	ATT
17	21534014	C	T	215	59	NON_SYNONYMOUS_CODING	Zfp677	ENSMUST00000056107	1	21534013	21534015	123	ACG	ATG
17	21534070	C	T	197	66	NON_SYNONYMOUS_CODING	Zfp677	ENSMUST00000056107	1	21534070	21534072	142	CGT	TGT
17	21534102	T	C	212	67	SYNONYMOUS_CODING	Zfp677	ENSMUST00000056107	1	21534100	21534102	152	TAT	TAC
17	21534141	G	C	203	55	NON_SYNONYMOUS_CODING	Zfp677	ENSMUST00000056107	1	21534139	21534141	165	GAG	GAC
17	21534735	C	G	163	65	SYNONYMOUS_CODING	Zfp677	ENSMUST00000056107	1	21534733	21534735	363	ACC	ACG
17	21534813	C	T	212	58	SYNONYMOUS_CODING	Zfp677	ENSMUST00000056107	1	21534811	21534813	389	TCC	TCT
17	21535071	C	T	184	49	SYNONYMOUS_CODING	Zfp677	ENSMUST00000056107	1	21535069	21535071	475	AAC	AAT
17	21535132	A	G	171	57	NON_SYNONYMOUS_CODING	Zfp677	ENSMUST00000056107	1	21535132	21535134	496	AAA	GAA
17	21535335	C	T	166	43	SYNONYMOUS_CODING	Zfp677	ENSMUST00000056107	1	21535333	21535335	563	TCC	TCT
17	21567182	G	T	178	47	SYNONYMOUS_CODING	Zfp54	ENSMUST00000115548	1	21567180	21567182	18	GTG	GTT
17	21567182	G	T	178	47	SYNONYMOUS_CODING	Zfp54	ENSMUST00000007884	1	21567180	21567182	98	GTG	GTT
17	21567230	G	T	81	32	NON_SYNONYMOUS_CODING	Zfp54	ENSMUST00000115548	1	21567228	21567230	34	CAG	CAT
17	21567230	G	T	81	32	NON_SYNONYMOUS_CODING	Zfp54	ENSMUST00000007884	1	21567228	21567230	114	CAG	CAT
17	21570619	C	G	166	43	NON_SYNONYMOUS_CODING	Zfp54	ENSMUST00000115548	1	21570618	21570620	137	TCC	TGC
17	21570619	C	G	166	43	NON_SYNONYMOUS_CODING	Zfp54	ENSMUST00000007884	1	21570618	21570620	217	TCC	TGC
17	21571355	T	A	172	45	SYNONYMOUS_CODING	Zfp54	ENSMUST00000115548	1	21571353	21571355	382	CCT	CCA
17	21571355	T	A	172	45	SYNONYMOUS_CODING	Zfp54	ENSMUST00000007884	1	21571353	21571355	462	CCT	CCA
17	21598640	A	G	111	46	NON_SYNONYMOUS_CODING	Zfp51	ENSMUST00000039577	1	21598640	21598642	46	AGG	GGG
17	21600419	C	T	206	56	NON_SYNONYMOUS_CODING	Zfp51	ENSMUST00000039577	1	21600419	21600421	111	CTT	TTT
17	21601619	A	G	124	38	NON_SYNONYMOUS_CODING	Zfp51	ENSMUST00000039577	1	21601619	21601621	511	AAT	GAT
17	21601790	A	G	124	41	NON_SYNONYMOUS_CODING	Zfp51	ENSMUST00000039577	1	21601790	21601792	568	ACA	GCA
17	21602396	A	T	124	29	NON_SYNONYMOUS_CODING	Zfp51	ENSMUST00000039577	1	21602396	21602398	770	ACT	TCT
17	21602413	C	T	151	38	SYNONYMOUS_CODING	Zfp51	ENSMUST00000039577	1	21602411	21602413	775	ACC	ACT
17	21637197	A	G	139	34	SYNONYMOUS_CODING	Zfp53	ENSMUST00000076664	1	21637195	21637197	28	TTA	TTG
17	21637209	G	A	172	45	SYNONYMOUS_CODING	Zfp53	ENSMUST00000076664	1	21637207	21637209	32	GAG	GAA
17	21637244	G	A	206	56	NON_SYNONYMOUS_CODING	Zfp53	ENSMUST00000076664	1	21637243	21637245	44	GGT	GAT
17	21645395	C	T	194	52	NON_SYNONYMOUS_CODING	Zfp53	ENSMUST00000076664	1	21645394	21645396	242	ACT	ATT
17	21646235	T	G	107	43	NON_SYNONYMOUS_CODING	Zfp53	ENSMUST00000076664	1	21646234	21646236	522	ATA	AGA
17	21694146	A	G	127	30	SYNONYMOUS_CODING	Zfp52	ENSMUST00000079242	1	21694144	21694146	26	GAA	GAG
17	21697604	T	C	148	49	NON_SYNONYMOUS_CODING	Zfp52	ENSMUST00000079242	1	21697603	21697605	250	TTA	TCA
17	21698600	G	A	197	53	NON_SYNONYMOUS_CODING	Zfp52	ENSMUST00000079242	1	21698599	21698601	582	GGA	GAA
17	21721836	C	T	130	31	SYNONYMOUS_CODING	BC049807	ENSMUST00000088787	1	21721834	21721836	40	GAC	GAT
17	21721856	G	C	169	44	NON_SYNONYMOUS_CODING	BC049807	ENSMUST00000088787	1	21721855	21721857	47	AGC	ACC
17	21724312	A	G	145	48	SYNONYMOUS_CODING	BC049807	ENSMUST00000088787	1	21724310	21724312	266	GGA	GGG
17	21724538	A	G	121	40	NON_SYNONYMOUS_CODING	BC049807	ENSMUST00000088787	1	21724538	21724540	342	AGC	GGC
17	21724568	C	T	178	47	NON_SYNONYMOUS_CODING	BC049807	ENSMUST00000088787	1	21724568	21724570	352	CCG	TCG
17	21725483	G	A	145	36	NON_SYNONYMOUS_CODING	BC049807	ENSMUST00000088787	1	21725483	21725485	657	GGA	AGA
17	21793297	C	A	76	36	SPLICE_SITE	3110052M02Rik	ENSMUST00000039726	1
17	21827824	A	G	115	36	SYNONYMOUS_CODING	3110052M02Rik	ENSMUST00000097384	1	21827822	21827824	30	AAA	AAG
17	21859460	C	G	175	46	SPLICE_SITE	Zfp760	ENSMUST00000115541	1
17	21859460	C	G	175	46	SYNONYMOUS_CODING	Zfp760	ENSMUST00000073312	1	21859458	21859460	216	TCC	TCG
17	21859571	T	C	172	45	SYNONYMOUS_CODING	Zfp760	ENSMUST00000073312	1	21859569	21859571	253	AGT	AGC
17	21859930	A	G	154	39	NON_SYNONYMOUS_CODING	Zfp760	ENSMUST00000073312	1	21859929	21859931	373	GAG	GGG
17	21860441	G	A	186	62	SYNONYMOUS_CODING	Zfp760	ENSMUST00000073312	1	21860439	21860441	543	CCG	CCA
17	21879460	T	C	151	38	SPLICE_SITE	BC043476	ENSMUST00000065871	1
17	21882557	G	T	175	46	NON_SYNONYMOUS_CODING	BC043476	ENSMUST00000065871	1	21882556	21882558	267	AGG	ATG
17	21882714	G	A	206	56	SYNONYMOUS_CODING	BC043476	ENSMUST00000065871	1	21882712	21882714	319	AAG	AAA
17	21883678	G	A	166	43	NON_SYNONYMOUS_CODING	BC043476	ENSMUST00000065871	1	21883678	21883680	641	GCA	ACA
17	21883741	A	C	169	51	NON_SYNONYMOUS_CODING	BC043476	ENSMUST00000065871	1	21883741	21883743	662	AAC	CAC
17	21954847	G	T	157	40	SPLICE_SITE	Zfp820	ENSMUST00000084141	-1
17	21955748	C	A	52	53	NON_SYNONYMOUS_CODING	Zfp820	ENSMUST00000084141	-1	21955747	21955749	484	AGT	ATT
17	22066047	G	A	145	48	SYNONYMOUS_CODING	3110048L19Rik	ENSMUST00000091879	-1	22066047	22066049	189	TCC	TCT
17	22066101	A	G	69	58	SYNONYMOUS_CODING	3110048L19Rik	ENSMUST00000091879	-1	22066101	22066103	171	CTT	CTC
17	22066240	C	T	108	41	NON_SYNONYMOUS_CODING	3110048L19Rik	ENSMUST00000091879	-1	22066239	22066241	125	AGA	AAA
17	22127797	A	G	121	28	NON_SYNONYMOUS_CODING	4930432O21Rik	ENSMUST00000055349	1	22127797	22127799	28	AAA	GAA
17	22129259	A	G	194	52	NON_SYNONYMOUS_CODING	4930432O21Rik	ENSMUST00000055349	1	22129259	22129261	120	ATG	GTG
17	22129407	T	C	150	46	NON_SYNONYMOUS_CODING	4930432O21Rik	ENSMUST00000055349	1	22129406	22129408	169	ATG	ACG
17	22129418	A	G	134	39	NON_SYNONYMOUS_CODING	4930432O21Rik	ENSMUST00000055349	1	22129418	22129420	173	ACC	GCC
17	22129516	G	A	98	32	SYNONYMOUS_CODING	4930432O21Rik	ENSMUST00000055349	1	22129514	22129516	205	GAG	GAA
17	22130296	C	T	136	40	SYNONYMOUS_CODING	4930432O21Rik	ENSMUST00000055349	1	22130294	22130296	465	TGC	TGT
17	22144000	T	C	181	56	SYNONYMOUS_CODING	ENSMUSG00000040775	ENSMUST00000075018	-1	22144000	22144002	69	AAA	AAG
17	22177398	T	C	40	9	NON_SYNONYMOUS_CODING	ENSMUSG00000079900	ENSMUST00000116016	-1	22177396	22177398	15	AGG	GGG
17	22283276	C	T	67	41	NON_SYNONYMOUS_CODING	EG210853	ENSMUST00000080249	-1	22283275	22283277	128	TGC	TAC
17	22477968	A	C	136	45	SYNONYMOUS_CODING	6330416L07Rik	ENSMUST00000115535	-1	22477968	22477970	41	GTT	GTG
17	22477968	A	C	136	45	SYNONYMOUS_CODING	6330416L07Rik	ENSMUST00000074295	-1	22477968	22477970	41	GTT	GTG
17	22477968	A	C	136	45	SYNONYMOUS_CODING	6330416L07Rik	ENSMUST00000041281	-1	22477968	22477970	79	GTT	GTG
17	22511837	A	C	157	40	NON_SYNONYMOUS_CODING	Zfp758	ENSMUST00000088765	1	22511835	22511837	80	AAA	AAC
17	22511837	A	C	157	40	NON_SYNONYMOUS_CODING	Zfp758	ENSMUST00000072477	1	22511835	22511837	112	AAA	AAC
17	22511837	A	C	157	40	NON_SYNONYMOUS_CODING	Zfp758	ENSMUST00000088764	1	22511835	22511837	62	AAA	AAC
17	22588047	T	C	115	26	SPLICE_SITE	1300003B13Rik	ENSMUST00000088763	1
17	22591613	T	C	130	31	NON_SYNONYMOUS_CODING	1300003B13Rik	ENSMUST00000088763	1	22591612	22591614	127	ATC	ACC
17	22591643	T	A	46	3	NON_SYNONYMOUS_CODING	1300003B13Rik	ENSMUST00000088763	1	22591642	22591644	137	GTA	GAA
17	22591740	G	A	142	35	SYNONYMOUS_CODING	1300003B13Rik	ENSMUST00000088763	1	22591738	22591740	169	GAG	GAA
17	22591769	C	A	142	35	NON_SYNONYMOUS_CODING	1300003B13Rik	ENSMUST00000088763	1	22591768	22591770	179	ACC	AAC
17	22591850	G	A	145	36	NON_SYNONYMOUS_CODING	1300003B13Rik	ENSMUST00000088763	1	22591849	22591851	206	CGA	CAA
17	22592259	A	G	167	51	NON_SYNONYMOUS_CODING	1300003B13Rik	ENSMUST00000088763	1	22592257	22592259	342	ATA	ATG
17	22592531	T	C	57	30	NON_SYNONYMOUS_CODING	1300003B13Rik	ENSMUST00000088763	1	22592530	22592532	433	ATA	ACA
17	22592589	C	T	76	13	SYNONYMOUS_CODING	1300003B13Rik	ENSMUST00000088763	1	22592587	22592589	452	AGC	AGT
17	22685013	C	T	221	61	SYNONYMOUS_CODING	ENSMUSG00000079899	ENSMUST00000116015	-1	22685013	22685015	273	CTG	CTA
17	22685645	T	G	44	61	NON_SYNONYMOUS_CODING	ENSMUSG00000079899	ENSMUST00000116015	-1	22685643	22685645	63	AAT	CAT
17	22685812	G	A	102	33	NON_SYNONYMOUS_CODING	ENSMUSG00000079899	ENSMUST00000116015	-1	22685811	22685813	7	GCC	GTC
17	22738161	A	T	118	49	NON_SYNONYMOUS_CODING	ENSMUSG00000080309	ENSMUST00000116657	1	22738160	22738162	19	CAT	CTT
17	22739260	A	G	82	68	NON_SYNONYMOUS_CODING	ENSMUSG00000080309	ENSMUST00000116657	1	22739258	22739260	85	ATA	ATG
17	22739261	A	T	117	65	NON_SYNONYMOUS_CODING	ENSMUSG00000080309	ENSMUST00000116657	1	22739261	22739263	86	AAT	TAT
17	22739278	C	T	62	30	SYNONYMOUS_CODING	ENSMUSG00000080309	ENSMUST00000116657	1	22739276	22739278	91	AAC	AAT
17	22739290	A	G	121	40	SYNONYMOUS_CODING	ENSMUSG00000080309	ENSMUST00000116657	1	22739288	22739290	95	TTA	TTG
17	22826838	A	G	181	48	NON_SYNONYMOUS_CODING	ENSMUSG00000046088	ENSMUST00000055305	1	22826837	22826839	34	TAT	TGT
17	22826884	C	T	160	41	SYNONYMOUS_CODING	ENSMUSG00000046088	ENSMUST00000055305	1	22826882	22826884	49	AGC	AGT
17	22953294	T	C	58	7	NON_SYNONYMOUS_CODING	MGI:3642075	ENSMUST00000097379	-1	22953293	22953295	79	GAT	GGT
17	22954532	G	C	53	16	NON_SYNONYMOUS_CODING	MGI:3642075	ENSMUST00000097379	-1	22954530	22954532	59	CCC	GCC
17	22954549	G	T	91	18	NON_SYNONYMOUS_CODING	MGI:3642075	ENSMUST00000097379	-1	22954548	22954550	53	CCG	CAG
17	22954657	G	C	70	22	NON_SYNONYMOUS_CODING	MGI:3642075	ENSMUST00000097379	-1	22954656	22954658	17	CCG	CGG
17	22987576	C	A	181	48	NON_SYNONYMOUS_CODING	A630033E08Rik	ENSMUST00000088696	-1	22987575	22987577	772	GGT	GTT
17	22987713	G	A	127	30	SYNONYMOUS_CODING	A630033E08Rik	ENSMUST00000088696	-1	22987713	22987715	726	GGC	GGT
17	22988184	T	A	130	31	SYNONYMOUS_CODING	A630033E08Rik	ENSMUST00000088696	-1	22988184	22988186	569	ACA	ACT
17	22988199	A	G	121	28	SYNONYMOUS_CODING	A630033E08Rik	ENSMUST00000088696	-1	22988199	22988201	564	CAT	CAC
17	22988317	G	T	175	46	NON_SYNONYMOUS_CODING	A630033E08Rik	ENSMUST00000088696	-1	22988316	22988318	525	ACA	AAA
17	22988335	T	C	172	45	NON_SYNONYMOUS_CODING	A630033E08Rik	ENSMUST00000088696	-1	22988334	22988336	519	AAA	AGA
17	22988415	A	G	145	54	SYNONYMOUS_CODING	A630033E08Rik	ENSMUST00000088696	-1	22988415	22988417	492	TGT	TGC
17	22988834	C	T	118	27	NON_SYNONYMOUS_CODING	A630033E08Rik	ENSMUST00000088696	-1	22988832	22988834	353	GGT	AGT
17	22988847	T	C	97	20	SYNONYMOUS_CODING	A630033E08Rik	ENSMUST00000088696	-1	22988847	22988849	348	AGA	AGG
17	22988901	G	A	151	38	SYNONYMOUS_CODING	A630033E08Rik	ENSMUST00000088696	-1	22988901	22988903	330	TCC	TCT
17	22988941	A	T	118	27	NON_SYNONYMOUS_CODING	A630033E08Rik	ENSMUST00000088696	-1	22988940	22988942	317	ATA	AAA
17	22988995	T	C	133	32	NON_SYNONYMOUS_CODING	A630033E08Rik	ENSMUST00000088696	-1	22988994	22988996	299	GAT	GGT
17	22989024	T	G	151	38	NON_SYNONYMOUS_CODING	A630033E08Rik	ENSMUST00000088696	-1	22989024	22989026	289	GAA	GAC
17	22989077	T	C	118	27	NON_SYNONYMOUS_CODING	A630033E08Rik	ENSMUST00000088696	-1	22989075	22989077	272	AGC	GGC
17	22989099	A	G	61	8	SYNONYMOUS_CODING	A630033E08Rik	ENSMUST00000088696	-1	22989099	22989101	264	AAT	AAC
17	22989138	T	C	107	36	SYNONYMOUS_CODING	A630033E08Rik	ENSMUST00000088696	-1	22989138	22989140	251	TCA	TCG
17	22989189	T	C	181	48	SYNONYMOUS_CODING	A630033E08Rik	ENSMUST00000088696	-1	22989189	22989191	234	GGA	GGG
17	22989350	A	G	75	24	NON_SYNONYMOUS_CODING	A630033E08Rik	ENSMUST00000088696	-1	22989348	22989350	181	TCA	CCA
17	22989432	T	G	56	19	NON_SYNONYMOUS_CODING	A630033E08Rik	ENSMUST00000088696	-1	22989432	22989434	153	AAA	AAC
17	22989432	T	G	56	19	NON_SYNONYMOUS_CODING	A630033E08Rik	ENSMUST00000095615	-1	22989432	22989434	174	AAA	AAC
17	22989435	T	C	88	17	NON_SYNONYMOUS_CODING	A630033E08Rik	ENSMUST00000088696	-1	22989435	22989437	152	ATA	ATG
17	22989435	T	C	88	17	NON_SYNONYMOUS_CODING	A630033E08Rik	ENSMUST00000095615	-1	22989435	22989437	173	ATA	ATG
17	22989446	A	G	82	15	NON_SYNONYMOUS_CODING	A630033E08Rik	ENSMUST00000088696	-1	22989444	22989446	149	TAC	CAC
17	22989446	A	G	82	15	NON_SYNONYMOUS_CODING	A630033E08Rik	ENSMUST00000095615	-1	22989444	22989446	170	TAC	CAC
17	22989572	T	C	133	32	NON_SYNONYMOUS_CODING	A630033E08Rik	ENSMUST00000088696	-1	22989570	22989572	107	AAC	GAC
17	22989572	T	C	133	32	NON_SYNONYMOUS_CODING	A630033E08Rik	ENSMUST00000095615	-1	22989570	22989572	128	AAC	GAC
17	22989573	G	A	117	36	SYNONYMOUS_CODING	A630033E08Rik	ENSMUST00000088696	-1	22989573	22989575	106	AAC	AAT
17	22989573	G	A	117	36	SYNONYMOUS_CODING	A630033E08Rik	ENSMUST00000095615	-1	22989573	22989575	127	AAC	AAT
17	23002229	T	C	153	51	NON_SYNONYMOUS_CODING	A630033E08Rik	ENSMUST00000095615	-1	23002227	23002229	8	ATA	GTA
17	23312306	T	C	191	51	NON_SYNONYMOUS_CODING	Zfp40	ENSMUST00000037057	-1	23312305	23312307	758	AAT	AGT
17	23312637	T	G	163	42	NON_SYNONYMOUS_CODING	Zfp40	ENSMUST00000037057	-1	23312635	23312637	648	AAC	CAC
17	23312911	T	C	175	46	SYNONYMOUS_CODING	Zfp40	ENSMUST00000037057	-1	23312911	23312913	556	GAA	GAG
17	23328306	C	A	142	35	SPLICE_SITE	Zfp40	ENSMUST00000037057	-1
17	23428710	C	A	124	50	NON_SYNONYMOUS_CODING	ENSMUSG00000079898	ENSMUST00000116014	-1	23428708	23428710	37	GCA	TCA
17	23524113	G	A	68	69	NON_SYNONYMOUS_CODING	ENSMUSG00000080308	ENSMUST00000116656	1	23524112	23524114	21	TGC	TAC
17	23534651	A	T	255	82	NON_SYNONYMOUS_CODING	ENSMUSG00000080308	ENSMUST00000116656	1	23534649	23534651	202	AAA	AAT
17	23608207	C	T	42	40	NON_SYNONYMOUS_CODING	NP_001098051.1	ENSMUST00000116655	-1	23608205	23608207	533	GGA	AGA
17	23615218	G	T	114	42	NON_SYNONYMOUS_CODING	NP_001098051.1	ENSMUST00000116655	-1	23615216	23615218	161	CTA	ATA
17	23615230	G	T	87	32	NON_SYNONYMOUS_CODING	NP_001098051.1	ENSMUST00000116655	-1	23615228	23615230	157	CTT	ATT
17	23688136	C	T	55	6	SYNONYMOUS_CODING	EG381070	ENSMUST00000088673	-1	23688136	23688138	145	CGG	CGA
17	23688138	G	A	52	5	NON_SYNONYMOUS_CODING	EG381070	ENSMUST00000088673	-1	23688136	23688138	145	CGG	TGG
17	23689062	C	T	150	50	NON_SYNONYMOUS_CODING	EG381070	ENSMUST00000088673	-1	23689061	23689063	112	CGG	CAG
17	23689073	A	G	142	42	SYNONYMOUS_CODING	EG381070	ENSMUST00000088673	-1	23689073	23689075	108	TGT	TGC
17	23689909	C	T	154	39	NON_SYNONYMOUS_CODING	EG381070	ENSMUST00000088673	-1	23689908	23689910	103	GGA	GAA
17	23689962	A	G	139	34	SYNONYMOUS_CODING	EG381070	ENSMUST00000088673	-1	23689962	23689964	85	GCT	GCC
17	23695117	C	T	79	14	NON_SYNONYMOUS_CODING	Zfp213	ENSMUST00000095606	-1	23695116	23695118	306	CGT	CAT
17	23695237	G	A	102	32	NON_SYNONYMOUS_CODING	Zfp213	ENSMUST00000095606	-1	23695236	23695238	266	GCG	GTG
17	23696365	T	G	200	54	SYNONYMOUS_CODING	Zfp213	ENSMUST00000095606	-1	23696363	23696365	247	AGG	CGG
17	23697000	T	C	96	26	NON_SYNONYMOUS_CODING	Zfp213	ENSMUST00000095606	-1	23696998	23697000	157	ACA	GCA
17	23713069	C	T	64	20	SYNONYMOUS_CODING	Zfp13	ENSMUST00000115516	-1	23713069	23713071	498	GCG	GCA
17	23713069	C	T	64	20	SYNONYMOUS_CODING	Zfp13	ENSMUST00000057029	-1	23713069	23713071	491	GCG	GCA
17	23713198	A	G	115	26	SYNONYMOUS_CODING	Zfp13	ENSMUST00000115516	-1	23713198	23713200	455	ACT	ACC
17	23713198	A	G	115	26	SYNONYMOUS_CODING	Zfp13	ENSMUST00000057029	-1	23713198	23713200	448	ACT	ACC
17	23713285	G	A	59	18	SYNONYMOUS_CODING	Zfp13	ENSMUST00000115516	-1	23713285	23713287	426	CGC	CGT
17	23713285	G	A	59	18	SYNONYMOUS_CODING	Zfp13	ENSMUST00000057029	-1	23713285	23713287	419	CGC	CGT
17	23713705	A	G	136	33	SYNONYMOUS_CODING	Zfp13	ENSMUST00000115516	-1	23713705	23713707	286	CGT	CGC
17	23713705	A	G	136	33	SYNONYMOUS_CODING	Zfp13	ENSMUST00000057029	-1	23713705	23713707	279	CGT	CGC
17	23713801	A	G	121	28	SYNONYMOUS_CODING	Zfp13	ENSMUST00000115516	-1	23713801	23713803	254	GGT	GGC
17	23713801	A	G	121	28	SYNONYMOUS_CODING	Zfp13	ENSMUST00000057029	-1	23713801	23713803	247	GGT	GGC
17	23713812	C	G	100	21	NON_SYNONYMOUS_CODING	Zfp13	ENSMUST00000115516	-1	23713810	23713812	251	GGC	CGC
17	23713812	C	G	100	21	NON_SYNONYMOUS_CODING	Zfp13	ENSMUST00000057029	-1	23713810	23713812	244	GGC	CGC
17	23713910	C	G	127	30	NON_SYNONYMOUS_CODING	Zfp13	ENSMUST00000115516	-1	23713909	23713911	218	GGT	GCT
17	23713910	C	G	127	30	NON_SYNONYMOUS_CODING	Zfp13	ENSMUST00000057029	-1	23713909	23713911	211	GGT	GCT
17	23717092	G	A	148	37	SYNONYMOUS_CODING	Zfp13	ENSMUST00000115516	-1	23717092	23717094	157	AAC	AAT
17	23717092	G	A	148	37	SYNONYMOUS_CODING	Zfp13	ENSMUST00000057029	-1	23717092	23717094	150	AAC	AAT
17	23718232	T	C	160	41	SYNONYMOUS_CODING	Zfp13	ENSMUST00000115516	-1	23718232	23718234	21	CCA	CCG
17	23718232	T	C	160	41	SYNONYMOUS_CODING	Zfp13	ENSMUST00000057029	-1	23718232	23718234	21	CCA	CCG
17	23722399	G	C	139	34	SPLICE_SITE	Zfp13	ENSMUST00000115516	-1
17	23722399	G	C	139	34	SPLICE_SITE	Zfp13	ENSMUST00000057029	-1
17	23742468	T	C	115	26	SPLICE_SITE	Zscan10	ENSMUST00000095595	1
17	23742468	T	C	115	26	SPLICE_SITE	Zscan10	ENSMUST00000115509	1
17	23742468	T	C	115	26	SPLICE_SITE	Zscan10	ENSMUST00000115507	1
17	23742730	C	T	124	29	SYNONYMOUS_CODING	Zscan10	ENSMUST00000095595	1	23742728	23742730	64	CTC	CTT
17	23742730	C	T	124	29	SYNONYMOUS_CODING	Zscan10	ENSMUST00000115509	1	23742728	23742730	64	CTC	CTT
17	23742730	C	T	124	29	SYNONYMOUS_CODING	Zscan10	ENSMUST00000115507	1	23742728	23742730	64	CTC	CTT
17	23742730	C	T	124	29	SYNONYMOUS_CODING	Zscan10	ENSMUST00000115504	1	23742728	23742730	64	CTC	CTT
17	23742906	G	A	136	33	NON_SYNONYMOUS_CODING	Zscan10	ENSMUST00000095595	1	23742905	23742907	123	AGA	AAA
17	23742906	G	A	136	33	NON_SYNONYMOUS_CODING	Zscan10	ENSMUST00000115509	1	23742905	23742907	123	AGA	AAA
17	23742906	G	A	136	33	NON_SYNONYMOUS_CODING	Zscan10	ENSMUST00000115507	1	23742905	23742907	123	AGA	AAA
17	23742934	G	A	136	33	SPLICE_SITE	Zscan10	ENSMUST00000095595	1
17	23742934	G	A	136	33	SPLICE_SITE	Zscan10	ENSMUST00000115509	1
17	23742934	G	A	136	33	SPLICE_SITE	Zscan10	ENSMUST00000115507	1
17	23744083	C	T	178	47	SPLICE_SITE	Zscan10	ENSMUST00000095595	1
17	23744083	C	T	178	47	SPLICE_SITE	Zscan10	ENSMUST00000115504	1
17	23744129	C	T	119	36	SYNONYMOUS_CODING	Zscan10	ENSMUST00000095595	1	23744127	23744129	144	GAC	GAT
17	23744129	C	T	119	36	SYNONYMOUS_CODING	Zscan10	ENSMUST00000115504	1	23744127	23744129	99	GAC	GAT
17	23744294	C	A	98	30	SYNONYMOUS_CODING	Zscan10	ENSMUST00000095595	1	23744292	23744294	199	CCC	CCA
17	23744294	C	A	98	30	SYNONYMOUS_CODING	Zscan10	ENSMUST00000115504	1	23744292	23744294	154	CCC	CCA
17	23744578	A	G	172	45	SYNONYMOUS_CODING	Zscan10	ENSMUST00000095595	1	23744576	23744578	230	GAA	GAG
17	23744578	A	G	172	45	NON_SYNONYMOUS_CODING	Zscan10	ENSMUST00000115507	1	23744577	23744579	142	AAA	AGA
17	23744578	A	G	172	45	SYNONYMOUS_CODING	Zscan10	ENSMUST00000115504	1	23744576	23744578	185	GAA	GAG
17	23746778	T	C	115	26	SYNONYMOUS_CODING	Zscan10	ENSMUST00000095595	1	23746776	23746778	442	GGT	GGC
17	23746778	T	C	115	26	SYNONYMOUS_CODING	Zscan10	ENSMUST00000115509	1	23746776	23746778	332	GGT	GGC
17	23776713	G	T	163	42	SPLICE_SITE	Mmp25	ENSMUST00000024696	-1
17	23781143	A	G	133	32	SPLICE_SITE	Mmp25	ENSMUST00000024696	-1
17	23781732	G	C	103	22	SYNONYMOUS_CODING	Mmp25	ENSMUST00000024696	-1	23781732	23781734	30	TCC	TCG
17	23811500	A	G	121	40	ESSENTIAL_SPLICE_SITE	Hcfc1r1	ENSMUST00000024697	1
17	23811975	G	T	139	34	NON_SYNONYMOUS_CODING	Hcfc1r1	ENSMUST00000024697	1	23811975	23811977	118	GTG	TTG
17	23812979	T	A	80	21	SYNONYMOUS_CODING	Tnfrsf12a	ENSMUST00000024698	-1	23812979	23812981	123	CCA	CCT
17	23814348	C	G	103	22	NON_SYNONYMOUS_CODING	Tnfrsf12a	ENSMUST00000024698	-1	23814346	23814348	14	GTG	CTG
17	23814377	G	C	58	7	NON_SYNONYMOUS_CODING	Tnfrsf12a	ENSMUST00000024698	-1	23814376	23814378	4	GCT	GGT
17	23814381	A	G	58	7	NON_SYNONYMOUS_CODING	Tnfrsf12a	ENSMUST00000024698	-1	23814379	23814381	3	TCG	CCG
17	23818330	T	C	154	39	SYNONYMOUS_CODING	Cldn6	ENSMUST00000024699	1	23818328	23818330	100	GCT	GCC
17	23820272	G	C	118	27	SYNONYMOUS_CODING	Cldn9	ENSMUST00000085989	-1	23820272	23820274	115	GCC	GCG
17	23842208	G	A	95	31	SPLICE_SITE	1520401A03Rik	ENSMUST00000062827	-1
17	23844923	G	T	124	29	SPLICE_SITE	1520401A03Rik	ENSMUST00000062827	-1
17	23845476	G	A	104	34	SPLICE_SITE	1520401A03Rik	ENSMUST00000062827	-1
17	23846809	C	T	64	9	SPLICE_SITE	1520401A03Rik	ENSMUST00000062827	-1
17	23849222	T	G	28	47	NON_SYNONYMOUS_CODING	1520401A03Rik	ENSMUST00000062827	-1	23849221	23849223	226	TAC	TCC
17	23851676	C	T	175	46	SPLICE_SITE	1520401A03Rik	ENSMUST00000062827	-1
17	23853206	A	C	115	26	SPLICE_SITE	1520401A03Rik	ENSMUST00000062827	-1
17	23853224	C	G	93	28	NON_SYNONYMOUS_CODING	1520401A03Rik	ENSMUST00000062827	-1	23853222	23853224	54	GCT	CCT
17	23854166	T	C	109	24	SYNONYMOUS_CODING	1520401A03Rik	ENSMUST00000062827	-1	23854166	23854168	23	CTA	CTG
17	23880746	C	T	148	37	NON_SYNONYMOUS_CODING	Kremen2	ENSMUST00000046525	-1	23880745	23880747	111	CGC	CAC
17	23897988	C	T	85	16	NON_SYNONYMOUS_CODING	Flywch1	ENSMUST00000045517	-1	23897986	23897988	260	GGC	AGC
17	23897988	C	T	85	16	NON_SYNONYMOUS_CODING	Flywch1	ENSMUST00000115465	-1	23897986	23897988	74	GGC	AGC
17	23897988	C	T	85	16	NON_SYNONYMOUS_CODING	Flywch1	ENSMUST00000086325	-1	23897986	23897988	260	GGC	AGC
17	23899967	G	A	136	45	NON_SYNONYMOUS_CODING	Flywch1	ENSMUST00000045517	-1	23899965	23899967	77	CGG	TGG
17	23899967	G	A	136	45	NON_SYNONYMOUS_CODING	Flywch1	ENSMUST00000086325	-1	23899965	23899967	77	CGG	TGG
17	23953962	T	C	107	30	NON_SYNONYMOUS_CODING	Srrm2	ENSMUST00000088621	1	23953961	23953963	871	CTA	CCA
17	23953962	T	C	107	30	NON_SYNONYMOUS_CODING	Srrm2	ENSMUST00000073292	1	23953961	23953963	967	CTA	CCA
17	23992941	C	T	113	37	SYNONYMOUS_CODING	Prss32	ENSMUST00000061725	1	23992939	23992941	99	GGC	GGT
17	24009948	C	T	95	31	SYNONYMOUS_CODING	Prss21	ENSMUST00000024928	1	24009948	24009950	308	CTG	TTG
17	24009962	C	T	139	34	SYNONYMOUS_CODING	Prss21	ENSMUST00000024928	1	24009960	24009962	312	CTC	CTT
17	24035873	C	T	118	39	NON_SYNONYMOUS_CODING	Dcpp2	ENSMUST00000088598	1	24035872	24035874	20	ACG	ATG
17	24056115	C	G	166	43	SYNONYMOUS_CODING	NP_001071101.1	ENSMUST00000115428	1	24056113	24056115	93	GTC	GTG
17	24056115	C	G	166	43	SYNONYMOUS_CODING	NP_001071101.1	ENSMUST00000075966	1	24056113	24056115	66	GTC	GTG
17	24056196	C	T	181	48	SYNONYMOUS_CODING	NP_001071101.1	ENSMUST00000115428	1	24056194	24056196	120	CAC	CAT
17	24056196	C	T	181	48	SYNONYMOUS_CODING	NP_001071101.1	ENSMUST00000075966	1	24056194	24056196	93	CAC	CAT
17	24082216	T	C	49	21	NON_SYNONYMOUS_CODING	Sbp	ENSMUST00000024940	1	24082215	24082217	139	ATG	ACG
17	24082236	G	A	73	23	NON_SYNONYMOUS_CODING	Sbp	ENSMUST00000024940	1	24082236	24082238	146	GTC	ATC
17	24082240	G	A	77	24	NON_SYNONYMOUS_CODING	Sbp	ENSMUST00000024940	1	24082239	24082241	147	AGA	AAA
17	24082268	C	A	106	23	SYNONYMOUS_CODING	Sbp	ENSMUST00000024940	1	24082266	24082268	156	ATC	ATA
17	24082302	G	A	133	32	NON_SYNONYMOUS_CODING	Sbp	ENSMUST00000024940	1	24082302	24082304	168	GAA	AAA
17	24082383	G	A	184	49	NON_SYNONYMOUS_CODING	Sbp	ENSMUST00000024940	1	24082383	24082385	195	GAT	AAT
17	24109659	C	T	166	43	NON_SYNONYMOUS_CODING	Tmprss8	ENSMUST00000024936	-1	24109658	24109660	285	GGG	GAG
17	24109679	C	T	151	38	SYNONYMOUS_CODING	Tmprss8	ENSMUST00000024936	-1	24109679	24109681	278	GAG	GAA
17	24110031	C	T	89	24	NON_SYNONYMOUS_CODING	Tmprss8	ENSMUST00000024936	-1	24110029	24110031	218	GTA	ATA
17	24110689	C	T	113	35	SYNONYMOUS_CODING	Tmprss8	ENSMUST00000024936	-1	24110689	24110691	124	GCG	GCA
17	24110734	G	A	76	13	SYNONYMOUS_CODING	Tmprss8	ENSMUST00000024936	-1	24110734	24110736	109	GCC	GCT
17	24110743	A	G	55	12	SYNONYMOUS_CODING	Tmprss8	ENSMUST00000024936	-1	24110743	24110745	106	ACT	ACC
17	24110755	T	C	100	21	SYNONYMOUS_CODING	Tmprss8	ENSMUST00000024936	-1	24110755	24110757	102	GAA	GAG
17	24110791	A	G	133	32	SYNONYMOUS_CODING	Tmprss8	ENSMUST00000024936	-1	24110791	24110793	90	CAT	CAC
17	24110982	G	A	109	24	SYNONYMOUS_CODING	Tmprss8	ENSMUST00000024936	-1	24110982	24110984	57	ACC	ACT
17	24133360	C	T	127	30	SYNONYMOUS_CODING	Prss22	ENSMUST00000041649	-1	24133360	24133362	136	GAG	GAA
17	24133689	A	G	121	28	SYNONYMOUS_CODING	Prss22	ENSMUST00000041649	-1	24133689	24133691	75	TGT	TGC
17	24182695	A	C	94	19	SYNONYMOUS_CODING	Prss27	ENSMUST00000059482	1	24182693	24182695	288	GCA	GCC
17	24230254	C	T	95	31	SPLICE_SITE	Pdpk1	ENSMUST00000102927	-1	24230254	24230508	288	GGG	GGA
17	24230254	C	T	95	31	SYNONYMOUS_CODING	Pdpk1	ENSMUST00000102927	-1	24230254	24230508	288	GGG	GGA
17	24230254	C	T	95	31	SPLICE_SITE	Pdpk1	ENSMUST00000115409	-1	24230254	24230508	161	GGG	GGA
17	24230254	C	T	95	31	SYNONYMOUS_CODING	Pdpk1	ENSMUST00000115409	-1	24230254	24230508	161	GGG	GGA
17	24230254	C	T	95	31	SPLICE_SITE	Pdpk1	ENSMUST00000115407	-1	24230254	24230508	288	GGG	GGA
17	24230254	C	T	95	31	SYNONYMOUS_CODING	Pdpk1	ENSMUST00000115407	-1	24230254	24230508	288	GGG	GGA
17	24230254	C	T	95	31	SPLICE_SITE	Pdpk1	ENSMUST00000115411	-1	24230254	24230508	288	GGG	GGA
17	24230254	C	T	95	31	SYNONYMOUS_CODING	Pdpk1	ENSMUST00000115411	-1	24230254	24230508	288	GGG	GGA
17	24230254	C	T	95	31	SPLICE_SITE	Pdpk1	ENSMUST00000115408	-1	24230254	24230508	261	GGG	GGA
17	24230254	C	T	95	31	SYNONYMOUS_CODING	Pdpk1	ENSMUST00000115408	-1	24230254	24230508	261	GGG	GGA
17	24230254	C	T	95	31	SPLICE_SITE	Pdpk1	ENSMUST00000052462	-1	24230254	24230508	261	GGG	GGA
17	24230254	C	T	95	31	SYNONYMOUS_CODING	Pdpk1	ENSMUST00000052462	-1	24230254	24230508	261	GGG	GGA
17	24292996	A	G	121	28	SYNONYMOUS_CODING	Amdhd2	ENSMUST00000040735	-1	24292994	24292996	400	TTG	CTG
17	24295018	A	T	127	30	SYNONYMOUS_CODING	Amdhd2	ENSMUST00000040735	-1	24295018	24295020	243	CGT	CGA
17	24300614	G	A	88	17	SYNONYMOUS_CODING	Amdhd2	ENSMUST00000040735	-1	24300614	24300616	6	TGC	TGT
17	24301818	A	G	85	16	SYNONYMOUS_CODING	Atp6v0c	ENSMUST00000024932	-1	24301818	24301820	37	AGT	AGC
17	24301818	A	G	85	16	SYNONYMOUS_CODING	Atp6v0c	ENSMUST00000098862	-1	24301818	24301820	37	AGT	AGC
17	24306542	C	T	59	18	SPLICE_SITE	Atp6v0c	ENSMUST00000098862	-1
17	24318750	G	A	133	32	SYNONYMOUS_CODING	Tbc1d24	ENSMUST00000097376	-1	24318750	24318752	494	TCC	TCT
17	24318750	G	A	133	32	SYNONYMOUS_CODING	Tbc1d24	ENSMUST00000040474	-1	24318750	24318752	488	TCC	TCT
17	24320776	G	A	157	53	SYNONYMOUS_CODING	Tbc1d24	ENSMUST00000097376	-1	24320776	24320778	335	GTC	GTT
17	24320776	G	A	157	53	SYNONYMOUS_CODING	Tbc1d24	ENSMUST00000040474	-1	24320776	24320778	329	GTC	GTT
17	24322610	G	C	172	45	SYNONYMOUS_CODING	Tbc1d24	ENSMUST00000097376	-1	24322610	24322612	168	CTC	CTG
17	24322610	G	C	172	45	SYNONYMOUS_CODING	Tbc1d24	ENSMUST00000040474	-1	24322610	24322612	168	CTC	CTG
17	24343759	A	G	76	13	SYNONYMOUS_CODING	Ntn2l	ENSMUST00000024931	-1	24343759	24343761	509	ACT	ACC
17	24352872	C	T	109	24	NON_SYNONYMOUS_CODING	1600002H07Rik	ENSMUST00000024930	-1	24352870	24352872	415	GCG	ACG
17	24361940	G	A	136	33	SYNONYMOUS_CODING	Ccnf	ENSMUST00000073425	-1	24361938	24361940	600	CTG	TTG
17	24361940	G	A	136	33	SYNONYMOUS_CODING	Ccnf	ENSMUST00000115390	-1	24361938	24361940	639	CTG	TTG
17	24401276	G	T	142	35	NON_SYNONYMOUS_CODING	Abca17	ENSMUST00000039324	-1	24401275	24401277	1717	CCG	CAG
17	24402455	T	C	64	9	NON_SYNONYMOUS_CODING	Abca17	ENSMUST00000039324	-1	24402453	24402455	1593	AGC	GGC
17	24402465	T	C	58	7	SYNONYMOUS_CODING	Abca17	ENSMUST00000039324	-1	24402465	24402467	1589	AAA	AAG
17	24404578	T	C	154	39	SYNONYMOUS_CODING	Abca17	ENSMUST00000039324	-1	24404578	24404580	1473	GAA	GAG
17	24417418	C	T	127	30	NON_SYNONYMOUS_CODING	Abca17	ENSMUST00000039324	-1	24417416	24417418	1361	GTA	ATA
17	24417507	T	G	151	38	SPLICE_SITE	Abca17	ENSMUST00000039324	-1
17	24418218	C	T	169	44	NON_SYNONYMOUS_CODING	Abca17	ENSMUST00000039324	-1	24418216	24418218	1315	GTA	ATA
17	24418261	C	T	165	55	SYNONYMOUS_CODING	Abca17	ENSMUST00000039324	-1	24418261	24418263	1300	GTG	GTA
17	24422707	G	A	188	50	NON_SYNONYMOUS_CODING	Abca17	ENSMUST00000039324	-1	24422706	24422708	1221	ACG	ATG
17	24428637	T	G	97	36	SYNONYMOUS_CODING	Abca17	ENSMUST00000039324	-1	24428637	24428639	937	CCA	CCC
17	24432068	G	A	160	41	NON_SYNONYMOUS_CODING	Abca17	ENSMUST00000039324	-1	24432066	24432068	869	CCA	TCA
17	24432128	G	C	150	45	NON_SYNONYMOUS_CODING	Abca17	ENSMUST00000039324	-1	24432126	24432128	849	CTT	GTT
17	24432153	G	A	127	42	SYNONYMOUS_CODING	Abca17	ENSMUST00000039324	-1	24432153	24432155	840	ACC	ACT
17	24435893	T	C	221	61	SPLICE_SITE	Abca17	ENSMUST00000039324	-1
17	24435926	C	A	188	50	NON_SYNONYMOUS_CODING	Abca17	ENSMUST00000039324	-1	24435924	24435926	785	GTC	TTC
17	24436055	A	T	142	35	SPLICE_SITE	Abca17	ENSMUST00000039324	-1
17	24471240	C	T	145	36	SPLICE_SITE	Abca17	ENSMUST00000039324	-1
17	24471242	G	A	142	35	SPLICE_SITE	Abca17	ENSMUST00000039324	-1
17	24483282	T	C	116	38	SYNONYMOUS_CODING	Abca17	ENSMUST00000039324	-1	24483282	24483284	40	TTA	TTG
17	24483282	T	C	116	38	SYNONYMOUS_CODING	Abca17	ENSMUST00000115381	-1	24483282	24483284	40	TTA	TTG
17	24484180	T	C	194	52	SYNONYMOUS_CODING	Abca17	ENSMUST00000039324	-1	24484180	24484182	6	AAA	AAG
17	24484180	T	C	194	52	SYNONYMOUS_CODING	Abca17	ENSMUST00000115381	-1	24484180	24484182	6	AAA	AAG
17	24501424	G	A	142	35	SPLICE_SITE	Abca3	ENSMUST00000039013	1
17	24501424	G	A	142	35	SPLICE_SITE	Abca3	ENSMUST00000079594	1
17	24501814	C	T	154	39	SYNONYMOUS_CODING	Abca3	ENSMUST00000039013	1	24501812	24501814	77	ACC	ACT
17	24501814	C	T	154	39	SYNONYMOUS_CODING	Abca3	ENSMUST00000079594	1	24501812	24501814	77	ACC	ACT
17	24503814	A	G	130	43	SYNONYMOUS_CODING	Abca3	ENSMUST00000039013	1	24503812	24503814	183	TCA	TCG
17	24503814	A	G	130	43	SYNONYMOUS_CODING	Abca3	ENSMUST00000079594	1	24503812	24503814	183	TCA	TCG
17	24503877	T	G	127	30	SPLICE_SITE	Abca3	ENSMUST00000039013	1	24503875	24503877	204	CCT	CCG
17	24503877	T	G	127	30	SYNONYMOUS_CODING	Abca3	ENSMUST00000039013	1	24503875	24503877	204	CCT	CCG
17	24503877	T	G	127	30	SPLICE_SITE	Abca3	ENSMUST00000079594	1	24503875	24503877	204	CCT	CCG
17	24503877	T	G	127	30	SYNONYMOUS_CODING	Abca3	ENSMUST00000079594	1	24503875	24503877	204	CCT	CCG
17	24514692	C	T	104	34	SYNONYMOUS_CODING	Abca3	ENSMUST00000039013	1	24514690	24514692	391	TTC	TTT
17	24514692	C	T	104	34	SYNONYMOUS_CODING	Abca3	ENSMUST00000079594	1	24514690	24514692	391	TTC	TTT
17	24518894	A	G	112	25	NON_SYNONYMOUS_CODING	Abca3	ENSMUST00000039013	1	24518894	24518896	446	AAT	GAT
17	24518894	A	G	112	25	NON_SYNONYMOUS_CODING	Abca3	ENSMUST00000079594	1	24518894	24518896	446	AAT	GAT
17	24520946	A	G	133	32	SYNONYMOUS_CODING	Abca3	ENSMUST00000039013	1	24520944	24520946	523	CCA	CCG
17	24520946	A	G	133	32	SYNONYMOUS_CODING	Abca3	ENSMUST00000079594	1	24520944	24520946	523	CCA	CCG
17	24521469	C	T	209	57	SYNONYMOUS_CODING	Abca3	ENSMUST00000039013	1	24521467	24521469	563	GTC	GTT
17	24521469	C	T	209	57	SYNONYMOUS_CODING	Abca3	ENSMUST00000079594	1	24521467	24521469	563	GTC	GTT
17	24522386	C	T	154	39	SYNONYMOUS_CODING	Abca3	ENSMUST00000039013	1	24522384	24522386	595	TAC	TAT
17	24522386	C	T	154	39	SYNONYMOUS_CODING	Abca3	ENSMUST00000079594	1	24522384	24522386	595	TAC	TAT
17	24522473	C	T	154	39	SYNONYMOUS_CODING	Abca3	ENSMUST00000039013	1	24522471	24522473	624	GCC	GCT
17	24522473	C	T	154	39	SYNONYMOUS_CODING	Abca3	ENSMUST00000079594	1	24522471	24522473	624	GCC	GCT
17	24522839	T	C	103	22	SYNONYMOUS_CODING	Abca3	ENSMUST00000039013	1	24522837	24522839	658	CGT	CGC
17	24522839	T	C	103	22	SYNONYMOUS_CODING	Abca3	ENSMUST00000079594	1	24522837	24522839	658	CGT	CGC
17	24522845	A	G	94	19	SYNONYMOUS_CODING	Abca3	ENSMUST00000039013	1	24522843	24522845	660	TTA	TTG
17	24522845	A	G	94	19	SYNONYMOUS_CODING	Abca3	ENSMUST00000079594	1	24522843	24522845	660	TTA	TTG
17	24522908	G	A	124	29	SYNONYMOUS_CODING	Abca3	ENSMUST00000039013	1	24522906	24522908	681	GCG	GCA
17	24522908	G	A	124	29	SYNONYMOUS_CODING	Abca3	ENSMUST00000079594	1	24522906	24522908	681	GCG	GCA
17	24523208	A	G	85	16	NON_SYNONYMOUS_CODING	Abca3	ENSMUST00000039013	1	24523208	24523210	712	AGT	GGT
17	24523208	A	G	85	16	NON_SYNONYMOUS_CODING	Abca3	ENSMUST00000079594	1	24523208	24523210	712	AGT	GGT
17	24523318	A	G	133	32	SYNONYMOUS_CODING	Abca3	ENSMUST00000039013	1	24523316	24523318	748	CTA	CTG
17	24523318	A	G	133	32	SYNONYMOUS_CODING	Abca3	ENSMUST00000079594	1	24523316	24523318	748	CTA	CTG
17	24524445	G	A	133	32	SYNONYMOUS_CODING	Abca3	ENSMUST00000039013	1	24524443	24524445	776	CTG	CTA
17	24524445	G	A	133	32	SYNONYMOUS_CODING	Abca3	ENSMUST00000079594	1	24524443	24524445	776	CTG	CTA
17	24524526	G	A	154	39	SYNONYMOUS_CODING	Abca3	ENSMUST00000039013	1	24524524	24524526	803	ACG	ACA
17	24524526	G	A	154	39	SYNONYMOUS_CODING	Abca3	ENSMUST00000079594	1	24524524	24524526	803	ACG	ACA
17	24535481	A	G	90	29	NON_SYNONYMOUS_CODING	Abca3	ENSMUST00000039013	1	24535480	24535482	1069	CAG	CGG
17	24535481	A	G	90	29	NON_SYNONYMOUS_CODING	Abca3	ENSMUST00000079594	1	24535480	24535482	1069	CAG	CGG
17	24536908	T	C	87	28	SYNONYMOUS_CODING	Abca3	ENSMUST00000039013	1	24536906	24536908	1119	GCT	GCC
17	24536908	T	C	87	28	SYNONYMOUS_CODING	Abca3	ENSMUST00000079594	1	24536906	24536908	1119	GCT	GCC
17	24536978	T	C	109	24	NON_SYNONYMOUS_CODING	Abca3	ENSMUST00000039013	1	24536978	24536980	1143	TTC	CTC
17	24536978	T	C	109	24	NON_SYNONYMOUS_CODING	Abca3	ENSMUST00000079594	1	24536978	24536980	1143	TTC	CTC
17	24542342	T	C	133	32	SYNONYMOUS_CODING	Abca3	ENSMUST00000039013	1	24542340	24542342	1439	GAT	GAC
17	24542342	T	C	133	32	SYNONYMOUS_CODING	Abca3	ENSMUST00000079594	1	24542340	24542342	1439	GAT	GAC
17	24545135	C	T	133	32	SYNONYMOUS_CODING	Abca3	ENSMUST00000039013	1	24545133	24545135	1543	ACC	ACT
17	24545135	C	T	133	32	SYNONYMOUS_CODING	Abca3	ENSMUST00000079594	1	24545133	24545135	1543	ACC	ACT
17	24557166	C	A	97	20	SYNONYMOUS_CODING	Rnps1	ENSMUST00000115371	1	24557164	24557166	58	TCC	TCA
17	24557166	C	A	97	20	SYNONYMOUS_CODING	Rnps1	ENSMUST00000088512	1	24557164	24557166	81	TCC	TCA
17	24557166	C	A	97	20	NON_SYNONYMOUS_CODING	Rnps1	ENSMUST00000058094	1	24557165	24557167	80	CCA	CAA
17	24559154	T	C	121	28	SYNONYMOUS_CODING	Rnps1	ENSMUST00000115371	1	24559152	24559154	171	GTT	GTC
17	24559154	T	C	121	28	SYNONYMOUS_CODING	Rnps1	ENSMUST00000088512	1	24559152	24559154	194	GTT	GTC
17	24559154	T	C	121	28	SYNONYMOUS_CODING	Rnps1	ENSMUST00000058094	1	24559152	24559154	190	GTT	GTC
17	24561426	C	T	86	30	SYNONYMOUS_CODING	Rnps1	ENSMUST00000115371	1	24561424	24561426	229	CCC	CCT
17	24561426	C	T	86	30	SYNONYMOUS_CODING	Rnps1	ENSMUST00000088512	1	24561424	24561426	252	CCC	CCT
17	24561426	C	T	86	30	SYNONYMOUS_CODING	Rnps1	ENSMUST00000058094	1	24561424	24561426	248	CCC	CCT
17	24574482	G	A	109	32	SYNONYMOUS_CODING	Dci	ENSMUST00000024946	1	24574480	24574482	210	GTG	GTA
17	24576261	C	A	139	46	SPLICE_SITE	Dci	ENSMUST00000024946	1
17	24578438	C	T	145	36	SPLICE_SITE	Dnase1l2	ENSMUST00000088506	-1
17	24579183	A	G	148	37	SYNONYMOUS_CODING	Dnase1l2	ENSMUST00000088506	-1	24579183	24579185	104	GTT	GTC
17	24579268	A	G	73	19	SPLICE_SITE	Dnase1l2	ENSMUST00000088506	-1
17	24579742	A	G	121	28	SPLICE_SITE	Dnase1l2	ENSMUST00000088506	-1
17	24581165	T	C	148	37	NON_SYNONYMOUS_CODING	E4f1	ENSMUST00000056032	-1	24581163	24581165	704	ACT	GCT
17	24581386	G	A	148	37	SYNONYMOUS_CODING	E4f1	ENSMUST00000056032	-1	24581386	24581388	655	ACC	ACT
17	24581600	C	T	106	23	SYNONYMOUS_CODING	E4f1	ENSMUST00000056032	-1	24581600	24581602	607	GTG	GTA
17	24582064	C	T	112	25	SPLICE_SITE	E4f1	ENSMUST00000056032	-1
17	24582064	C	T	112	25	SPLICE_SITE	E4f1	ENSMUST00000088493	-1
17	24584382	A	C	133	32	NON_SYNONYMOUS_CODING	E4f1	ENSMUST00000056032	-1	24584381	24584383	158	GTC	GGC
17	24584382	A	C	133	32	NON_SYNONYMOUS_CODING	E4f1	ENSMUST00000088493	-1	24584381	24584383	106	GTC	GGC
17	24592111	G	A	67	10	SYNONYMOUS_CODING	E4f1	ENSMUST00000056032	-1	24592111	24592113	41	TTC	TTT
17	24592182	G	C	76	13	NON_SYNONYMOUS_CODING	E4f1	ENSMUST00000056032	-1	24592180	24592182	18	CGG	GGG
17	24607506	G	A	67	10	NON_SYNONYMOUS_CODING	1700012G19Rik	ENSMUST00000053024	1	24607506	24607508	18	GCC	ACC
17	24607580	T	C	53	14	SYNONYMOUS_CODING	1700012G19Rik	ENSMUST00000053024	1	24607578	24607580	42	GGT	GGC
17	24611460	G	A	133	32	SYNONYMOUS_CODING	9930021D14Rik	ENSMUST00000054946	1	24611458	24611460	43	CCG	CCA
17	24611484	T	C	91	18	SYNONYMOUS_CODING	9930021D14Rik	ENSMUST00000054946	1	24611482	24611484	51	GCT	GCC
17	24611616	A	G	91	31	SYNONYMOUS_CODING	9930021D14Rik	ENSMUST00000054946	1	24611614	24611616	69	CAA	CAG
17	24612093	A	G	181	48	SPLICE_SITE	9930021D14Rik	ENSMUST00000054946	1
17	24613127	C	T	145	36	SYNONYMOUS_CODING	Gbl	ENSMUST00000070888	-1	24613127	24613129	242	CAG	CAA
17	24633519	G	A	115	26	SPLICE_SITE	Caskin1	ENSMUST00000024958	1
17	24633519	G	A	115	26	SPLICE_SITE	Caskin1	ENSMUST00000088474	1
17	24633519	G	A	115	26	SPLICE_SITE	Caskin1	ENSMUST00000115347	1
17	24636552	T	C	145	36	SYNONYMOUS_CODING	Caskin1	ENSMUST00000024958	1	24636550	24636552	345	ATT	ATC
17	24636552	T	C	145	36	SYNONYMOUS_CODING	Caskin1	ENSMUST00000088474	1	24636550	24636552	345	ATT	ATC
17	24636552	T	C	145	36	SYNONYMOUS_CODING	Caskin1	ENSMUST00000115347	1	24636550	24636552	345	ATT	ATC
17	24638248	A	G	97	20	SYNONYMOUS_CODING	Caskin1	ENSMUST00000024958	1	24638246	24638248	466	GAA	GAG
17	24638248	A	G	97	20	SYNONYMOUS_CODING	Caskin1	ENSMUST00000088474	1	24638246	24638248	466	GAA	GAG
17	24638248	A	G	97	20	SYNONYMOUS_CODING	Caskin1	ENSMUST00000115347	1	24638246	24638248	466	GAA	GAG
17	24642178	T	C	73	12	SYNONYMOUS_CODING	Caskin1	ENSMUST00000024958	1	24642176	24642178	998	GGT	GGC
17	24642178	T	C	73	12	SYNONYMOUS_CODING	Caskin1	ENSMUST00000088474	1	24642176	24642178	998	GGT	GGC
17	24642178	T	C	73	12	SYNONYMOUS_CODING	Caskin1	ENSMUST00000115347	1	24642176	24642178	927	GGT	GGC
17	24642457	T	A	97	20	NON_SYNONYMOUS_CODING	Caskin1	ENSMUST00000024958	1	24642455	24642457	1091	CAT	CAA
17	24642457	T	A	97	20	NON_SYNONYMOUS_CODING	Caskin1	ENSMUST00000088474	1	24642455	24642457	1091	CAT	CAA
17	24642457	T	A	97	20	NON_SYNONYMOUS_CODING	Caskin1	ENSMUST00000115347	1	24642455	24642457	1020	CAT	CAA
17	24642887	T	G	111	32	NON_SYNONYMOUS_CODING	Caskin1	ENSMUST00000024958	1	24642887	24642889	1235	TCT	GCT
17	24642887	T	G	111	32	NON_SYNONYMOUS_CODING	Caskin1	ENSMUST00000088474	1	24642887	24642889	1235	TCT	GCT
17	24642887	T	G	111	32	NON_SYNONYMOUS_CODING	Caskin1	ENSMUST00000115347	1	24642887	24642889	1164	TCT	GCT
17	24646820	G	A	112	25	SPLICE_SITE	Traf7	ENSMUST00000088464	-1
17	24646820	G	A	112	25	SPLICE_SITE	Traf7	ENSMUST00000070777	-1
17	24647647	T	C	181	48	SPLICE_SITE	Traf7	ENSMUST00000088464	-1
17	24647647	T	C	181	48	SPLICE_SITE	Traf7	ENSMUST00000070777	-1
17	24648331	A	C	133	44	SYNONYMOUS_CODING	Traf7	ENSMUST00000088464	-1	24648331	24648333	349	ACT	ACG
17	24648331	A	C	133	44	SYNONYMOUS_CODING	Traf7	ENSMUST00000070777	-1	24648331	24648333	384	ACT	ACG
17	24664870	C	G	142	35	NON_SYNONYMOUS_CODING	Rab26	ENSMUST00000061764	-1	24664869	24664871	155	CGT	CCT
17	24666549	C	G	130	31	SYNONYMOUS_CODING	Rab26	ENSMUST00000035797	-1	24666549	24666551	240	CCG	CCC
17	24667027	A	G	124	29	SYNONYMOUS_CODING	Rab26	ENSMUST00000035797	-1	24667027	24667029	173	GAT	GAC
17	24667064	G	A	131	38	SPLICE_SITE	Rab26	ENSMUST00000035797	-1	24667063	24667065	161	GCC	GTC
17	24667064	G	A	131	38	NON_SYNONYMOUS_CODING	Rab26	ENSMUST00000035797	-1	24667063	24667065	161	GCC	GTC
17	24667723	C	A	133	32	SPLICE_SITE	Rab26	ENSMUST00000061764	-1
17	24667723	C	A	133	32	SPLICE_SITE	Rab26	ENSMUST00000035797	-1
17	24687215	T	C	53	14	NON_SYNONYMOUS_CODING	Pkd1	ENSMUST00000035565	1	24687214	24687216	3	CTC	CCC
17	24687266	G	A	56	12	NON_SYNONYMOUS_CODING	Pkd1	ENSMUST00000035565	1	24687265	24687267	20	GGA	GAA
17	24701131	A	C	95	31	SYNONYMOUS_CODING	Pkd1	ENSMUST00000035565	1	24701129	24701131	84	ATA	ATC
17	24702833	C	G	139	34	NON_SYNONYMOUS_CODING	Pkd1	ENSMUST00000035565	1	24702833	24702835	435	CAA	GAA
17	24705655	G	A	163	42	NON_SYNONYMOUS_CODING	Pkd1	ENSMUST00000035565	1	24705654	24705656	644	GGA	GAA
17	24706418	T	C	116	36	NON_SYNONYMOUS_CODING	Pkd1	ENSMUST00000035565	1	24706417	24706419	735	CTG	CCG
17	24706527	G	C	103	22	SYNONYMOUS_CODING	Pkd1	ENSMUST00000035565	1	24706525	24706527	771	CGG	CGC
17	24708242	A	G	100	21	NON_SYNONYMOUS_CODING	Pkd1	ENSMUST00000035565	1	24708242	24708244	985	ATC	GTC
17	24709823	G	A	95	29	NON_SYNONYMOUS_CODING	Pkd1	ENSMUST00000035565	1	24709823	24709825	1180	GCT	ACT
17	24710160	A	G	166	43	NON_SYNONYMOUS_CODING	Pkd1	ENSMUST00000035565	1	24710159	24710161	1292	CAC	CGC
17	24710179	C	T	172	45	SYNONYMOUS_CODING	Pkd1	ENSMUST00000035565	1	24710177	24710179	1298	TGC	TGT
17	24711335	T	G	86	26	NON_SYNONYMOUS_CODING	Pkd1	ENSMUST00000035565	1	24711335	24711337	1684	TCA	GCA
17	24711388	T	C	133	32	SYNONYMOUS_CODING	Pkd1	ENSMUST00000035565	1	24711386	24711388	1701	GGT	GGC
17	24711593	G	A	104	35	NON_SYNONYMOUS_CODING	Pkd1	ENSMUST00000035565	1	24711593	24711595	1770	GCA	ACA
17	24712144	T	C	145	36	SYNONYMOUS_CODING	Pkd1	ENSMUST00000035565	1	24712142	24712144	1953	AGT	AGC
17	24712429	A	G	142	35	SYNONYMOUS_CODING	Pkd1	ENSMUST00000035565	1	24712427	24712429	2048	ACA	ACG
17	24713194	C	T	130	40	SPLICE_SITE	Pkd1	ENSMUST00000035565	1
17	24714592	A	G	109	24	SYNONYMOUS_CODING	Pkd1	ENSMUST00000035565	1	24714590	24714592	2394	AGA	AGG
17	24715147	T	C	117	43	SYNONYMOUS_CODING	Pkd1	ENSMUST00000035565	1	24715145	24715147	2528	CTT	CTC
17	24715320	C	T	166	43	SPLICE_SITE	Pkd1	ENSMUST00000035565	1
17	24722799	G	A	123	39	SPLICE_SITE	Pkd1	ENSMUST00000035565	1
17	24722893	A	G	124	29	SYNONYMOUS_CODING	Pkd1	ENSMUST00000035565	1	24722891	24722893	3190	CAA	CAG
17	24724356	G	A	145	36	SYNONYMOUS_CODING	Pkd1	ENSMUST00000035565	1	24724354	24724356	3384	GGG	GGA
17	24724610	G	A	127	37	SYNONYMOUS_CODING	Pkd1	ENSMUST00000035565	1	24724608	24724610	3402	CCG	CCA
17	24727769	G	C	112	25	NON_SYNONYMOUS_CODING	Pkd1	ENSMUST00000035565	1	24727768	24727770	3492	AGT	ACT
17	24727810	G	A	151	38	NON_SYNONYMOUS_CODING	Pkd1	ENSMUST00000035565	1	24727810	24727812	3506	GTG	ATG
17	24727819	G	A	124	29	NON_SYNONYMOUS_CODING	Pkd1	ENSMUST00000035565	1	24727819	24727821	3509	GAG	AAG
17	24727842	C	G	115	26	SYNONYMOUS_CODING	Pkd1	ENSMUST00000035565	1	24727840	24727842	3516	CTC	CTG
17	24731772	C	T	94	19	SYNONYMOUS_CODING	Pkd1	ENSMUST00000035565	1	24731770	24731772	4088	GCC	GCT
17	24731811	C	T	57	18	SYNONYMOUS_CODING	Pkd1	ENSMUST00000035565	1	24731809	24731811	4101	CAC	CAT
17	24732312	A	G	121	28	NON_SYNONYMOUS_CODING	Pkd1	ENSMUST00000035565	1	24732311	24732313	4237	CAA	CGA
17	24734060	G	T	148	37	SYNONYMOUS_CODING	Tsc2	ENSMUST00000097374	-1	24734060	24734062	1699	ACC	ACA
17	24734060	G	T	148	37	SYNONYMOUS_CODING	Tsc2	ENSMUST00000097373	-1	24734060	24734062	1633	ACC	ACA
17	24734831	A	G	124	29	SPLICE_SITE	Tsc2	ENSMUST00000088420	-1
17	24734831	A	G	124	29	SPLICE_SITE	Tsc2	ENSMUST00000097374	-1
17	24734831	A	G	124	29	SPLICE_SITE	Tsc2	ENSMUST00000115294	-1
17	24734831	A	G	124	29	SPLICE_SITE	Tsc2	ENSMUST00000115292	-1
17	24734831	A	G	124	29	SPLICE_SITE	Tsc2	ENSMUST00000115291	-1
17	24734831	A	G	124	29	SPLICE_SITE	Tsc2	ENSMUST00000115290	-1
17	24734831	A	G	124	29	SPLICE_SITE	Tsc2	ENSMUST00000097373	-1
17	24736237	T	C	142	45	SYNONYMOUS_CODING	Tsc2	ENSMUST00000088420	-1	24736237	24736239	1522	CTA	CTG
17	24736237	T	C	142	45	SYNONYMOUS_CODING	Tsc2	ENSMUST00000097374	-1	24736237	24736239	1523	CTA	CTG
17	24736237	T	C	142	45	SYNONYMOUS_CODING	Tsc2	ENSMUST00000115294	-1	24736237	24736239	1499	CTA	CTG
17	24736237	T	C	142	45	SYNONYMOUS_CODING	Tsc2	ENSMUST00000115292	-1	24736237	24736239	1485	CTA	CTG
17	24736237	T	C	142	45	SYNONYMOUS_CODING	Tsc2	ENSMUST00000115291	-1	24736237	24736239	1483	CTA	CTG
17	24736237	T	C	142	45	SYNONYMOUS_CODING	Tsc2	ENSMUST00000115290	-1	24736237	24736239	1478	CTA	CTG
17	24736237	T	C	142	45	SYNONYMOUS_CODING	Tsc2	ENSMUST00000097373	-1	24736237	24736239	1457	CTA	CTG
17	24736597	G	A	115	26	SYNONYMOUS_CODING	Tsc2	ENSMUST00000088420	-1	24736597	24736599	1469	TCC	TCT
17	24736597	G	A	115	26	SYNONYMOUS_CODING	Tsc2	ENSMUST00000097374	-1	24736597	24736599	1470	TCC	TCT
17	24736597	G	A	115	26	SYNONYMOUS_CODING	Tsc2	ENSMUST00000115294	-1	24736597	24736599	1446	TCC	TCT
17	24736597	G	A	115	26	SYNONYMOUS_CODING	Tsc2	ENSMUST00000115292	-1	24736597	24736599	1432	TCC	TCT
17	24736597	G	A	115	26	SYNONYMOUS_CODING	Tsc2	ENSMUST00000115291	-1	24736597	24736599	1430	TCC	TCT
17	24736597	G	A	115	26	SYNONYMOUS_CODING	Tsc2	ENSMUST00000115290	-1	24736597	24736599	1425	TCC	TCT
17	24736597	G	A	115	26	SYNONYMOUS_CODING	Tsc2	ENSMUST00000097373	-1	24736597	24736599	1404	TCC	TCT
17	24736846	A	G	148	37	SYNONYMOUS_CODING	Tsc2	ENSMUST00000088420	-1	24736846	24736848	1386	TCT	TCC
17	24736846	A	G	148	37	SYNONYMOUS_CODING	Tsc2	ENSMUST00000097374	-1	24736846	24736848	1387	TCT	TCC
17	24736846	A	G	148	37	SYNONYMOUS_CODING	Tsc2	ENSMUST00000115294	-1	24736846	24736848	1363	TCT	TCC
17	24736846	A	G	148	37	SYNONYMOUS_CODING	Tsc2	ENSMUST00000115292	-1	24736846	24736848	1349	TCT	TCC
17	24736846	A	G	148	37	SYNONYMOUS_CODING	Tsc2	ENSMUST00000115291	-1	24736846	24736848	1347	TCT	TCC
17	24736846	A	G	148	37	SYNONYMOUS_CODING	Tsc2	ENSMUST00000115290	-1	24736846	24736848	1342	TCT	TCC
17	24736846	A	G	148	37	SYNONYMOUS_CODING	Tsc2	ENSMUST00000097373	-1	24736846	24736848	1321	TCT	TCC
17	24739082	C	T	87	24	NON_SYNONYMOUS_CODING	Tsc2	ENSMUST00000088420	-1	24739080	24739082	1257	GGC	AGC
17	24739082	C	T	87	24	SYNONYMOUS_CODING	Tsc2	ENSMUST00000097374	-1	24739082	24739084	1257	GCG	GCA
17	24739082	C	T	87	24	NON_SYNONYMOUS_CODING	Tsc2	ENSMUST00000115294	-1	24739080	24739082	1257	GGC	AGC
17	24739082	C	T	87	24	NON_SYNONYMOUS_CODING	Tsc2	ENSMUST00000115292	-1	24739080	24739082	1220	GGC	AGC
17	24739082	C	T	87	24	NON_SYNONYMOUS_CODING	Tsc2	ENSMUST00000115291	-1	24739080	24739082	1218	GGC	AGC
17	24739082	C	T	87	24	NON_SYNONYMOUS_CODING	Tsc2	ENSMUST00000115290	-1	24739080	24739082	1213	GGC	AGC
17	24739082	C	T	87	24	SYNONYMOUS_CODING	Tsc2	ENSMUST00000097373	-1	24739082	24739084	1214	GCG	GCA
17	24741252	T	C	97	20	SPLICE_SITE	Tsc2	ENSMUST00000088420	-1	24741252	24741254	1132	TCA	TCG
17	24741252	T	C	97	20	SYNONYMOUS_CODING	Tsc2	ENSMUST00000088420	-1	24741252	24741254	1132	TCA	TCG
17	24741252	T	C	97	20	SPLICE_SITE	Tsc2	ENSMUST00000097374	-1	24741252	24741254	1132	TCA	TCG
17	24741252	T	C	97	20	SYNONYMOUS_CODING	Tsc2	ENSMUST00000097374	-1	24741252	24741254	1132	TCA	TCG
17	24741252	T	C	97	20	SPLICE_SITE	Tsc2	ENSMUST00000115294	-1	24741252	24741254	1132	TCA	TCG
17	24741252	T	C	97	20	SYNONYMOUS_CODING	Tsc2	ENSMUST00000115294	-1	24741252	24741254	1132	TCA	TCG
17	24741252	T	C	97	20	SPLICE_SITE	Tsc2	ENSMUST00000115292	-1	24741252	24741254	1095	TCA	TCG
17	24741252	T	C	97	20	SYNONYMOUS_CODING	Tsc2	ENSMUST00000115292	-1	24741252	24741254	1095	TCA	TCG
17	24741252	T	C	97	20	SPLICE_SITE	Tsc2	ENSMUST00000115291	-1	24741252	24741254	1093	TCA	TCG
17	24741252	T	C	97	20	SYNONYMOUS_CODING	Tsc2	ENSMUST00000115291	-1	24741252	24741254	1093	TCA	TCG
17	24741252	T	C	97	20	SPLICE_SITE	Tsc2	ENSMUST00000115290	-1	24741252	24741254	1088	TCA	TCG
17	24741252	T	C	97	20	SYNONYMOUS_CODING	Tsc2	ENSMUST00000115290	-1	24741252	24741254	1088	TCA	TCG
17	24741252	T	C	97	20	SPLICE_SITE	Tsc2	ENSMUST00000097373	-1	24741252	24741254	1089	TCA	TCG
17	24741252	T	C	97	20	SYNONYMOUS_CODING	Tsc2	ENSMUST00000097373	-1	24741252	24741254	1089	TCA	TCG
17	24752425	T	C	139	34	SYNONYMOUS_CODING	Tsc2	ENSMUST00000088420	-1	24752425	24752427	612	CTA	CTG
17	24752425	T	C	139	34	SYNONYMOUS_CODING	Tsc2	ENSMUST00000097374	-1	24752425	24752427	612	CTA	CTG
17	24752425	T	C	139	34	SYNONYMOUS_CODING	Tsc2	ENSMUST00000115294	-1	24752425	24752427	612	CTA	CTG
17	24752425	T	C	139	34	SYNONYMOUS_CODING	Tsc2	ENSMUST00000115292	-1	24752425	24752427	575	CTA	CTG
17	24752425	T	C	139	34	SYNONYMOUS_CODING	Tsc2	ENSMUST00000115291	-1	24752425	24752427	573	CTA	CTG
17	24752425	T	C	139	34	SYNONYMOUS_CODING	Tsc2	ENSMUST00000115290	-1	24752425	24752427	612	CTA	CTG
17	24752425	T	C	139	34	SYNONYMOUS_CODING	Tsc2	ENSMUST00000097373	-1	24752425	24752427	612	CTA	CTG
17	24756390	G	A	157	40	SYNONYMOUS_CODING	Tsc2	ENSMUST00000088420	-1	24756390	24756392	523	CAC	CAT
17	24756390	G	A	157	40	SYNONYMOUS_CODING	Tsc2	ENSMUST00000097374	-1	24756390	24756392	523	CAC	CAT
17	24756390	G	A	157	40	SYNONYMOUS_CODING	Tsc2	ENSMUST00000115294	-1	24756390	24756392	523	CAC	CAT
17	24756390	G	A	157	40	SYNONYMOUS_CODING	Tsc2	ENSMUST00000115292	-1	24756390	24756392	486	CAC	CAT
17	24756390	G	A	157	40	SYNONYMOUS_CODING	Tsc2	ENSMUST00000115291	-1	24756390	24756392	523	CAC	CAT
17	24756390	G	A	157	40	SYNONYMOUS_CODING	Tsc2	ENSMUST00000115290	-1	24756390	24756392	523	CAC	CAT
17	24756390	G	A	157	40	SYNONYMOUS_CODING	Tsc2	ENSMUST00000097373	-1	24756390	24756392	523	CAC	CAT
17	24756399	G	A	121	28	SYNONYMOUS_CODING	Tsc2	ENSMUST00000088420	-1	24756399	24756401	520	CAC	CAT
17	24756399	G	A	121	28	SYNONYMOUS_CODING	Tsc2	ENSMUST00000097374	-1	24756399	24756401	520	CAC	CAT
17	24756399	G	A	121	28	SYNONYMOUS_CODING	Tsc2	ENSMUST00000115294	-1	24756399	24756401	520	CAC	CAT
17	24756399	G	A	121	28	SYNONYMOUS_CODING	Tsc2	ENSMUST00000115292	-1	24756399	24756401	483	CAC	CAT
17	24756399	G	A	121	28	SYNONYMOUS_CODING	Tsc2	ENSMUST00000115291	-1	24756399	24756401	520	CAC	CAT
17	24756399	G	A	121	28	SYNONYMOUS_CODING	Tsc2	ENSMUST00000115290	-1	24756399	24756401	520	CAC	CAT
17	24756399	G	A	121	28	SYNONYMOUS_CODING	Tsc2	ENSMUST00000097373	-1	24756399	24756401	520	CAC	CAT
17	24758058	A	G	135	44	SYNONYMOUS_CODING	Tsc2	ENSMUST00000088420	-1	24758058	24758060	436	CCT	CCC
17	24758058	A	G	135	44	SYNONYMOUS_CODING	Tsc2	ENSMUST00000097374	-1	24758058	24758060	436	CCT	CCC
17	24758058	A	G	135	44	SYNONYMOUS_CODING	Tsc2	ENSMUST00000115294	-1	24758058	24758060	436	CCT	CCC
17	24758058	A	G	135	44	SYNONYMOUS_CODING	Tsc2	ENSMUST00000115292	-1	24758058	24758060	399	CCT	CCC
17	24758058	A	G	135	44	SYNONYMOUS_CODING	Tsc2	ENSMUST00000115291	-1	24758058	24758060	436	CCT	CCC
17	24758058	A	G	135	44	SYNONYMOUS_CODING	Tsc2	ENSMUST00000115290	-1	24758058	24758060	436	CCT	CCC
17	24758058	A	G	135	44	SYNONYMOUS_CODING	Tsc2	ENSMUST00000097373	-1	24758058	24758060	436	CCT	CCC
17	24762260	G	A	115	26	SYNONYMOUS_CODING	Tsc2	ENSMUST00000088420	-1	24762260	24762262	267	CAC	CAT
17	24762260	G	A	115	26	SYNONYMOUS_CODING	Tsc2	ENSMUST00000097374	-1	24762260	24762262	267	CAC	CAT
17	24762260	G	A	115	26	SYNONYMOUS_CODING	Tsc2	ENSMUST00000115294	-1	24762260	24762262	267	CAC	CAT
17	24762260	G	A	115	26	SYNONYMOUS_CODING	Tsc2	ENSMUST00000115292	-1	24762260	24762262	230	CAC	CAT
17	24762260	G	A	115	26	SYNONYMOUS_CODING	Tsc2	ENSMUST00000115291	-1	24762260	24762262	267	CAC	CAT
17	24762260	G	A	115	26	SYNONYMOUS_CODING	Tsc2	ENSMUST00000115290	-1	24762260	24762262	267	CAC	CAT
17	24762260	G	A	115	26	SYNONYMOUS_CODING	Tsc2	ENSMUST00000097373	-1	24762260	24762262	267	CAC	CAT
17	24765981	G	A	163	42	SYNONYMOUS_CODING	Tsc2	ENSMUST00000088420	-1	24765981	24765983	129	GAC	GAT
17	24765981	G	A	163	42	SYNONYMOUS_CODING	Tsc2	ENSMUST00000097374	-1	24765981	24765983	129	GAC	GAT
17	24765981	G	A	163	42	SYNONYMOUS_CODING	Tsc2	ENSMUST00000115294	-1	24765981	24765983	129	GAC	GAT
17	24765981	G	A	163	42	SYNONYMOUS_CODING	Tsc2	ENSMUST00000115292	-1	24765981	24765983	92	GAC	GAT
17	24765981	G	A	163	42	SYNONYMOUS_CODING	Tsc2	ENSMUST00000115291	-1	24765981	24765983	129	GAC	GAT
17	24765981	G	A	163	42	SYNONYMOUS_CODING	Tsc2	ENSMUST00000115290	-1	24765981	24765983	129	GAC	GAT
17	24765981	G	A	163	42	SYNONYMOUS_CODING	Tsc2	ENSMUST00000097373	-1	24765981	24765983	129	GAC	GAT
17	24770923	C	T	121	28	NON_SYNONYMOUS_CODING	Nthl1	ENSMUST00000047611	1	24770922	24770924	52	ACG	ATG
17	24771102	T	C	92	30	NON_SYNONYMOUS_CODING	Nthl1	ENSMUST00000047611	1	24771102	24771104	112	TCC	CCC
17	24771691	C	T	136	33	SYNONYMOUS_CODING	Nthl1	ENSMUST00000047611	1	24771691	24771693	122	CTG	TTG
17	24771741	T	C	91	18	SYNONYMOUS_CODING	Nthl1	ENSMUST00000047611	1	24771739	24771741	138	GCT	GCC
17	24775401	C	A	130	31	SYNONYMOUS_CODING	Nthl1	ENSMUST00000047611	1	24775401	24775403	236	CGA	AGA
17	24775448	T	C	142	47	SYNONYMOUS_CODING	Nthl1	ENSMUST00000047611	1	24775446	24775448	251	CGT	CGC
17	24777269	A	G	115	26	SYNONYMOUS_CODING	Slc9a3r2	ENSMUST00000002572	-1	24777269	24777271	307	GCT	GCC
17	24777269	A	G	115	26	SYNONYMOUS_CODING	Slc9a3r2	ENSMUST00000088403	-1	24777269	24777271	286	GCT	GCC
17	24777269	A	G	115	26	SYNONYMOUS_CODING	Slc9a3r2	ENSMUST00000019684	-1	24777269	24777271	196	GCT	GCC
17	24778788	T	C	121	28	NON_SYNONYMOUS_CODING	Slc9a3r2	ENSMUST00000002572	-1	24778786	24778788	242	ATA	GTA
17	24778788	T	C	121	28	NON_SYNONYMOUS_CODING	Slc9a3r2	ENSMUST00000088403	-1	24778786	24778788	242	ATA	GTA
17	24778788	T	C	121	28	NON_SYNONYMOUS_CODING	Slc9a3r2	ENSMUST00000019684	-1	24778786	24778788	131	ATA	GTA
17	24779303	G	A	97	20	NON_SYNONYMOUS_CODING	Slc9a3r2	ENSMUST00000002572	-1	24779301	24779303	143	CCC	TCC
17	24779303	G	A	97	20	NON_SYNONYMOUS_CODING	Slc9a3r2	ENSMUST00000088403	-1	24779301	24779303	143	CCC	TCC
17	24779303	G	A	97	20	NON_SYNONYMOUS_CODING	Slc9a3r2	ENSMUST00000019684	-1	24779301	24779303	32	CCC	TCC
17	24784517	C	T	93	25	SYNONYMOUS_CODING	Slc9a3r2	ENSMUST00000002572	-1	24784517	24784519	123	CCG	CCA
17	24784517	C	T	93	25	SYNONYMOUS_CODING	Slc9a3r2	ENSMUST00000088403	-1	24784517	24784519	123	CCG	CCA
17	24784595	G	A	121	28	SYNONYMOUS_CODING	Slc9a3r2	ENSMUST00000002572	-1	24784595	24784597	97	TGC	TGT
17	24784595	G	A	121	28	SYNONYMOUS_CODING	Slc9a3r2	ENSMUST00000088403	-1	24784595	24784597	97	TGC	TGT
17	24787085	A	G	88	17	NON_SYNONYMOUS_CODING	Slc9a3r2	ENSMUST00000002572	-1	24787084	24787086	4	CTG	CCG
17	24787085	A	G	88	17	NON_SYNONYMOUS_CODING	Slc9a3r2	ENSMUST00000088403	-1	24787084	24787086	4	CTG	CCG
17	24813495	T	C	116	38	SPLICE_SITE	Zfp598	ENSMUST00000047179	1
17	24813495	T	C	116	38	SPLICE_SITE	Zfp598	ENSMUST00000088395	1
17	24813546	T	C	172	45	SYNONYMOUS_CODING	Zfp598	ENSMUST00000047179	1	24813544	24813546	88	CAT	CAC
17	24813546	T	C	172	45	SYNONYMOUS_CODING	Zfp598	ENSMUST00000088395	1	24813544	24813546	88	CAT	CAC
17	24814094	G	A	121	28	SYNONYMOUS_CODING	Zfp598	ENSMUST00000047179	1	24814092	24814094	141	GAG	GAA
17	24814094	G	A	121	28	SYNONYMOUS_CODING	Zfp598	ENSMUST00000088395	1	24814092	24814094	141	GAG	GAA
17	24814543	T	C	112	25	SYNONYMOUS_CODING	Zfp598	ENSMUST00000047179	1	24814541	24814543	216	TCT	TCC
17	24814543	T	C	112	25	SYNONYMOUS_CODING	Zfp598	ENSMUST00000088395	1	24814541	24814543	216	TCT	TCC
17	24816072	G	A	127	30	SYNONYMOUS_CODING	Zfp598	ENSMUST00000047179	1	24816070	24816072	366	GAG	GAA
17	24816072	G	A	127	30	SYNONYMOUS_CODING	Zfp598	ENSMUST00000088395	1	24816070	24816072	366	GAG	GAA
17	24816337	G	A	175	46	NON_SYNONYMOUS_CODING	Zfp598	ENSMUST00000047179	1	24816337	24816339	423	GTT	ATT
17	24816337	G	A	175	46	NON_SYNONYMOUS_CODING	Zfp598	ENSMUST00000088395	1	24816337	24816339	423	GTT	ATT
17	24816461	C	A	100	21	NON_SYNONYMOUS_CODING	Zfp598	ENSMUST00000047179	1	24816461	24816463	430	CCA	ACA
17	24816461	C	A	100	21	NON_SYNONYMOUS_CODING	Zfp598	ENSMUST00000088395	1	24816461	24816463	430	CCA	ACA
17	24816865	G	A	106	23	SYNONYMOUS_CODING	Zfp598	ENSMUST00000047179	1	24816863	24816865	564	ACG	ACA
17	24816865	G	A	106	23	SYNONYMOUS_CODING	Zfp598	ENSMUST00000088395	1	24816863	24816865	564	ACG	ACA
17	24816940	C	A	157	40	SYNONYMOUS_CODING	Zfp598	ENSMUST00000047179	1	24816938	24816940	589	GGC	GGA
17	24816940	C	A	157	40	SYNONYMOUS_CODING	Zfp598	ENSMUST00000088395	1	24816938	24816940	589	GGC	GGA
17	24817830	G	C	139	34	NON_SYNONYMOUS_CODING	Zfp598	ENSMUST00000047179	1	24817830	24817832	743	GGG	CGG
17	24817830	G	C	139	34	NON_SYNONYMOUS_CODING	Zfp598	ENSMUST00000088395	1	24817830	24817832	715	GGG	CGG
17	24818116	G	A	145	36	SYNONYMOUS_CODING	Zfp598	ENSMUST00000047179	1	24818114	24818116	812	CAG	CAA
17	24818116	G	A	145	36	SYNONYMOUS_CODING	Zfp598	ENSMUST00000088395	1	24818114	24818116	784	CAG	CAA
17	24818232	G	A	103	22	NON_SYNONYMOUS_CODING	Zfp598	ENSMUST00000047179	1	24818231	24818233	851	AGG	AAG
17	24818232	G	A	103	22	NON_SYNONYMOUS_CODING	Zfp598	ENSMUST00000088395	1	24818231	24818233	823	AGG	AAG
17	24832366	T	C	111	31	SYNONYMOUS_CODING	Gfer	ENSMUST00000046839	-1	24832366	24832368	89	CCA	CCG
17	24834067	G	A	116	38	SPLICE_SITE	Noxo1	ENSMUST00000019464	1
17	24835510	G	A	156	52	SYNONYMOUS_CODING	Noxo1	ENSMUST00000019464	1	24835508	24835510	38	GTG	GTA
17	24836277	T	C	157	40	SYNONYMOUS_CODING	Noxo1	ENSMUST00000019464	1	24836275	24836277	155	CAT	CAC
17	24836862	T	C	118	27	SYNONYMOUS_CODING	Noxo1	ENSMUST00000019464	1	24836860	24836862	239	ACT	ACC
17	24837186	G	A	145	36	SYNONYMOUS_CODING	Noxo1	ENSMUST00000019464	1	24837184	24837186	312	AGG	AGA
17	24837269	G	C	112	25	NON_SYNONYMOUS_CODING	Noxo1	ENSMUST00000019464	1	24837268	24837270	340	GGA	GCA
17	24837634	G	A	166	43	NON_SYNONYMOUS_CODING	Tbl3	ENSMUST00000046534	-1	24837633	24837635	797	GCT	GTT
17	24837683	G	A	151	38	SYNONYMOUS_CODING	Tbl3	ENSMUST00000046534	-1	24837681	24837683	781	CTG	TTG
17	24837840	C	T	139	34	SYNONYMOUS_CODING	Tbl3	ENSMUST00000046534	-1	24837840	24837842	758	GAG	GAA
17	24839096	G	A	148	37	SYNONYMOUS_CODING	Tbl3	ENSMUST00000046534	-1	24839096	24839098	555	TGC	TGT
17	24839415	G	A	92	30	SPLICE_SITE	Tbl3	ENSMUST00000046534	-1
17	24839437	C	T	160	41	NON_SYNONYMOUS_CODING	Tbl3	ENSMUST00000046534	-1	24839436	24839438	475	CGG	CAG
17	24839511	A	G	94	19	SYNONYMOUS_CODING	Tbl3	ENSMUST00000046534	-1	24839511	24839513	450	CCT	CCC
17	24840209	A	G	115	26	SYNONYMOUS_CODING	Tbl3	ENSMUST00000046534	-1	24840209	24840211	422	CAT	CAC
17	24841106	A	G	130	44	SYNONYMOUS_CODING	Tbl3	ENSMUST00000046534	-1	24841106	24841108	368	GCT	GCC
17	24841378	G	A	107	35	SYNONYMOUS_CODING	Tbl3	ENSMUST00000046534	-1	24841378	24841380	307	CTC	CTT
17	24841471	G	A	151	38	SYNONYMOUS_CODING	Tbl3	ENSMUST00000046534	-1	24841471	24841473	276	GCC	GCT
17	24841650	T	C	100	21	SYNONYMOUS_CODING	Tbl3	ENSMUST00000046534	-1	24841650	24841652	244	CTA	CTG
17	24841659	G	C	79	14	SYNONYMOUS_CODING	Tbl3	ENSMUST00000046534	-1	24841659	24841661	241	GCC	GCG
17	24841674	C	T	76	13	SPLICE_SITE	Tbl3	ENSMUST00000046534	-1
17	24842169	T	C	130	31	SYNONYMOUS_CODING	Tbl3	ENSMUST00000046534	-1	24842169	24842171	186	TCA	TCG
17	24842356	T	C	118	27	SYNONYMOUS_CODING	Tbl3	ENSMUST00000046534	-1	24842356	24842358	150	TCA	TCG
17	24857280	T	A	52	5	SYNONYMOUS_CODING	Rps2	ENSMUST00000054289	1	24857278	24857280	20	GGT	GGA
17	24857304	A	G	43	12	SYNONYMOUS_CODING	Rps2	ENSMUST00000054289	1	24857302	24857304	28	GGA	GGG
17	24857601	G	A	70	11	SYNONYMOUS_CODING	Rps2	ENSMUST00000054289	1	24857599	24857601	100	GCG	GCA
17	24857982	C	T	45	13	SYNONYMOUS_CODING	Rps2	ENSMUST00000054289	1	24857980	24857982	148	GCC	GCT
17	24857991	C	A	47	19	SYNONYMOUS_CODING	Rps2	ENSMUST00000054289	1	24857989	24857991	151	ATC	ATA
17	24858614	T	C	49	4	SYNONYMOUS_CODING	Rps2	ENSMUST00000054289	1	24858612	24858614	252	ACT	ACC
17	24858661	T	A	46	3	ESSENTIAL_SPLICE_SITE	Rps2	ENSMUST00000054289	1
17	24859107	C	T	127	30	SYNONYMOUS_CODING	Ndufb10	ENSMUST00000045602	-1	24859107	24859109	162	AGG	AGA
17	24859146	G	A	148	37	SYNONYMOUS_CODING	Ndufb10	ENSMUST00000045602	-1	24859146	24859148	149	TAC	TAT
17	24859319	G	C	100	21	SPLICE_SITE	Ndufb10	ENSMUST00000045602	-1
17	24859593	T	C	156	52	SPLICE_SITE	Ndufb10	ENSMUST00000045602	-1
17	24870310	T	C	100	21	SYNONYMOUS_CODING	Rpl3l	ENSMUST00000045186	1	24870308	24870310	19	AAT	AAC
17	24876541	C	T	157	40	SYNONYMOUS_CODING	Sepx1	ENSMUST00000115262	1	24876539	24876541	51	CAC	CAT
17	24876541	C	T	157	40	SYNONYMOUS_CODING	Sepx1	ENSMUST00000101800	1	24876539	24876541	51	CAC	CAT
17	24876542	C	G	157	40	NON_SYNONYMOUS_CODING	Sepx1	ENSMUST00000115262	1	24876542	24876544	52	CCA	GCA
17	24876542	C	G	157	40	NON_SYNONYMOUS_CODING	Sepx1	ENSMUST00000101800	1	24876542	24876544	52	CCA	GCA
17	24877096	A	G	130	31	SYNONYMOUS_CODING	Sepx1	ENSMUST00000115262	1	24877094	24877096	92	TCA	TCG
17	24877096	A	G	130	31	SYNONYMOUS_CODING	Sepx1	ENSMUST00000101800	1	24877094	24877096	92	TCA	TCG
17	24890222	C	T	70	11	SYNONYMOUS_CODING	Hs3st6	ENSMUST00000044922	1	24890220	24890222	64	CCC	CCT
17	24895149	C	T	80	21	SYNONYMOUS_CODING	Hs3st6	ENSMUST00000044922	1	24895147	24895149	219	GCC	GCT
17	24895227	G	C	81	26	SYNONYMOUS_CODING	Hs3st6	ENSMUST00000044922	1	24895225	24895227	245	CTG	CTC
17	24972111	G	A	206	56	SYNONYMOUS_CODING	4930528F23Rik	ENSMUST00000024972	1	24972109	24972111	158	TTG	TTA
17	24973407	T	A	148	49	NON_SYNONYMOUS_CODING	4930528F23Rik	ENSMUST00000024972	1	24973405	24973407	170	AGT	AGA
17	24986443	T	C	118	39	NON_SYNONYMOUS_CODING	Fahd1	ENSMUST00000049642	-1	24986441	24986443	202	ATT	GTT
17	24986882	G	A	154	39	SYNONYMOUS_CODING	Fahd1	ENSMUST00000049642	-1	24986882	24986884	55	TAC	TAT
17	24998311	T	C	151	38	SYNONYMOUS_CODING	Hagh	ENSMUST00000024974	1	24998309	24998311	185	CAT	CAC
17	25015765	A	G	107	35	SYNONYMOUS_CODING	Igfals	ENSMUST00000050714	1	25015763	25015765	4	AGA	AGG
17	25017092	A	G	139	34	NON_SYNONYMOUS_CODING	Igfals	ENSMUST00000050714	1	25017092	25017094	71	AGC	GGC
17	25017313	C	T	127	30	SYNONYMOUS_CODING	Igfals	ENSMUST00000050714	1	25017311	25017313	144	CAC	CAT
17	25018450	G	A	95	34	SYNONYMOUS_CODING	Igfals	ENSMUST00000050714	1	25018448	25018450	523	CCG	CCA
17	25020237	T	C	106	23	SYNONYMOUS_CODING	Nubp2	ENSMUST00000044252	-1	25020237	25020239	235	CAA	CAG
17	25020258	G	A	80	24	SPLICE_SITE	Nubp2	ENSMUST00000044252	-1	25020258	25020751	228	GGC	GGT
17	25020258	G	A	80	24	SYNONYMOUS_CODING	Nubp2	ENSMUST00000044252	-1	25020258	25020751	228	GGC	GGT
17	25024455	A	C	191	51	SYNONYMOUS_CODING	Spsb3	ENSMUST00000024976	1	25024453	25024455	5	ACA	ACC
17	25024486	C	T	172	45	NON_SYNONYMOUS_CODING	Spsb3	ENSMUST00000024976	1	25024486	25024488	16	CAC	TAC
17	25024502	G	A	139	46	NON_SYNONYMOUS_CODING	Spsb3	ENSMUST00000024976	1	25024501	25024503	21	GGC	GAC
17	25024794	C	A	94	19	SYNONYMOUS_CODING	Spsb3	ENSMUST00000068508	1	25024794	25024796	20	CGA	AGA
17	25024794	C	A	94	19	SYNONYMOUS_CODING	Spsb3	ENSMUST00000024976	1	25024794	25024796	55	CGA	AGA
17	25027398	G	A	89	25	SYNONYMOUS_CODING	Spsb3	ENSMUST00000068508	1	25027396	25027398	99	GAG	GAA
17	25027398	G	A	89	25	SYNONYMOUS_CODING	Spsb3	ENSMUST00000024976	1	25027396	25027398	134	GAG	GAA
17	25027408	A	G	115	26	SPLICE_SITE	Spsb3	ENSMUST00000068508	1
17	25027408	A	G	115	26	SPLICE_SITE	Spsb3	ENSMUST00000024976	1
17	25028089	A	G	169	44	SPLICE_SITE	Spsb3	ENSMUST00000068508	1
17	25028089	A	G	169	44	SPLICE_SITE	Spsb3	ENSMUST00000024976	1
17	25028248	A	G	132	41	ESSENTIAL_SPLICE_SITE	Spsb3	ENSMUST00000068508	1
17	25028284	C	T	54	15	SYNONYMOUS_CODING	Spsb3	ENSMUST00000068508	1	25028282	25028284	252	CTC	CTT
17	25028296	T	G	67	10	SYNONYMOUS_CODING	Spsb3	ENSMUST00000068508	1	25028294	25028296	256	CTT	CTG
17	25028300	C	T	73	12	NON_SYNONYMOUS_CODING	Spsb3	ENSMUST00000068508	1	25028300	25028302	258	CCC	TCC
17	25028300	C	T	73	12	SPLICE_SITE	Spsb3	ENSMUST00000024976	1
17	25028436	T	C	85	16	NON_SYNONYMOUS_CODING	Spsb3	ENSMUST00000068508	1	25028435	25028437	303	CTT	CCT
17	25028436	T	C	85	16	SYNONYMOUS_CODING	Spsb3	ENSMUST00000024976	1	25028436	25028438	320	TTG	CTG
17	25029884	T	A	157	40	NON_SYNONYMOUS_CODING	Eme2	ENSMUST00000097372	-1	25029883	25029885	254	CAC	CTC
17	25031978	G	T	82	22	NON_SYNONYMOUS_CODING	Eme2	ENSMUST00000097372	-1	25031977	25031979	4	CCC	CAC
17	25032205	G	T	74	18	SYNONYMOUS_CODING	Mrps34	ENSMUST00000043907	1	25032203	25032205	31	TCG	TCT
17	25032258	G	A	69	16	NON_SYNONYMOUS_CODING	Mrps34	ENSMUST00000043907	1	25032257	25032259	49	CGG	CAG
17	25032926	C	G	118	27	SYNONYMOUS_CODING	Mrps34	ENSMUST00000043907	1	25032924	25032926	186	GTC	GTG
17	25034072	A	G	103	22	NON_SYNONYMOUS_CODING	Nme3	ENSMUST00000024978	1	25034072	25034074	127	ATG	GTG
17	25038155	C	T	154	39	SYNONYMOUS_CODING	Mapk8ip3	ENSMUST00000115229	-1	25038155	25038157	953	GAG	GAA
17	25038155	C	T	154	39	SYNONYMOUS_CODING	Mapk8ip3	ENSMUST00000088345	-1	25038155	25038157	945	GAG	GAA
17	25038155	C	T	154	39	SYNONYMOUS_CODING	Mapk8ip3	ENSMUST00000115228	-1	25038155	25038157	930	GAG	GAA
17	25038404	C	T	103	22	SYNONYMOUS_CODING	Mapk8ip3	ENSMUST00000115229	-1	25038404	25038406	908	ACG	ACA
17	25038404	C	T	103	22	SYNONYMOUS_CODING	Mapk8ip3	ENSMUST00000088345	-1	25038404	25038406	900	ACG	ACA
17	25038404	C	T	103	22	SYNONYMOUS_CODING	Mapk8ip3	ENSMUST00000115228	-1	25038404	25038406	885	ACG	ACA
17	25040267	G	A	168	56	SYNONYMOUS_CODING	Mapk8ip3	ENSMUST00000115229	-1	25040267	25040269	704	TGC	TGT
17	25040267	G	A	168	56	SYNONYMOUS_CODING	Mapk8ip3	ENSMUST00000088345	-1	25040267	25040269	696	TGC	TGT
17	25040267	G	A	168	56	SYNONYMOUS_CODING	Mapk8ip3	ENSMUST00000115228	-1	25040267	25040269	681	TGC	TGT
17	25049685	G	A	175	46	SPLICE_SITE	Mapk8ip3	ENSMUST00000115229	-1
17	25049685	G	A	175	46	SPLICE_SITE	Mapk8ip3	ENSMUST00000088345	-1
17	25049685	G	A	175	46	SPLICE_SITE	Mapk8ip3	ENSMUST00000115228	-1
17	25051642	A	G	139	34	SYNONYMOUS_CODING	Mapk8ip3	ENSMUST00000115229	-1	25051642	25051644	260	AAT	AAC
17	25051642	A	G	139	34	SYNONYMOUS_CODING	Mapk8ip3	ENSMUST00000088345	-1	25051642	25051644	252	AAT	AAC
17	25051642	A	G	139	34	SYNONYMOUS_CODING	Mapk8ip3	ENSMUST00000115228	-1	25051642	25051644	252	AAT	AAC
17	25064902	T	C	109	40	SPLICE_SITE	Mapk8ip3	ENSMUST00000115229	-1
17	25064902	T	C	109	40	SPLICE_SITE	Mapk8ip3	ENSMUST00000088345	-1
17	25064902	T	C	109	40	SPLICE_SITE	Mapk8ip3	ENSMUST00000115228	-1
17	25073767	T	A	84	27	SYNONYMOUS_CODING	Mapk8ip3	ENSMUST00000115229	-1	25073767	25073769	11	GGA	GGT
17	25073767	T	A	84	27	SYNONYMOUS_CODING	Mapk8ip3	ENSMUST00000088345	-1	25073767	25073769	11	GGA	GGT
17	25073767	T	A	84	27	SYNONYMOUS_CODING	Mapk8ip3	ENSMUST00000115228	-1	25073767	25073769	11	GGA	GGT
17	25085658	T	G	175	46	SYNONYMOUS_CODING	Hn1l	ENSMUST00000024981	-1	25085658	25085660	87	CCA	CCC
17	25093072	G	A	81	21	SYNONYMOUS_CODING	Hn1l	ENSMUST00000024981	-1	25093072	25093074	28	TTC	TTT
17	25107361	G	A	136	45	SPLICE_SITE	Cramp1l	ENSMUST00000073337	-1	25107361	25107363	1182	TTC	TTT
17	25107361	G	A	136	45	SYNONYMOUS_CODING	Cramp1l	ENSMUST00000073337	-1	25107361	25107363	1182	TTC	TTT
17	25107387	C	T	124	29	NON_SYNONYMOUS_CODING	Cramp1l	ENSMUST00000073337	-1	25107385	25107387	1174	GCA	ACA
17	25107400	A	G	145	36	SYNONYMOUS_CODING	Cramp1l	ENSMUST00000073337	-1	25107400	25107402	1169	TAT	TAC
17	25107421	G	A	111	34	SYNONYMOUS_CODING	Cramp1l	ENSMUST00000073337	-1	25107421	25107423	1162	CCC	CCT
17	25109323	A	G	130	43	SYNONYMOUS_CODING	Cramp1l	ENSMUST00000073337	-1	25109323	25109325	1036	AGT	AGC
17	25119258	G	A	93	25	SYNONYMOUS_CODING	Cramp1l	ENSMUST00000073337	-1	25119256	25119258	732	CTA	TTA
17	25119503	C	T	160	41	NON_SYNONYMOUS_CODING	Cramp1l	ENSMUST00000073337	-1	25119502	25119504	650	GGC	GAC
17	25119629	G	A	67	21	NON_SYNONYMOUS_CODING	Cramp1l	ENSMUST00000073337	-1	25119628	25119630	608	GCT	GTT
17	25119736	G	A	64	20	SYNONYMOUS_CODING	Cramp1l	ENSMUST00000073337	-1	25119736	25119738	572	ATC	ATT
17	25119742	A	G	73	18	SYNONYMOUS_CODING	Cramp1l	ENSMUST00000073337	-1	25119742	25119744	570	GAT	GAC
17	25120145	A	G	124	29	NON_SYNONYMOUS_CODING	Cramp1l	ENSMUST00000073337	-1	25120144	25120146	436	ATA	ACA
17	25120346	G	A	107	35	SPLICE_SITE	Cramp1l	ENSMUST00000073337	-1
17	25120964	A	G	107	34	SYNONYMOUS_CODING	Cramp1l	ENSMUST00000073337	-1	25120964	25120966	345	ATT	ATC
17	25140202	C	T	154	39	SYNONYMOUS_CODING	Cramp1l	ENSMUST00000073337	-1	25140202	25140204	162	TCG	TCA
17	25140308	G	A	146	46	NON_SYNONYMOUS_CODING	Cramp1l	ENSMUST00000073337	-1	25140307	25140309	127	GCT	GTT
17	25148363	C	T	142	35	SPLICE_SITE	Cramp1l	ENSMUST00000024982	-1
17	25157588	G	A	184	49	SYNONYMOUS_CODING	Ift140	ENSMUST00000024983	1	25157586	25157588	91	CAG	CAA
17	25157689	G	T	148	37	SPLICE_SITE	Ift140	ENSMUST00000024983	1
17	25157692	T	A	142	35	SPLICE_SITE	Ift140	ENSMUST00000024983	1
17	25162599	G	A	130	31	SYNONYMOUS_CODING	Ift140	ENSMUST00000024983	1	25162597	25162599	158	CGG	CGA
17	25185359	T	C	133	32	SYNONYMOUS_CODING	Ift140	ENSMUST00000024983	1	25185357	25185359	595	CCT	CCC
17	25185367	A	G	142	35	NON_SYNONYMOUS_CODING	Ift140	ENSMUST00000024983	1	25185366	25185368	598	AAA	AGA
17	25185419	A	G	136	33	SYNONYMOUS_CODING	Ift140	ENSMUST00000024983	1	25185417	25185419	615	ACA	ACG
17	25185444	A	G	108	35	NON_SYNONYMOUS_CODING	Ift140	ENSMUST00000024983	1	25185444	25185446	624	ACT	GCT
17	25195222	T	C	94	27	SYNONYMOUS_CODING	Tmem204	ENSMUST00000024984	-1	25195222	25195224	211	GCA	GCG
17	25195222	T	C	94	27	SYNONYMOUS_CODING	Tmem204	ENSMUST00000115202	-1	25195222	25195224	114	GCA	GCG
17	25207208	A	G	79	20	NON_SYNONYMOUS_CODING	Tmem204	ENSMUST00000024984	-1	25207206	25207208	128	TCA	CCA
17	25207208	A	G	79	20	NON_SYNONYMOUS_CODING	Tmem204	ENSMUST00000115202	-1	25207206	25207208	31	TCA	CCA
17	25214994	C	A	124	29	SPLICE_SITE	Tmem204	ENSMUST00000115202	-1
17	25224856	C	T	148	37	SYNONYMOUS_CODING	Ift140	ENSMUST00000024983	1	25224854	25224856	873	TAC	TAT
17	25224913	T	G	76	19	SYNONYMOUS_CODING	Ift140	ENSMUST00000024983	1	25224911	25224913	892	GTT	GTG
17	25225501	T	G	128	47	NON_SYNONYMOUS_CODING	Ift140	ENSMUST00000024983	1	25225499	25225501	933	TTT	TTG
17	25225847	T	C	142	35	SYNONYMOUS_CODING	Ift140	ENSMUST00000024983	1	25225845	25225847	990	CGT	CGC
17	25227593	G	A	115	26	NON_SYNONYMOUS_CODING	Ift140	ENSMUST00000024983	1	25227593	25227595	1051	GGC	AGC
17	25227723	C	T	97	20	SPLICE_SITE	Ift140	ENSMUST00000024983	1
17	25227856	G	A	113	37	SYNONYMOUS_CODING	Ift140	ENSMUST00000024983	1	25227854	25227856	1097	AAG	AAA
17	25229230	G	A	148	37	SPLICE_SITE	Ift140	ENSMUST00000024983	1
17	25230145	A	G	184	49	SYNONYMOUS_CODING	Ift140	ENSMUST00000024983	1	25230143	25230145	1338	ACA	ACG
17	25235715	C	T	139	34	SYNONYMOUS_CODING	Ift140	ENSMUST00000024983	1	25235713	25235715	1409	TCC	TCT
17	25235802	T	C	107	31	SYNONYMOUS_CODING	Ift140	ENSMUST00000024983	1	25235800	25235802	1438	CCT	CCC
17	25240611	C	T	121	28	NON_SYNONYMOUS_CODING	Telo2	ENSMUST00000115181	-1	25240609	25240611	651	GTT	ATT
17	25240611	C	T	121	28	NON_SYNONYMOUS_CODING	Telo2	ENSMUST00000115180	-1	25240609	25240611	581	GTT	ATT
17	25240611	C	T	121	28	NON_SYNONYMOUS_CODING	Telo2	ENSMUST00000024987	-1	25240609	25240611	651	GTT	ATT
17	25241573	G	C	136	33	SYNONYMOUS_CODING	Telo2	ENSMUST00000115181	-1	25241573	25241575	608	CGC	CGG
17	25241573	G	C	136	33	SYNONYMOUS_CODING	Telo2	ENSMUST00000115180	-1	25241573	25241575	538	CGC	CGG
17	25241573	G	C	136	33	SYNONYMOUS_CODING	Telo2	ENSMUST00000024987	-1	25241573	25241575	608	CGC	CGG
17	25242670	T	C	88	17	SPLICE_SITE	Telo2	ENSMUST00000115181	-1
17	25242670	T	C	88	17	SPLICE_SITE	Telo2	ENSMUST00000115180	-1
17	25242670	T	C	88	17	SPLICE_SITE	Telo2	ENSMUST00000024987	-1
17	25242686	C	T	112	25	SYNONYMOUS_CODING	Telo2	ENSMUST00000115181	-1	25242686	25242688	488	TCG	TCA
17	25242686	C	T	112	25	SYNONYMOUS_CODING	Telo2	ENSMUST00000115180	-1	25242686	25242688	418	TCG	TCA
17	25242686	C	T	112	25	SYNONYMOUS_CODING	Telo2	ENSMUST00000024987	-1	25242686	25242688	488	TCG	TCA
17	25242701	A	C	101	33	SYNONYMOUS_CODING	Telo2	ENSMUST00000115181	-1	25242701	25242703	483	CCT	CCG
17	25242701	A	C	101	33	SYNONYMOUS_CODING	Telo2	ENSMUST00000115180	-1	25242701	25242703	413	CCT	CCG
17	25242701	A	C	101	33	SYNONYMOUS_CODING	Telo2	ENSMUST00000024987	-1	25242701	25242703	483	CCT	CCG
17	25242757	A	G	133	32	NON_SYNONYMOUS_CODING	Telo2	ENSMUST00000115181	-1	25242755	25242757	465	TCT	CCT
17	25242757	A	G	133	32	NON_SYNONYMOUS_CODING	Telo2	ENSMUST00000115180	-1	25242755	25242757	395	TCT	CCT
17	25242757	A	G	133	32	NON_SYNONYMOUS_CODING	Telo2	ENSMUST00000024987	-1	25242755	25242757	465	TCT	CCT
17	25242768	A	G	154	39	NON_SYNONYMOUS_CODING	Telo2	ENSMUST00000115181	-1	25242767	25242769	461	GTT	GCT
17	25242768	A	G	154	39	NON_SYNONYMOUS_CODING	Telo2	ENSMUST00000115180	-1	25242767	25242769	391	GTT	GCT
17	25242768	A	G	154	39	NON_SYNONYMOUS_CODING	Telo2	ENSMUST00000024987	-1	25242767	25242769	461	GTT	GCT
17	25242978	A	G	139	34	SYNONYMOUS_CODING	Telo2	ENSMUST00000115181	-1	25242978	25242980	439	GCT	GCC
17	25242978	A	G	139	34	SYNONYMOUS_CODING	Telo2	ENSMUST00000115180	-1	25242978	25242980	369	GCT	GCC
17	25242978	A	G	139	34	SYNONYMOUS_CODING	Telo2	ENSMUST00000024987	-1	25242978	25242980	439	GCT	GCC
17	25243008	T	C	121	40	SYNONYMOUS_CODING	Telo2	ENSMUST00000115181	-1	25243008	25243010	429	GAA	GAG
17	25243008	T	C	121	40	SYNONYMOUS_CODING	Telo2	ENSMUST00000115180	-1	25243008	25243010	359	GAA	GAG
17	25243008	T	C	121	40	SYNONYMOUS_CODING	Telo2	ENSMUST00000024987	-1	25243008	25243010	429	GAA	GAG
17	25243964	C	T	91	18	NON_SYNONYMOUS_CODING	Telo2	ENSMUST00000115181	-1	25243962	25243964	372	GGG	AGG
17	25243964	C	T	91	18	NON_SYNONYMOUS_CODING	Telo2	ENSMUST00000024987	-1	25243962	25243964	372	GGG	AGG
17	25247204	G	A	109	24	NON_SYNONYMOUS_CODING	Telo2	ENSMUST00000115181	-1	25247202	25247204	301	CGC	TGC
17	25247204	G	A	109	24	NON_SYNONYMOUS_CODING	Telo2	ENSMUST00000115180	-1	25247202	25247204	301	CGC	TGC
17	25247204	G	A	109	24	NON_SYNONYMOUS_CODING	Telo2	ENSMUST00000024987	-1	25247202	25247204	301	CGC	TGC
17	25247208	A	C	78	25	SYNONYMOUS_CODING	Telo2	ENSMUST00000115181	-1	25247208	25247210	299	GTT	GTG
17	25247208	A	C	78	25	SYNONYMOUS_CODING	Telo2	ENSMUST00000115180	-1	25247208	25247210	299	GTT	GTG
17	25247208	A	C	78	25	SYNONYMOUS_CODING	Telo2	ENSMUST00000024987	-1	25247208	25247210	299	GTT	GTG
17	25247668	C	T	70	23	NON_SYNONYMOUS_CODING	Telo2	ENSMUST00000115181	-1	25247666	25247668	272	GTA	ATA
17	25247668	C	T	70	23	NON_SYNONYMOUS_CODING	Telo2	ENSMUST00000115180	-1	25247666	25247668	272	GTA	ATA
17	25247668	C	T	70	23	NON_SYNONYMOUS_CODING	Telo2	ENSMUST00000024987	-1	25247666	25247668	272	GTA	ATA
17	25248129	T	C	90	28	SPLICE_SITE	Telo2	ENSMUST00000115181	-1	25248128	25249925	205	GAT	GGT
17	25248129	T	C	90	28	NON_SYNONYMOUS_CODING	Telo2	ENSMUST00000115181	-1	25248128	25249925	205	GAT	GGT
17	25248129	T	C	90	28	SPLICE_SITE	Telo2	ENSMUST00000115180	-1	25248128	25249925	205	GAT	GGT
17	25248129	T	C	90	28	NON_SYNONYMOUS_CODING	Telo2	ENSMUST00000115180	-1	25248128	25249925	205	GAT	GGT
17	25248129	T	C	90	28	SPLICE_SITE	Telo2	ENSMUST00000024987	-1	25248128	25249925	205	GAT	GGT
17	25248129	T	C	90	28	NON_SYNONYMOUS_CODING	Telo2	ENSMUST00000024987	-1	25248128	25249925	205	GAT	GGT
17	25252164	A	G	139	34	NON_SYNONYMOUS_CODING	Telo2	ENSMUST00000115181	-1	25252163	25252165	18	ATC	ACC
17	25252164	A	G	139	34	NON_SYNONYMOUS_CODING	Telo2	ENSMUST00000115180	-1	25252163	25252165	18	ATC	ACC
17	25252164	A	G	139	34	NON_SYNONYMOUS_CODING	Telo2	ENSMUST00000024987	-1	25252163	25252165	18	ATC	ACC
17	25252166	G	A	136	33	SYNONYMOUS_CODING	Telo2	ENSMUST00000115181	-1	25252166	25252168	17	CAC	CAT
17	25252166	G	A	136	33	SYNONYMOUS_CODING	Telo2	ENSMUST00000115180	-1	25252166	25252168	17	CAC	CAT
17	25252166	G	A	136	33	SYNONYMOUS_CODING	Telo2	ENSMUST00000024987	-1	25252166	25252168	17	CAC	CAT
17	25252350	G	A	97	20	SPLICE_SITE	Telo2	ENSMUST00000115181	-1
17	25252350	G	A	97	20	SPLICE_SITE	Telo2	ENSMUST00000115180	-1
17	25257866	C	T	142	35	NON_SYNONYMOUS_CODING	1110018H23Rik	ENSMUST00000054930	1	25257865	25257867	24	CCG	CTG
17	25259844	A	G	142	35	NON_SYNONYMOUS_CODING	1110018H23Rik	ENSMUST00000054930	1	25259843	25259845	116	CAG	CGG
17	25260058	G	T	75	24	NON_SYNONYMOUS_CODING	1110018H23Rik	ENSMUST00000054930	1	25260056	25260058	187	AGG	AGT
17	25260102	A	C	97	20	NON_SYNONYMOUS_CODING	1110018H23Rik	ENSMUST00000054930	1	25260101	25260103	202	AAC	ACC
17	25260214	C	T	133	32	SYNONYMOUS_CODING	1110018H23Rik	ENSMUST00000054930	1	25260212	25260214	239	CAC	CAT
17	25261562	C	T	145	36	SYNONYMOUS_CODING	1110018H23Rik	ENSMUST00000054930	1	25261560	25261562	280	ACC	ACT
17	25261985	A	G	115	26	SYNONYMOUS_CODING	1110018H23Rik	ENSMUST00000054930	1	25261983	25261985	421	GTA	GTG
17	25262015	C	T	70	11	SYNONYMOUS_CODING	1110018H23Rik	ENSMUST00000054930	1	25262013	25262015	431	GAC	GAT
17	25262018	G	A	70	11	SYNONYMOUS_CODING	1110018H23Rik	ENSMUST00000054930	1	25262016	25262018	432	CGG	CGA
17	25262031	A	G	91	18	NON_SYNONYMOUS_CODING	1110018H23Rik	ENSMUST00000054930	1	25262031	25262033	437	AGA	GGA
17	25262064	C	T	139	34	NON_SYNONYMOUS_CODING	1110018H23Rik	ENSMUST00000054930	1	25262064	25262066	448	CTC	TTC
17	25262102	T	C	181	48	SYNONYMOUS_CODING	1110018H23Rik	ENSMUST00000054930	1	25262100	25262102	460	ACT	ACC
17	25281372	T	C	169	44	SPLICE_SITE	Clcn7	ENSMUST00000040729	1
17	25285977	T	C	139	34	SPLICE_SITE	Clcn7	ENSMUST00000040729	1
17	25290694	C	T	133	32	SYNONYMOUS_CODING	Clcn7	ENSMUST00000040729	1	25290692	25290694	455	GGC	GGT
17	25296617	A	C	100	21	SYNONYMOUS_CODING	Clcn7	ENSMUST00000040729	1	25296615	25296617	710	CGA	CGC
17	25300228	T	C	127	30	NON_SYNONYMOUS_CODING	Gm317	ENSMUST00000073277	1	25300228	25300230	59	TCT	CCT
17	25300235	T	A	109	33	NON_SYNONYMOUS_CODING	Gm317	ENSMUST00000073277	1	25300234	25300236	61	CTG	CAG
17	25300378	G	A	160	41	SYNONYMOUS_CODING	Gm317	ENSMUST00000073277	1	25300376	25300378	76	GTG	GTA
17	25301100	G	A	142	35	SYNONYMOUS_CODING	Gm317	ENSMUST00000073277	1	25301098	25301100	167	TCG	TCA
17	25304683	A	G	115	26	SYNONYMOUS_CODING	Gm317	ENSMUST00000073277	1	25304681	25304683	271	CGA	CGG
17	25307057	A	C	113	37	SPLICE_SITE	Gm317	ENSMUST00000073277	1	25307056	25307058	435	AAG	ACG
17	25307057	A	C	113	37	NON_SYNONYMOUS_CODING	Gm317	ENSMUST00000073277	1	25307056	25307058	435	AAG	ACG
17	25308790	C	T	139	34	SYNONYMOUS_CODING	Gm317	ENSMUST00000073277	1	25308788	25308790	656	TGC	TGT
17	25326480	G	C	172	45	SYNONYMOUS_CODING	Unkl	ENSMUST00000039734	1	25326478	25326480	49	CCG	CCC
17	25345076	C	T	112	25	SYNONYMOUS_CODING	Unkl	ENSMUST00000039734	1	25345074	25345076	259	GGC	GGT
17	25346493	T	C	93	28	SPLICE_SITE	Unkl	ENSMUST00000039734	1
17	25346493	T	C	93	28	SPLICE_SITE	Unkl	ENSMUST00000115158	1
17	25365547	T	C	109	35	SYNONYMOUS_CODING	Unkl	ENSMUST00000039734	1	25365545	25365547	426	CGT	CGC
17	25365547	T	C	109	35	SYNONYMOUS_CODING	Unkl	ENSMUST00000015271	1	25365545	25365547	14	CGT	CGC
17	25367154	C	T	133	32	SPLICE_SITE	Unkl	ENSMUST00000039734	1	25367154	25367156	525	CTG	TTG
17	25367154	C	T	133	32	SYNONYMOUS_CODING	Unkl	ENSMUST00000039734	1	25367154	25367156	525	CTG	TTG
17	25367154	C	T	133	32	SPLICE_SITE	Unkl	ENSMUST00000115158	1	25367154	25367156	29	CTG	TTG
17	25367154	C	T	133	32	SYNONYMOUS_CODING	Unkl	ENSMUST00000115158	1	25367154	25367156	29	CTG	TTG
17	25367154	C	T	133	32	SPLICE_SITE	Unkl	ENSMUST00000015271	1	25367154	25367156	37	CTG	TTG
17	25367154	C	T	133	32	SYNONYMOUS_CODING	Unkl	ENSMUST00000015271	1	25367154	25367156	37	CTG	TTG
17	25371660	A	G	100	21	SYNONYMOUS_CODING	Gnptg	ENSMUST00000115154	-1	25371660	25371662	310	ACT	ACC
17	25371660	A	G	100	21	SYNONYMOUS_CODING	Gnptg	ENSMUST00000038973	-1	25371660	25371662	277	ACT	ACC
17	25371814	C	T	109	24	SYNONYMOUS_CODING	Gnptg	ENSMUST00000115154	-1	25371814	25371816	287	CAG	CAA
17	25371814	C	T	109	24	SYNONYMOUS_CODING	Gnptg	ENSMUST00000038973	-1	25371814	25371816	254	CAG	CAA
17	25372145	G	A	175	46	SYNONYMOUS_CODING	Gnptg	ENSMUST00000115154	-1	25372145	25372147	230	GAC	GAT
17	25372145	G	A	175	46	SYNONYMOUS_CODING	Gnptg	ENSMUST00000038973	-1	25372145	25372147	197	GAC	GAT
17	25372740	A	G	118	27	SPLICE_SITE	Gnptg	ENSMUST00000115154	-1
17	25372740	A	G	118	27	SPLICE_SITE	Gnptg	ENSMUST00000038973	-1
17	25377206	C	T	112	25	SYNONYMOUS_CODING	0610007P22Rik	ENSMUST00000063574	1	25377204	25377206	3	CGC	CGT
17	25377247	T	C	103	22	NON_SYNONYMOUS_CODING	0610007P22Rik	ENSMUST00000063574	1	25377246	25377248	17	GTT	GCT
17	25378000	C	T	107	32	SYNONYMOUS_CODING	0610007P22Rik	ENSMUST00000015270	1	25377998	25378000	13	CTC	CTT
17	25378036	A	G	136	33	SYNONYMOUS_CODING	0610007P22Rik	ENSMUST00000063574	1	25378034	25378036	120	GCA	GCG
17	25378036	A	G	136	33	SYNONYMOUS_CODING	0610007P22Rik	ENSMUST00000015270	1	25378034	25378036	25	GCA	GCG
17	25378749	T	C	106	23	SYNONYMOUS_CODING	0610007P22Rik	ENSMUST00000063574	1	25378749	25378751	215	TTG	CTG
17	25378749	T	C	106	23	SYNONYMOUS_CODING	0610007P22Rik	ENSMUST00000015270	1	25378749	25378751	120	TTG	CTG
17	25378751	G	A	109	24	SYNONYMOUS_CODING	0610007P22Rik	ENSMUST00000063574	1	25378749	25378751	215	TTG	TTA
17	25378751	G	A	109	24	SYNONYMOUS_CODING	0610007P22Rik	ENSMUST00000015270	1	25378749	25378751	120	TTG	TTA
17	25378777	G	A	115	26	NON_SYNONYMOUS_CODING	0610007P22Rik	ENSMUST00000063574	1	25378776	25378778	224	AGC	AAC
17	25378777	G	A	115	26	NON_SYNONYMOUS_CODING	0610007P22Rik	ENSMUST00000015270	1	25378776	25378778	129	AGC	AAC
17	25379137	T	C	109	24	NON_SYNONYMOUS_CODING	0610007P22Rik	ENSMUST00000063574	1	25379136	25379138	245	GTG	GCG
17	25379141	T	C	112	25	SYNONYMOUS_CODING	0610007P22Rik	ENSMUST00000063574	1	25379139	25379141	246	AAT	AAC
17	25380795	A	T	109	24	SYNONYMOUS_CODING	Baiap3	ENSMUST00000056357	-1	25380795	25380797	1091	ACT	ACA
17	25381152	A	G	88	17	SYNONYMOUS_CODING	Baiap3	ENSMUST00000056357	-1	25381152	25381154	998	ATT	ATC
17	25381746	G	A	115	26	SYNONYMOUS_CODING	Baiap3	ENSMUST00000056357	-1	25381746	25381748	907	GCC	GCT
17	25382338	A	G	93	28	SPLICE_SITE	Baiap3	ENSMUST00000056357	-1	25382338	25382340	837	GCT	GCC
17	25382338	A	G	93	28	SYNONYMOUS_CODING	Baiap3	ENSMUST00000056357	-1	25382338	25382340	837	GCT	GCC
17	25383293	T	C	98	27	SYNONYMOUS_CODING	Baiap3	ENSMUST00000056357	-1	25383293	25383295	664	GGA	GGG
17	25383905	A	G	157	40	SPLICE_SITE	Baiap3	ENSMUST00000056357	-1	25383905	25383907	583	CAT	CAC
17	25383905	A	G	157	40	SYNONYMOUS_CODING	Baiap3	ENSMUST00000056357	-1	25383905	25383907	583	CAT	CAC
17	25385667	T	C	91	18	SYNONYMOUS_CODING	Baiap3	ENSMUST00000056357	-1	25385667	25385669	331	GAA	GAG
17	25387162	G	C	136	33	SYNONYMOUS_CODING	Baiap3	ENSMUST00000056357	-1	25387162	25387164	197	CCC	CCG
17	25387164	G	A	145	36	NON_SYNONYMOUS_CODING	Baiap3	ENSMUST00000056357	-1	25387162	25387164	197	CCC	TCC
17	25435339	A	G	151	38	SPLICE_SITE	Prss34	ENSMUST00000037453	1
17	25436040	C	T	160	41	SPLICE_SITE	Prss34	ENSMUST00000037453	1
17	25436221	G	A	136	33	SYNONYMOUS_CODING	Prss34	ENSMUST00000037453	1	25436219	25436221	143	CTG	CTA
17	25436460	C	T	106	30	SYNONYMOUS_CODING	Prss34	ENSMUST00000037453	1	25436458	25436460	192	ATC	ATT
17	25436538	C	T	133	32	SYNONYMOUS_CODING	Prss34	ENSMUST00000037453	1	25436536	25436538	218	GAC	GAT
17	25436559	G	A	169	44	SYNONYMOUS_CODING	Prss34	ENSMUST00000037453	1	25436557	25436559	225	GAG	GAA
17	25436771	C	T	136	33	NON_SYNONYMOUS_CODING	Prss34	ENSMUST00000037453	1	25436771	25436773	261	CCT	TCT
17	25436905	T	C	127	30	SYNONYMOUS_CODING	Prss34	ENSMUST00000037453	1	25436903	25436905	305	ATT	ATC
17	25436914	C	T	121	28	SYNONYMOUS_CODING	Prss34	ENSMUST00000037453	1	25436912	25436914	308	TTC	TTT
17	25446636	T	C	136	45	NON_SYNONYMOUS_CODING	Prss28	ENSMUST00000015267	1	25446636	25446638	36	TGT	CGT
17	25446934	G	A	127	30	SYNONYMOUS_CODING	Prss28	ENSMUST00000015267	1	25446932	25446934	101	GAG	GAA
17	25447003	C	T	142	35	SYNONYMOUS_CODING	Prss28	ENSMUST00000015267	1	25447001	25447003	124	GAC	GAT
17	25447019	T	C	145	36	SYNONYMOUS_CODING	Prss28	ENSMUST00000015267	1	25447019	25447021	130	TTG	CTG
17	25448265	A	G	178	47	SYNONYMOUS_CODING	Prss28	ENSMUST00000015267	1	25448263	25448265	199	TCA	TCG
17	25448521	C	T	114	38	SYNONYMOUS_CODING	Prss28	ENSMUST00000015267	1	25448519	25448521	243	GGC	GGT
17	25448591	G	A	160	41	NON_SYNONYMOUS_CODING	Prss28	ENSMUST00000015267	1	25448591	25448593	267	GCC	ACC
17	25448820	C	T	175	46	SPLICE_SITE	Prss28	ENSMUST00000015267	1
17	25457456	G	A	104	33	NON_SYNONYMOUS_CODING	Prss29	ENSMUST00000024993	1	25457455	25457457	26	GGC	GAC
17	25480452	T	C	130	31	NON_SYNONYMOUS_CODING	Tpsab1	ENSMUST00000025001	-1	25480451	25480453	245	GAC	GGC
17	25481787	T	G	166	43	NON_SYNONYMOUS_CODING	Tpsab1	ENSMUST00000025001	-1	25481786	25481788	101	AAT	ACT
17	25481994	T	C	98	30	SPLICE_SITE	Tpsab1	ENSMUST00000025001	-1	25481994	25481996	76	CCA	CCG
17	25481994	T	C	98	30	SYNONYMOUS_CODING	Tpsab1	ENSMUST00000025001	-1	25481994	25481996	76	CCA	CCG
17	25504002	G	A	172	45	NON_SYNONYMOUS_CODING	Tpsb2	ENSMUST00000115129	1	25504001	25504003	83	AGC	AAC
17	25504002	G	A	172	45	NON_SYNONYMOUS_CODING	Tpsb2	ENSMUST00000069616	1	25504001	25504003	83	AGC	AAC
17	25510956	C	T	82	15	SYNONYMOUS_CODING	Tpsg1	ENSMUST00000024999	1	25510954	25510956	229	GCC	GCT
17	25512852	G	A	68	18	SYNONYMOUS_CODING	Cacna1h	ENSMUST00000078496	-1	25512852	25512854	2092	GAC	GAT
17	25512852	G	A	68	18	SYNONYMOUS_CODING	Cacna1h	ENSMUST00000092775	-1	25512852	25512854	2098	GAC	GAT
17	25512966	A	G	106	23	SYNONYMOUS_CODING	Cacna1h	ENSMUST00000078496	-1	25512966	25512968	2054	TCT	TCC
17	25512966	A	G	106	23	SYNONYMOUS_CODING	Cacna1h	ENSMUST00000092775	-1	25512966	25512968	2060	TCT	TCC
17	25517244	A	G	97	20	SPLICE_SITE	Cacna1h	ENSMUST00000078496	-1
17	25517244	A	G	97	20	SPLICE_SITE	Cacna1h	ENSMUST00000092775	-1
17	25517493	G	A	130	31	SYNONYMOUS_CODING	Cacna1h	ENSMUST00000078496	-1	25517493	25517495	1720	CGC	CGT
17	25517493	G	A	130	31	SYNONYMOUS_CODING	Cacna1h	ENSMUST00000092775	-1	25517493	25517495	1726	CGC	CGT
17	25517562	G	A	118	27	SYNONYMOUS_CODING	Cacna1h	ENSMUST00000078496	-1	25517562	25517564	1697	TCC	TCT
17	25517562	G	A	118	27	SYNONYMOUS_CODING	Cacna1h	ENSMUST00000092775	-1	25517562	25517564	1703	TCC	TCT
17	25517862	A	G	84	22	SPLICE_SITE	Cacna1h	ENSMUST00000078496	-1
17	25517862	A	G	84	22	SPLICE_SITE	Cacna1h	ENSMUST00000092775	-1
17	25518359	C	T	112	25	SPLICE_SITE	Cacna1h	ENSMUST00000078496	-1
17	25518359	C	T	112	25	SPLICE_SITE	Cacna1h	ENSMUST00000092775	-1
17	25518360	T	C	112	25	SPLICE_SITE	Cacna1h	ENSMUST00000078496	-1
17	25518360	T	C	112	25	SPLICE_SITE	Cacna1h	ENSMUST00000092775	-1
17	25521557	T	C	100	21	SPLICE_SITE	Cacna1h	ENSMUST00000078496	-1	25521557	25521559	1335	GAA	GAG
17	25521557	T	C	100	21	SYNONYMOUS_CODING	Cacna1h	ENSMUST00000078496	-1	25521557	25521559	1335	GAA	GAG
17	25521557	T	C	100	21	SPLICE_SITE	Cacna1h	ENSMUST00000092775	-1	25521557	25521559	1335	GAA	GAG
17	25521557	T	C	100	21	SYNONYMOUS_CODING	Cacna1h	ENSMUST00000092775	-1	25521557	25521559	1335	GAA	GAG
17	25521649	C	T	94	19	SYNONYMOUS_CODING	Cacna1h	ENSMUST00000078496	-1	25521649	25521651	1331	CCG	CCA
17	25521649	C	T	94	19	SYNONYMOUS_CODING	Cacna1h	ENSMUST00000092775	-1	25521649	25521651	1331	CCG	CCA
17	25521652	A	G	97	20	SYNONYMOUS_CODING	Cacna1h	ENSMUST00000078496	-1	25521652	25521654	1330	GAT	GAC
17	25521652	A	G	97	20	SYNONYMOUS_CODING	Cacna1h	ENSMUST00000092775	-1	25521652	25521654	1330	GAT	GAC
17	25522644	G	A	85	16	SYNONYMOUS_CODING	Cacna1h	ENSMUST00000078496	-1	25522644	25522646	1213	TGC	TGT
17	25522644	G	A	85	16	SYNONYMOUS_CODING	Cacna1h	ENSMUST00000092775	-1	25522644	25522646	1213	TGC	TGT
17	25522656	T	C	94	19	SYNONYMOUS_CODING	Cacna1h	ENSMUST00000078496	-1	25522656	25522658	1209	ACA	ACG
17	25522656	T	C	94	19	SYNONYMOUS_CODING	Cacna1h	ENSMUST00000092775	-1	25522656	25522658	1209	ACA	ACG
17	25522761	A	G	72	18	SYNONYMOUS_CODING	Cacna1h	ENSMUST00000078496	-1	25522761	25522763	1174	GAT	GAC
17	25522761	A	G	72	18	SYNONYMOUS_CODING	Cacna1h	ENSMUST00000092775	-1	25522761	25522763	1174	GAT	GAC
17	25523954	A	G	115	26	SYNONYMOUS_CODING	Cacna1h	ENSMUST00000078496	-1	25523954	25523956	1105	AGT	AGC
17	25523954	A	G	115	26	SYNONYMOUS_CODING	Cacna1h	ENSMUST00000092775	-1	25523954	25523956	1105	AGT	AGC
17	25524002	A	C	109	24	SYNONYMOUS_CODING	Cacna1h	ENSMUST00000078496	-1	25524002	25524004	1089	CCT	CCG
17	25524002	A	C	109	24	SYNONYMOUS_CODING	Cacna1h	ENSMUST00000092775	-1	25524002	25524004	1089	CCT	CCG
17	25524432	T	C	100	32	NON_SYNONYMOUS_CODING	Cacna1h	ENSMUST00000078496	-1	25524431	25524433	1046	CAA	CGA
17	25524432	T	C	100	32	NON_SYNONYMOUS_CODING	Cacna1h	ENSMUST00000092775	-1	25524431	25524433	1046	CAA	CGA
17	25524822	A	G	172	45	SYNONYMOUS_CODING	Cacna1h	ENSMUST00000078496	-1	25524822	25524824	974	AAT	AAC
17	25524822	A	G	172	45	SYNONYMOUS_CODING	Cacna1h	ENSMUST00000092775	-1	25524822	25524824	974	AAT	AAC
17	25525554	A	G	97	20	SYNONYMOUS_CODING	Cacna1h	ENSMUST00000078496	-1	25525554	25525556	911	AAT	AAC
17	25525554	A	G	97	20	SYNONYMOUS_CODING	Cacna1h	ENSMUST00000092775	-1	25525554	25525556	911	AAT	AAC
17	25525653	T	C	82	15	SYNONYMOUS_CODING	Cacna1h	ENSMUST00000078496	-1	25525653	25525655	878	TCA	TCG
17	25525653	T	C	82	15	SYNONYMOUS_CODING	Cacna1h	ENSMUST00000092775	-1	25525653	25525655	878	TCA	TCG
17	25525680	A	G	88	17	SYNONYMOUS_CODING	Cacna1h	ENSMUST00000078496	-1	25525680	25525682	869	ATT	ATC
17	25525680	A	G	88	17	SYNONYMOUS_CODING	Cacna1h	ENSMUST00000092775	-1	25525680	25525682	869	ATT	ATC
17	25525699	G	A	106	23	SPLICE_SITE	Cacna1h	ENSMUST00000078496	-1
17	25525699	G	A	106	23	SPLICE_SITE	Cacna1h	ENSMUST00000092775	-1
17	25526290	T	C	94	19	NON_SYNONYMOUS_CODING	Cacna1h	ENSMUST00000078496	-1	25526288	25526290	863	ATC	GTC
17	25526290	T	C	94	19	NON_SYNONYMOUS_CODING	Cacna1h	ENSMUST00000092775	-1	25526288	25526290	863	ATC	GTC
17	25528758	A	G	130	31	SPLICE_SITE	Cacna1h	ENSMUST00000078496	-1
17	25528758	A	G	130	31	SPLICE_SITE	Cacna1h	ENSMUST00000092775	-1
17	25529165	C	T	106	23	NON_SYNONYMOUS_CODING	Cacna1h	ENSMUST00000078496	-1	25529163	25529165	535	GGT	AGT
17	25529165	C	T	106	23	NON_SYNONYMOUS_CODING	Cacna1h	ENSMUST00000092775	-1	25529163	25529165	535	GGT	AGT
17	25529283	A	G	97	20	SYNONYMOUS_CODING	Cacna1h	ENSMUST00000078496	-1	25529283	25529285	495	ACT	ACC
17	25529283	A	G	97	20	SYNONYMOUS_CODING	Cacna1h	ENSMUST00000092775	-1	25529283	25529285	495	ACT	ACC
17	25530669	C	T	136	45	SPLICE_SITE	Cacna1h	ENSMUST00000078496	-1
17	25530669	C	T	136	45	SPLICE_SITE	Cacna1h	ENSMUST00000092775	-1
17	25530746	C	T	137	46	SYNONYMOUS_CODING	Cacna1h	ENSMUST00000078496	-1	25530746	25530748	349	TCG	TCA
17	25530746	C	T	137	46	SYNONYMOUS_CODING	Cacna1h	ENSMUST00000092775	-1	25530746	25530748	349	TCG	TCA
17	25530794	G	A	109	24	SYNONYMOUS_CODING	Cacna1h	ENSMUST00000078496	-1	25530794	25530796	333	GGC	GGT
17	25530794	G	A	109	24	SYNONYMOUS_CODING	Cacna1h	ENSMUST00000092775	-1	25530794	25530796	333	GGC	GGT
17	25532423	T	A	100	21	SYNONYMOUS_CODING	Cacna1h	ENSMUST00000078496	-1	25532423	25532425	221	ACA	ACT
17	25532423	T	A	100	21	SYNONYMOUS_CODING	Cacna1h	ENSMUST00000092775	-1	25532423	25532425	221	ACA	ACT
17	25534249	T	C	107	35	SYNONYMOUS_CODING	Cacna1h	ENSMUST00000078496	-1	25534249	25534251	200	ACA	ACG
17	25534249	T	C	107	35	SYNONYMOUS_CODING	Cacna1h	ENSMUST00000092775	-1	25534249	25534251	200	ACA	ACG
17	25534468	A	G	148	37	SPLICE_SITE	Cacna1h	ENSMUST00000078496	-1	25534468	25534470	181	GCT	GCC
17	25534468	A	G	148	37	SYNONYMOUS_CODING	Cacna1h	ENSMUST00000078496	-1	25534468	25534470	181	GCT	GCC
17	25534468	A	G	148	37	SPLICE_SITE	Cacna1h	ENSMUST00000092775	-1	25534468	25534470	181	GCT	GCC
17	25534468	A	G	148	37	SYNONYMOUS_CODING	Cacna1h	ENSMUST00000092775	-1	25534468	25534470	181	GCT	GCC
17	25609141	A	C	89	27	SYNONYMOUS_CODING	Tekt4	ENSMUST00000025002	1	25609141	25609143	159	AGA	CGA
17	25611621	C	A	112	25	NON_SYNONYMOUS_CODING	Tekt4	ENSMUST00000025002	1	25611619	25611621	262	CAC	CAA
17	25628169	T	C	94	19	NON_SYNONYMOUS_CODING	Sstr5	ENSMUST00000051864	-1	25628167	25628169	344	ACC	GCC
17	25628170	C	T	88	17	SYNONYMOUS_CODING	Sstr5	ENSMUST00000051864	-1	25628170	25628172	343	CAG	CAA
17	25628974	A	G	148	37	SYNONYMOUS_CODING	Sstr5	ENSMUST00000051864	-1	25628974	25628976	75	TAT	TAC
17	25704923	T	C	118	27	SYNONYMOUS_CODING	Sox8	ENSMUST00000025003	-1	25704923	25704925	250	CTA	CTG
17	25707243	A	G	97	20	SYNONYMOUS_CODING	Sox8	ENSMUST00000025003	-1	25707243	25707245	75	GGT	GGC
17	25722607	G	A	160	41	NON_SYNONYMOUS_CODING	Lmf1	ENSMUST00000063344	1	25722607	25722609	98	GCT	ACT
17	25722607	G	A	160	41	NON_SYNONYMOUS_CODING	Lmf1	ENSMUST00000116641	1	25722607	25722609	105	GCT	ACT
17	25722607	G	A	160	41	NON_SYNONYMOUS_CODING	Lmf1	ENSMUST00000115117	1	25722607	25722609	105	GCT	ACT
17	25782240	A	G	94	27	SYNONYMOUS_CODING	Lmf1	ENSMUST00000063344	1	25782238	25782240	285	GGA	GGG
17	25782240	A	G	94	27	SYNONYMOUS_CODING	Lmf1	ENSMUST00000116641	1	25782238	25782240	292	GGA	GGG
17	25782240	A	G	94	27	SYNONYMOUS_CODING	Lmf1	ENSMUST00000115111	1	25782238	25782240	75	GGA	GGG
17	25856225	A	G	101	33	SYNONYMOUS_CODING	Chtf18	ENSMUST00000048054	-1	25856225	25856227	926	GTT	GTC
17	25856619	G	T	130	31	NON_SYNONYMOUS_CODING	Chtf18	ENSMUST00000048054	-1	25856618	25856620	898	ACG	AAG
17	25856658	A	G	106	23	NON_SYNONYMOUS_CODING	Chtf18	ENSMUST00000048054	-1	25856657	25856659	885	GTC	GCC
17	25856717	G	A	112	35	SYNONYMOUS_CODING	Chtf18	ENSMUST00000048054	-1	25856717	25856719	865	GGC	GGT
17	25856957	A	G	75	24	SPLICE_SITE	Chtf18	ENSMUST00000048054	-1
17	25856959	C	T	115	26	SPLICE_SITE	Chtf18	ENSMUST00000048054	-1
17	25857604	G	A	148	37	SYNONYMOUS_CODING	Chtf18	ENSMUST00000048054	-1	25857604	25857606	793	TAC	TAT
17	25857650	T	C	142	35	NON_SYNONYMOUS_CODING	Chtf18	ENSMUST00000048054	-1	25857649	25857651	778	CAT	CGT
17	25857855	T	C	124	29	NON_SYNONYMOUS_CODING	Chtf18	ENSMUST00000048054	-1	25857853	25857855	741	ACC	GCC
17	25859131	T	C	85	16	NON_SYNONYMOUS_CODING	Chtf18	ENSMUST00000048054	-1	25859129	25859131	613	AAT	GAT
17	25860410	C	G	79	14	SYNONYMOUS_CODING	Chtf18	ENSMUST00000048054	-1	25860410	25860412	466	GGG	GGC
17	25860609	A	G	57	12	SYNONYMOUS_CODING	Chtf18	ENSMUST00000048054	-1	25860609	25860611	430	GAT	GAC
17	25860648	A	C	91	18	SYNONYMOUS_CODING	Chtf18	ENSMUST00000048054	-1	25860648	25860650	417	GTT	GTG
17	25861581	G	A	122	36	NON_SYNONYMOUS_CODING	Chtf18	ENSMUST00000048054	-1	25861579	25861581	328	CGG	TGG
17	25862512	T	C	121	28	NON_SYNONYMOUS_CODING	Chtf18	ENSMUST00000048054	-1	25862510	25862512	270	AAC	GAC
17	25862535	G	A	87	25	NON_SYNONYMOUS_CODING	Chtf18	ENSMUST00000048054	-1	25862534	25862536	262	GCG	GTG
17	25863491	A	G	130	44	SYNONYMOUS_CODING	Chtf18	ENSMUST00000048054	-1	25863491	25863493	141	TAT	TAC
17	25863720	T	C	151	38	SYNONYMOUS_CODING	Chtf18	ENSMUST00000048054	-1	25863720	25863722	115	TTA	TTG
17	25866035	C	T	130	31	SYNONYMOUS_CODING	Rpusd1	ENSMUST00000047273	1	25866033	25866035	144	AGC	AGT
17	25867499	G	T	133	32	NON_SYNONYMOUS_CODING	Rpusd1	ENSMUST00000047273	1	25867499	25867501	233	GCC	TCC
17	25867582	A	C	112	25	SYNONYMOUS_CODING	Rpusd1	ENSMUST00000047273	1	25867580	25867582	260	CCA	CCC
17	25875996	T	C	100	21	SYNONYMOUS_CODING	BC052484	ENSMUST00000047098	1	25875994	25875996	89	GTT	GTC
17	25879897	C	T	118	27	NON_SYNONYMOUS_CODING	BC052484	ENSMUST00000047098	1	25879897	25879899	134	CGG	TGG
17	25880970	C	T	101	30	SYNONYMOUS_CODING	BC052484	ENSMUST00000047098	1	25880968	25880970	282	CAC	CAT
17	25881512	C	T	139	34	SYNONYMOUS_CODING	BC052484	ENSMUST00000047098	1	25881510	25881512	342	CGC	CGT
17	25881515	G	A	136	33	SYNONYMOUS_CODING	BC052484	ENSMUST00000047098	1	25881513	25881515	343	GTG	GTA
17	25881599	G	A	127	30	SPLICE_SITE	BC052484	ENSMUST00000047098	1
17	25881939	T	C	108	30	SYNONYMOUS_CODING	BC052484	ENSMUST00000047098	1	25881937	25881939	432	AAT	AAC
17	25883100	A	G	166	43	SYNONYMOUS_CODING	BC052484	ENSMUST00000047098	1	25883098	25883100	498	GGA	GGG
17	25883907	A	G	61	19	SYNONYMOUS_CODING	BC052484	ENSMUST00000047098	1	25883905	25883907	603	CCA	CCG
17	25883914	A	G	86	25	NON_SYNONYMOUS_CODING	BC052484	ENSMUST00000047098	1	25883914	25883916	606	AGT	GGT
17	25884984	T	C	103	22	NON_SYNONYMOUS_CODING	BC052484	ENSMUST00000047098	1	25884984	25884986	673	TGG	CGG
17	25884985	G	A	100	21	STOP_GAINED	BC052484	ENSMUST00000047098	1	25884984	25884986	673	TGG	TAG
17	25885007	A	G	94	19	SYNONYMOUS_CODING	BC052484	ENSMUST00000047098	1	25885005	25885007	680	CCA	CCG
17	25885710	G	A	175	46	NON_SYNONYMOUS_CODING	Msln	ENSMUST00000075884	-1	25885708	25885710	619	CTC	TTC
17	25885883	G	A	166	43	SYNONYMOUS_CODING	Msln	ENSMUST00000075884	-1	25885883	25885885	584	ATC	ATT
17	25886039	G	A	129	38	SPLICE_SITE	Msln	ENSMUST00000075884	-1
17	25910806	T	C	94	19	SYNONYMOUS_CODING	Narfl	ENSMUST00000002350	1	25910806	25910808	14	TTG	CTG
17	25914309	A	G	88	17	NON_SYNONYMOUS_CODING	Narfl	ENSMUST00000002350	1	25914309	25914311	116	ATA	GTA
17	25923821	T	C	157	40	SYNONYMOUS_CODING	ENSMUSG00000071202	ENSMUST00000095500	1	25923819	25923821	25	GCT	GCC
17	25923927	G	A	92	30	SPLICE_SITE	ENSMUSG00000071202	ENSMUST00000095500	1
17	25924390	A	G	148	37	NON_SYNONYMOUS_CODING	ENSMUSG00000071202	ENSMUST00000095500	1	25924389	25924391	111	AAA	AGA
17	25924439	G	A	148	37	SYNONYMOUS_CODING	ENSMUSG00000071202	ENSMUST00000095500	1	25924437	25924439	127	GAG	GAA
17	25924768	G	A	87	28	SYNONYMOUS_CODING	ENSMUSG00000071202	ENSMUST00000095500	1	25924766	25924768	171	CAG	CAA
17	25926021	C	T	115	26	SYNONYMOUS_CODING	ENSMUSG00000071202	ENSMUST00000095500	1	25926019	25926021	336	AAC	AAT
17	25932175	A	G	121	28	SYNONYMOUS_CODING	Metrn	ENSMUST00000002344	-1	25932175	25932177	207	ACT	ACC
17	25933474	C	T	74	21	NON_SYNONYMOUS_CODING	Metrn	ENSMUST00000002344	-1	25933472	25933474	71	GAT	AAT
17	25956341	C	G	103	22	SYNONYMOUS_CODING	Fbxl16	ENSMUST00000045692	1	25956339	25956341	438	ACC	ACG
17	25963146	T	C	112	25	SYNONYMOUS_CODING	Wdr24	ENSMUST00000026833	1	25963144	25963146	303	ATT	ATC
17	25964204	G	A	70	22	SYNONYMOUS_CODING	Wdr24	ENSMUST00000026833	1	25964202	25964204	492	CCG	CCA
17	25964210	G	A	82	26	SYNONYMOUS_CODING	Wdr24	ENSMUST00000026833	1	25964208	25964210	494	CTG	CTA
17	25964377	T	C	151	38	SYNONYMOUS_CODING	Wdr24	ENSMUST00000026833	1	25964375	25964377	526	AAT	AAC
17	25964389	A	G	157	40	SYNONYMOUS_CODING	Wdr24	ENSMUST00000026833	1	25964387	25964389	530	GAA	GAG
17	25964440	C	T	160	41	SYNONYMOUS_CODING	Wdr24	ENSMUST00000026833	1	25964438	25964440	547	GAC	GAT
17	25964863	C	T	86	25	SYNONYMOUS_CODING	Wdr24	ENSMUST00000026833	1	25964861	25964863	648	GGC	GGT
17	25965224	G	T	106	32	SYNONYMOUS_CODING	Wdr24	ENSMUST00000026833	1	25965222	25965224	715	CTG	CTT
17	25966031	G	A	85	22	SYNONYMOUS_CODING	2610003J06Rik	ENSMUST00000026832	1	25966029	25966031	7	GGG	GGA
17	25979367	A	C	139	34	SPLICE_SITE	Rhot2	ENSMUST00000043897	-1
17	25979367	A	C	139	34	SPLICE_SITE	Rhot2	ENSMUST00000115063	-1
17	25979367	A	C	139	34	SPLICE_SITE	Rhot2	ENSMUST00000026830	-1
17	25981041	A	G	145	36	SYNONYMOUS_CODING	Rhot2	ENSMUST00000043897	-1	25981041	25981043	57	GAT	GAC
17	25981041	A	G	145	36	SYNONYMOUS_CODING	Rhot2	ENSMUST00000115063	-1	25981041	25981043	57	GAT	GAC
17	25982021	C	T	130	31	NON_SYNONYMOUS_CODING	Wdr90	ENSMUST00000079461	-1	25982019	25982021	763	GAT	AAT
17	25982725	A	G	133	32	SYNONYMOUS_CODING	Wdr90	ENSMUST00000079461	-1	25982725	25982727	641	GCT	GCC
17	25983567	C	T	100	21	NON_SYNONYMOUS_CODING	Wdr90	ENSMUST00000079461	-1	25983565	25983567	462	GGT	AGT
17	25986908	T	G	115	26	NON_SYNONYMOUS_CODING	Wdr90	ENSMUST00000079461	-1	25986907	25986909	113	TAC	TCC
17	25987359	T	C	142	35	SPLICE_SITE	Wdr90	ENSMUST00000079461	-1
17	25987438	C	T	154	39	SYNONYMOUS_CODING	Wdr90	ENSMUST00000079461	-1	25987438	25987440	85	GGG	GGA
17	25987724	G	T	124	29	NON_SYNONYMOUS_CODING	Wdr90	ENSMUST00000079461	-1	25987723	25987725	67	CCA	CAA
17	25989093	A	G	142	35	SPLICE_SITE	Wdr90	ENSMUST00000079461	-1
17	26083828	A	C	109	24	NON_SYNONYMOUS_CODING	F430201B04Rik	ENSMUST00000088234	-1	26083826	26083828	477	TCA	GCA
17	26083829	G	A	94	25	SYNONYMOUS_CODING	F430201B04Rik	ENSMUST00000088234	-1	26083829	26083831	476	CCC	CCT
17	26085274	C	T	88	17	NON_SYNONYMOUS_CODING	F430201B04Rik	ENSMUST00000088234	-1	26085273	26085275	78	CGT	CAT
17	26097182	G	T	106	23	SPLICE_SITE	Solh	ENSMUST00000041641	-1
17	26099669	C	T	96	28	SYNONYMOUS_CODING	Solh	ENSMUST00000041641	-1	26099669	26099671	681	GAG	GAA
17	26101086	G	A	91	25	SYNONYMOUS_CODING	Solh	ENSMUST00000041641	-1	26101086	26101088	455	TGC	TGT
17	26101225	G	A	91	18	NON_SYNONYMOUS_CODING	Solh	ENSMUST00000041641	-1	26101224	26101226	409	GCT	GTT
17	26101275	A	G	88	17	SYNONYMOUS_CODING	Solh	ENSMUST00000041641	-1	26101275	26101277	392	CCT	CCC
17	26101416	A	G	115	26	SYNONYMOUS_CODING	Solh	ENSMUST00000041641	-1	26101416	26101418	345	AGT	AGC
17	26101911	C	T	106	23	SYNONYMOUS_CODING	Solh	ENSMUST00000041641	-1	26101911	26101913	180	TTG	TTA
17	26101983	C	T	112	25	SYNONYMOUS_CODING	Solh	ENSMUST00000041641	-1	26101983	26101985	156	CAG	CAA
17	26102029	T	C	59	18	NON_SYNONYMOUS_CODING	Solh	ENSMUST00000041641	-1	26102028	26102030	141	GAG	GGG
17	26127969	A	G	160	41	SYNONYMOUS_CODING	Rab11fip3	ENSMUST00000075024	-1	26127969	26127971	852	TCT	TCC
17	26127969	A	G	160	41	SYNONYMOUS_CODING	Rab11fip3	ENSMUST00000069854	-1	26127969	26127971	391	TCT	TCC
17	26127972	C	T	157	40	SYNONYMOUS_CODING	Rab11fip3	ENSMUST00000075024	-1	26127972	26127974	851	ACG	ACA
17	26127972	C	T	157	40	SYNONYMOUS_CODING	Rab11fip3	ENSMUST00000069854	-1	26127972	26127974	390	ACG	ACA
17	26128020	C	T	197	53	SYNONYMOUS_CODING	Rab11fip3	ENSMUST00000075024	-1	26128020	26128022	835	GGG	GGA
17	26128020	C	T	197	53	SYNONYMOUS_CODING	Rab11fip3	ENSMUST00000069854	-1	26128020	26128022	374	GGG	GGA
17	26128278	G	A	72	21	SYNONYMOUS_CODING	Rab11fip3	ENSMUST00000075024	-1	26128278	26128280	796	AGC	AGT
17	26128278	G	A	72	21	SYNONYMOUS_CODING	Rab11fip3	ENSMUST00000069854	-1	26128278	26128280	335	AGC	AGT
17	26128660	C	T	127	30	NON_SYNONYMOUS_CODING	Rab11fip3	ENSMUST00000075024	-1	26128659	26128661	752	AGG	AAG
17	26128660	C	T	127	30	NON_SYNONYMOUS_CODING	Rab11fip3	ENSMUST00000069854	-1	26128659	26128661	291	AGG	AAG
17	26128750	G	A	145	36	SPLICE_SITE	Rab11fip3	ENSMUST00000075024	-1
17	26128750	G	A	145	36	SPLICE_SITE	Rab11fip3	ENSMUST00000069854	-1
17	26129608	C	T	113	37	SPLICE_SITE	Rab11fip3	ENSMUST00000075024	-1	26129608	26131132	696	AGG	AGA
17	26129608	C	T	113	37	SYNONYMOUS_CODING	Rab11fip3	ENSMUST00000075024	-1	26129608	26131132	696	AGG	AGA
17	26129608	C	T	113	37	SPLICE_SITE	Rab11fip3	ENSMUST00000069854	-1	26129608	26131132	235	AGG	AGA
17	26129608	C	T	113	37	SYNONYMOUS_CODING	Rab11fip3	ENSMUST00000069854	-1	26129608	26131132	235	AGG	AGA
17	26134948	C	T	122	45	SYNONYMOUS_CODING	Rab11fip3	ENSMUST00000075024	-1	26134948	26134950	624	GAG	GAA
17	26134948	C	T	122	45	SYNONYMOUS_CODING	Rab11fip3	ENSMUST00000069854	-1	26134948	26134950	163	GAG	GAA
17	26161389	G	A	88	17	SYNONYMOUS_CODING	Rab11fip3	ENSMUST00000075024	-1	26161389	26161391	384	AGC	AGT
17	26182385	C	T	136	33	NON_SYNONYMOUS_CODING	ENSMUSG00000067316	ENSMUST00000115023	-1	26182384	26182386	52	AGT	AAT
17	26182417	A	G	127	30	SYNONYMOUS_CODING	ENSMUSG00000067316	ENSMUST00000115023	-1	26182417	26182419	41	TGT	TGC
17	26182459	G	C	127	37	SYNONYMOUS_CODING	ENSMUSG00000067316	ENSMUST00000115023	-1	26182459	26182461	27	TCC	TCG
17	26204608	A	G	115	26	SYNONYMOUS_CODING	Rab11fip3	ENSMUST00000075024	-1	26204608	26204610	318	TTT	TTC
17	26204665	C	T	100	21	SYNONYMOUS_CODING	Rab11fip3	ENSMUST00000075024	-1	26204665	26204667	299	TCG	TCA
17	26204959	T	G	127	30	SYNONYMOUS_CODING	Rab11fip3	ENSMUST00000075024	-1	26204959	26204961	201	CGA	CGC
17	26205127	A	G	109	24	SYNONYMOUS_CODING	Rab11fip3	ENSMUST00000075024	-1	26205127	26205129	145	GAT	GAC
17	26205189	G	A	98	32	NON_SYNONYMOUS_CODING	Rab11fip3	ENSMUST00000075024	-1	26205187	26205189	125	CAC	TAC
17	26218157	C	A	43	6	SPLICE_SITE	Decr2	ENSMUST00000040907	-1
17	26218158	A	G	52	5	SPLICE_SITE	Decr2	ENSMUST00000040907	-1
17	26220534	A	C	139	34	SYNONYMOUS_CODING	Decr2	ENSMUST00000040907	-1	26220534	26220536	216	GGT	GGG
17	26220800	T	C	127	30	SYNONYMOUS_CODING	Decr2	ENSMUST00000040907	-1	26220800	26220802	182	AAA	AAG
17	26220824	T	C	121	28	SYNONYMOUS_CODING	Decr2	ENSMUST00000040907	-1	26220824	26220826	174	CTA	CTG
17	26220838	T	G	154	39	SYNONYMOUS_CODING	Decr2	ENSMUST00000040907	-1	26220836	26220838	170	AGG	CGG
17	26224407	A	T	136	33	SPLICE_SITE	Decr2	ENSMUST00000040907	-1
17	26227109	T	C	100	21	SPLICE_SITE	Decr2	ENSMUST00000040907	-1
17	26231103	G	C	127	30	SYNONYMOUS_CODING	Nme4	ENSMUST00000025007	-1	26231103	26231105	67	CTC	CTG
17	26232383	G	A	50	15	SYNONYMOUS_CODING	Nme4	ENSMUST00000025007	-1	26232383	26232385	5	TTC	TTT
17	26253847	A	G	115	26	NON_SYNONYMOUS_CODING	Tmem8	ENSMUST00000025010	1	26253847	26253849	88	AGT	GGT
[truncated: 7,079 more rows]
