# Supplementary material for: Deep short-read sequencing of chromosome 17 from the mouse strains A/J and CAST/Ei identifies significant germline variation and candidate genes that regulate liver triglyceride levels
Source: Genome Biol. 2009 Oct 13;10(10):R112. doi: 10.1186/gb-2009-10-10-r112 (PMC2784327; doi:10.1186/gb-2009-10-10-r112)
Supplement: Additional data file 9 — Genes affected by predicted structural variants (predicted by both read-pair mapping and the HMM) in both strains. The genes, strain, type of variant and exons affected are indicated. Type is either deletion (as predicted from read-pair mapping), copy number loss (CN_Loss) or copy number gain (CB_Gain). [file gb-2009-10-10-r112-S9.xls]

## Sheet: Additional File 8
Deep short-read sequencing of chromosome 17 from the mouse strains A/J and CAST/Ei identifies significant germline variation and candidate genes that regulate liver triglyceride levels.
Ian Sudbery1§, Jim Stalker1§, Jared T. Simpson1, Thomas Keane1,
Alistair G. Rust1, Matthew E. Hurles1, Klaudia Walters1, Dee Lynch2, Lydia Teboul2, Steve Brown2, Heng Li1, Zemin Ning1, Joseph H. Nadeau3, Colleen M. Croniger3, Richard Durbin1, David J. Adams1*
1The Wellcome Trust Sanger Institute, Hinxton, UK.
2MRC-Harwell, Oxfordshire, UK.
3Case Western Reserve University, Cleveland, OH, USA
§ These authors contributed equally
Address for Correspondence*
Dr. David J. Adams
Experimental Cancer Genetics
Wellcome Trust Sanger Institute
Wellcome Trust Genome Campus
Hinxton, Cambridge, CB10 1HH
Ph: +44 (0) 1223 834 244
Fax: +44 (0) 1223 494919
Email: da1@sanger.ac.uk
Supplementary Table8: Exons predicted to be subject to copy number gain or loss.
Gene	Transcript	Type	Strain	Exons
1700001C19Rik	ENSMUST00000073143	Deletion	CAST/Ei	1
2410017I17Rik	ENSMUST00000090537	CN_Gain	A/J	1, 2, 3, 4, 5, 6, 7
2410017I17Rik	ENSMUST00000090537	CN_Loss	CAST/Ei	1, 2, 3, 4, 5, 6
9030025P20Rik	ENSMUST00000081476	CN_Gain	A/J	1, 2, 3, 4, 5, 6, 7, 8, 9, 10, 11
9030025P20Rik	ENSMUST00000080150	CN_Gain	A/J	1, 2, 3, 4, 5
9030025P20Rik	ENSMUST00000097396	CN_Gain	A/J	1, 2, 3, 4, 5, 6, 7, 8
9030025P20Rik	ENSMUST00000040594	CN_Gain	A/J	1, 2, 3, 4, 5, 6, 7, 8, 9, 10, 11, 12
9030025P20Rik	ENSMUST00000087433	CN_Gain	A/J	1, 2, 3, 4, 5, 6
9030025P20Rik	ENSMUST00000097397	CN_Gain	A/J	1, 2, 3, 4, 5, 6
9030025P20Rik	ENSMUST00000097393	CN_Gain	A/J	1, 2, 3, 4, 5, 6, 7, 8, 9, 10, 11
9030025P20Rik	ENSMUST00000061688	CN_Gain	A/J	1, 2, 3, 4, 5, 6, 7, 8, 9, 10, 11, 12
9030025P20Rik	ENSMUST00000097395	CN_Gain	A/J	1, 2, 3, 4, 5, 6, 7, 8, 9, 10, 11, 12
9030025P20Rik	ENSMUST00000081476	CN_Gain	CAST/Ei	1, 2, 3, 4, 5, 6, 7, 8, 9, 10, 11
9030025P20Rik	ENSMUST00000080150	CN_Gain	CAST/Ei	1, 2, 3, 4, 5
9030025P20Rik	ENSMUST00000097396	CN_Gain	CAST/Ei	1, 2, 3, 4, 5, 6, 7, 8
9030025P20Rik	ENSMUST00000040594	CN_Gain	CAST/Ei	1, 2, 3, 4, 5, 6, 7, 8, 9, 10, 11, 12
9030025P20Rik	ENSMUST00000087433	CN_Gain	CAST/Ei	1, 2, 3, 4, 5, 6
9030025P20Rik	ENSMUST00000097397	CN_Gain	CAST/Ei	1, 2, 3, 4, 5, 6
9030025P20Rik	ENSMUST00000097393	CN_Gain	CAST/Ei	1, 2, 3, 4, 5, 6, 7, 8, 9, 10, 11
9030025P20Rik	ENSMUST00000061688	CN_Gain	CAST/Ei	1, 2, 3, 4, 5, 6, 7, 8, 9, 10, 11, 12
9030025P20Rik	ENSMUST00000097395	CN_Gain	CAST/Ei	1, 2, 3, 4, 5, 6, 7, 8, 9, 10, 11, 12
9830107B12Rik	ENSMUST00000113256	CN_Gain	CAST/Ei	1, 2, 3, 4, 5
9830107B12Rik	ENSMUST00000097310	CN_Gain	CAST/Ei	1, 2, 3, 4, 5, 6
9830107B12Rik	ENSMUST00000063481	CN_Gain	CAST/Ei	1, 2, 3
A530064D06Rik	ENSMUST00000027764	CN_Gain	CAST/Ei	1, 2, 3
A530064D06Rik	ENSMUST00000053612	CN_Gain	CAST/Ei	1, 2, 3, 4
Alk	ENSMUST00000086639	Deletion	A/J	19
B430306N03Rik	ENSMUST00000049614	CN_Gain	CAST/Ei	1, 2, 3
Bat1a	ENSMUST00000093645	CN_Gain	A/J	2, 3, 4, 5, 6, 7, 8, 9, 10
Bat1a	ENSMUST00000068056	CN_Gain	A/J	2, 3, 4, 5, 6, 7, 8, 9, 10, 11
Bat1a	ENSMUST00000093645	CN_Gain	CAST/Ei	2, 3, 4, 5, 6, 7, 8, 9, 10
Bat1a	ENSMUST00000068056	CN_Gain	CAST/Ei	2, 3, 4, 5, 6, 7, 8, 9, 10, 11
BC018101	ENSMUST00000115587	CN_Gain	A/J	1
BC018101	ENSMUST00000115587	CN_Gain	CAST/Ei	1
BC024582	ENSMUST00000093133	CN_Gain	A/J	1
BC024582	ENSMUST00000093133	CN_Gain	CAST/Ei	1
Btbd9	ENSMUST00000114635	CN_Gain	A/J	1, 2, 3, 4, 5, 6, 7
Btbd9	ENSMUST00000079924	CN_Gain	A/J	1, 2, 3, 4, 5, 6
Btbd9	ENSMUST00000114635	CN_Gain	CAST/Ei	1, 2, 3, 4, 5, 6, 7
Btbd9	ENSMUST00000079924	CN_Gain	CAST/Ei	1, 2, 3, 4, 5, 6
Btbd9	ENSMUST00000114636	CN_Gain	CAST/Ei	1
Btnl4	ENSMUST00000080904	CN_Gain	A/J	1, 2, 3, 4, 5, 6, 7, 8, 9, 10, 11
Btnl4	ENSMUST00000114166	CN_Gain	A/J	1, 2, 3, 4, 5, 6, 7, 8, 9, 10, 11
Btnl4	ENSMUST00000065841	CN_Gain	A/J	1, 2, 3, 4, 5, 6, 7, 8, 9
Btnl4	ENSMUST00000080904	CN_Gain	CAST/Ei	1, 2, 3, 4
Btnl4	ENSMUST00000114166	CN_Gain	CAST/Ei	1, 2
Btnl4	ENSMUST00000065841	CN_Gain	CAST/Ei	1, 2
Capn13	ENSMUST00000095208	Deletion	CAST/Ei	7
Dcpp2	ENSMUST00000088594	CN_Gain	A/J	1, 2, 3
Dcpp2	ENSMUST00000088598	CN_Gain	A/J	2, 3, 4
Dcpp2	ENSMUST00000088594	CN_Loss	CAST/Ei	1, 2, 3
Dcpp2	ENSMUST00000088598	CN_Loss	CAST/Ei	2, 3, 4
Dnahc8	ENSMUST00000035963	CN_Gain	A/J	1, 2, 3, 4, 5, 6, 7, 8, 9, 10, 11, 12, 13, 14, 15, 16, 17, 18, 19, 20, 21, 22, 23, 24, 25, 26, 27, 28, 29, 30, 31, 32, 33, 34, 35, 36, 37, 38, 39, 40, 41, 42, 43, 44, 45, 46, 47, 48, 49, 50, 51, 52, 53, 54, 55, 56, 57, 58, 59, 60, 61, 62, 63, 64, 65, 66, 67, 68, 69, 70, 71, 72, 73, 74, 75, 76, 77, 78, 79, 80, 81, 82, 83, 84, 85, 86, 87, 88, 89, 90, 91, 92, 93
Dnahc8	ENSMUST00000035963	CN_Gain	CAST/Ei	1, 2, 3, 4, 5, 6, 7, 8, 9, 10, 11, 12, 13, 14, 15, 16, 17, 18, 19, 20, 21, 22, 23, 24, 25, 26, 27, 28, 29, 30, 31, 32, 33, 34, 35, 36, 37, 38, 39, 40, 41, 42, 43, 44, 45, 46, 47, 48, 49, 50, 51, 52, 53, 54, 55, 56, 57, 58, 59, 60, 61, 62, 63, 64, 65, 66, 67, 68, 69, 70, 71, 72, 73, 74, 75, 76, 77, 78, 79, 80, 81, 82, 83, 84, 85, 86, 87, 88, 89, 90, 91, 92, 93
Dynlt1	ENSMUST00000092966	CN_Gain	CAST/Ei	1, 2, 3, 4, 5
EG547347	ENSMUST00000097331	CN_Loss	A/J	1
EG624681	ENSMUST00000075483	CN_Gain	A/J	1, 2, 3, 4, 5, 6
EG624681	ENSMUST00000114163	CN_Gain	A/J	1, 2, 3, 4, 5, 6, 7
EG624681	ENSMUST00000114163	CN_Loss	A/J	8, 9, 10
EG624681	ENSMUST00000075483	CN_Loss	A/J	7, 8, 9
EG624681	ENSMUST00000075483	CN_Gain	CAST/Ei	1, 2, 3, 4, 5, 6, 7, 8, 9
EG624681	ENSMUST00000114163	CN_Gain	CAST/Ei	1, 2, 3, 4, 5, 6, 7, 8, 9, 10
EG627618	ENSMUST00000116017	CN_Gain	CAST/Ei	1
EG627924	ENSMUST00000096981	CN_Loss	CAST/Ei	1
EG630249	ENSMUST00000023469	CN_Gain	A/J	1, 2, 3, 4, 5, 6, 7, 8
EG630249	ENSMUST00000023469	CN_Gain	CAST/Ei	2, 3, 4, 5, 6, 7, 8
EG630294	ENSMUST00000097143	CN_Loss	A/J	1, 2
EG630294	ENSMUST00000097143	CN_Gain	CAST/Ei	1, 2
EG667977	ENSMUST00000097335	CN_Gain	A/J	1, 2, 3, 4, 5, 6, 7
EG667977	ENSMUST00000040467	CN_Gain	A/J	1, 2, 3, 4, 5, 6, 7, 8
EG667977	ENSMUST00000097335	CN_Loss	CAST/Ei	1, 2, 3, 4, 5, 6, 7
EG667977	ENSMUST00000040467	CN_Loss	CAST/Ei	1, 2, 3, 4, 5, 6, 7, 8
EN	ENSMUST00000104619	CN_Gain	A/J	1
EN	ENSMUST00000112158	CN_Gain	A/J	1
EN	ENSMUST00000116658	CN_Gain	A/J	1, 2, 3
EN	ENSMUST00000116657	CN_Gain	A/J	1, 2, 3
EN	ENSMUST00000062783	CN_Gain	A/J	1, 2, 3, 4, 5
EN	ENSMUST00000087244	CN_Gain	A/J	1, 2, 3, 4, 5
EN	ENSMUST00000089139	CN_Gain	A/J	1
EN	ENSMUST00000115771	CN_Gain	A/J	1, 2, 3, 4, 5, 6, 7
EN	ENSMUST00000116015	CN_Gain	A/J	1
EN	ENSMUST00000097330	CN_Loss	A/J	1, 2, 3
EN	ENSMUST00000077584	CN_Loss	A/J	1, 2
EN	ENSMUST00000050900	CN_Loss	A/J	1, 2
EN	ENSMUST00000112165	CN_Loss	A/J	1, 2
EN	ENSMUST00000104619	CN_Gain	CAST/Ei	1
EN	ENSMUST00000053575	CN_Gain	CAST/Ei	1
EN	ENSMUST00000116658	CN_Gain	CAST/Ei	1, 2, 3
EN	ENSMUST00000116657	CN_Gain	CAST/Ei	1, 2, 3
EN	ENSMUST00000116656	CN_Gain	CAST/Ei	3
EN	ENSMUST00000070059	CN_Gain	CAST/Ei	8
EN	ENSMUST00000097330	CN_Gain	CAST/Ei	2, 3
EN	ENSMUST00000112182	CN_Gain	CAST/Ei	1
EN	ENSMUST00000087244	CN_Gain	CAST/Ei	1, 2, 3, 4, 5
EN	ENSMUST00000089139	CN_Gain	CAST/Ei	1
EN	ENSMUST00000115771	CN_Gain	CAST/Ei	1, 2, 3, 4, 5, 6, 7
EN	ENSMUST00000116015	CN_Gain	CAST/Ei	1
EN	ENSMUST00000050900	CN_Loss	CAST/Ei	1, 2
EN	ENSMUST00000116098	CN_Loss	CAST/Ei	1
EN	ENSMUST00000089182	CN_Loss	CAST/Ei	1
EN	ENSMUST00000052440	Deletion	CAST/Ei	1, 2
EN	ENSMUST00000077420	Deletion	CAST/Ei	1
EN	ENSMUST00000079363	Deletion	CAST/Ei	1
EN	ENSMUST00000086423	Deletion	CAST/Ei	1
ENSMUSG00000052388	ENSMUST00000064223	CN_Gain	A/J	1
ENSMUSG00000052388	ENSMUST00000064223	CN_Gain	CAST/Ei	1
ENSMUSG00000054148	ENSMUST00000066999	CN_Gain	A/J	1
ENSMUSG00000054148	ENSMUST00000066999	CN_Gain	CAST/Ei	1
ENSMUSG00000060087	ENSMUST00000077584	Deletion	A/J	1, 2
Fndc1	ENSMUST00000097425	CN_Loss	CAST/Ei	1, 2, 3, 4, 5, 6, 7, 8, 9, 10, 11, 12, 13, 14, 15
Galnt14	ENSMUST00000024858	Deletion	CAST/Ei	15
Gfer	ENSMUST00000046839	Deletion	A/J	3
Gfer	ENSMUST00000046839	Deletion	CAST/Ei	3
Glo1	ENSMUST00000024823	CN_Gain	A/J	1, 2, 3, 4, 5, 6
Glo1	ENSMUST00000024823	CN_Gain	CAST/Ei	1, 2, 3, 4, 5, 6
Glp1r	ENSMUST00000114574	CN_Gain	A/J	1, 2, 3, 4, 5
H2-Bl	ENSMUST00000025333	CN_Gain	A/J	1, 2, 3, 4, 5, 6
H2-Bl	ENSMUST00000025333	CN_Gain	CAST/Ei	1, 2, 3, 4, 5, 6
H2-D1	ENSMUST00000078966	CN_Gain	A/J	1, 2, 3, 4, 5, 6, 7
H2-D1	ENSMUST00000087173	CN_Gain	A/J	1, 2, 3, 4, 5, 6, 7, 8
H2-D1	ENSMUST00000078966	CN_Gain	CAST/Ei	1, 2, 3, 4, 5, 6, 7
H2-D1	ENSMUST00000087173	CN_Gain	CAST/Ei	1, 2, 3, 4, 5, 6, 7, 8
H2-DMb2	ENSMUST00000114232	CN_Gain	A/J	1, 2, 3, 4, 5, 6
H2-K1	ENSMUST00000114311	CN_Gain	A/J	1, 2, 3, 4, 5, 6, 7
H2-K1	ENSMUST00000025181	CN_Gain	A/J	1, 2, 3, 4, 5, 6, 7, 8
H2-K1	ENSMUST00000087189	CN_Gain	A/J	1, 2, 3, 4, 5, 6, 7, 8, 9
H2-K1	ENSMUST00000046131	CN_Gain	A/J	1, 2, 3, 4, 5, 6, 7
H2-K1	ENSMUST00000114311	CN_Gain	CAST/Ei	1, 2, 3, 4, 5, 6, 7
H2-K1	ENSMUST00000025181	CN_Gain	CAST/Ei	1, 2, 3, 4, 5, 6, 7, 8
H2-K1	ENSMUST00000087189	CN_Gain	CAST/Ei	1, 2, 3, 4, 5, 6, 7, 8, 9
H2-K1	ENSMUST00000046131	CN_Gain	CAST/Ei	1, 2, 3, 4, 5, 6, 7
H2-M10.5	ENSMUST00000041531	CN_Gain	A/J	1
H2-M10.6	ENSMUST00000041398	CN_Gain	CAST/Ei	1, 2
H2-Q1	ENSMUST00000074806	CN_Gain	A/J	1, 2, 3, 4, 5, 6, 7
H2-Q1	ENSMUST00000073208	CN_Gain	A/J	1, 2, 3, 4, 5, 6, 7, 8
H2-Q1	ENSMUST00000105041	CN_Gain	A/J	1, 2, 3
H2-Q1	ENSMUST00000113887	CN_Loss	A/J	6, 7
H2-Q1	ENSMUST00000078205	CN_Loss	A/J	5, 6, 7, 8
H2-Q1	ENSMUST00000081435	CN_Loss	A/J	5, 6
H2-Q1	ENSMUST00000074806	CN_Gain	CAST/Ei	1, 2, 3, 4, 5, 6, 7
H2-Q1	ENSMUST00000078205	CN_Gain	CAST/Ei	1, 2, 3
H2-Q1	ENSMUST00000081435	CN_Gain	CAST/Ei	1, 2, 3
H2-Q1	ENSMUST00000113887	CN_Gain	CAST/Ei	1, 2, 3, 4
H2-Q1	ENSMUST00000073208	CN_Gain	CAST/Ei	4, 5, 6, 7, 8
H2-Q1	ENSMUST00000105041	CN_Gain	CAST/Ei	2
H2-Q1	ENSMUST00000113887	CN_Loss	CAST/Ei	6, 7
H2-Q1	ENSMUST00000078205	CN_Loss	CAST/Ei	5, 6, 7, 8
H2-Q1	ENSMUST00000081435	CN_Loss	CAST/Ei	5, 6
H2-Q10	ENSMUST00000068291	CN_Gain	A/J	1, 2, 3
H2-Q10	ENSMUST00000056774	CN_Gain	A/J	1, 2, 3, 4
H2-Q10	ENSMUST00000040279	CN_Gain	A/J	1, 2, 3
H2-Q10	ENSMUST00000068291	CN_Gain	CAST/Ei	1, 2, 3
H2-Q10	ENSMUST00000056774	CN_Gain	CAST/Ei	1, 2, 3, 4
H2-Q10	ENSMUST00000040279	CN_Gain	CAST/Ei	1, 2, 3
H2-Q2	ENSMUST00000040240	CN_Gain	A/J	1, 2, 3, 4, 5, 6
H2-Q7	ENSMUST00000071951	CN_Gain	A/J	7
H2-Q7	ENSMUST00000076256	CN_Gain	A/J	7, 8
H2-T10	ENSMUST00000074201	CN_Loss	A/J	1, 2, 3, 4, 5, 6, 7, 8, 9, 10
H2-T18	ENSMUST00000102675	CN_Gain	A/J	1, 2, 3, 4, 5, 6
H2-T18	ENSMUST00000113714	CN_Gain	A/J	1, 2, 3, 4
H2-T18	ENSMUST00000095300	CN_Gain	A/J	1, 2, 3, 4
H2-T18	ENSMUST00000025312	CN_Gain	A/J	1, 2, 3, 4, 5, 6
H2-T18	ENSMUST00000097329	CN_Gain	A/J	1, 2
H2-T18	ENSMUST00000102675	CN_Gain	CAST/Ei	1, 2, 3, 4, 5, 6
H2-T18	ENSMUST00000113714	CN_Gain	CAST/Ei	1, 2, 3, 4
H2-T18	ENSMUST00000095300	CN_Gain	CAST/Ei	1, 2, 3, 4
H2-T18	ENSMUST00000025312	CN_Gain	CAST/Ei	1, 2, 3, 4, 5, 6
H2-T18	ENSMUST00000097329	CN_Gain	CAST/Ei	1, 2
H2-T9	ENSMUST00000077960	CN_Loss	A/J	1, 2, 3, 4, 5, 6, 7, 8, 9, 10
H2-T9	ENSMUST00000058801	CN_Loss	A/J	1, 2, 3, 4, 5, 6, 7, 8, 9
H2-T9	ENSMUST00000080015	CN_Loss	A/J	1, 2, 3, 4, 5, 6, 7, 8, 9
Lemd2	ENSMUST00000055117	CN_Gain	CAST/Ei	1
MGI:1351488	ENSMUST00000059824	CN_Gain	CAST/Ei	1
MGI:1919786	ENSMUST00000036370	CN_Loss	CAST/Ei	1, 2, 3, 4, 5, 6, 7, 8, 9, 10
MGI:2147116	ENSMUST00000115767	CN_Gain	CAST/Ei	1, 2, 3, 4, 5, 6, 7, 8, 9
MGI:2147116	ENSMUST00000115772	CN_Gain	CAST/Ei	1, 2, 3, 4, 5, 6, 7, 8, 9
MGI:2147116	ENSMUST00000115769	CN_Gain	CAST/Ei	1, 2, 3, 4, 5, 6, 7, 8, 9
mmu-mir-692-1	ENSMUST00000102263	Deletion	A/J	1
mmu-mir-692-1	ENSMUST00000102263	Deletion	CAST/Ei	1
mmu-mir-715	ENSMUST00000102050	CN_Gain	A/J	1
Mocs1	ENSMUST00000024797	CN_Loss	A/J	5, 6, 7, 8
NM_001025208.1	ENSMUST00000064686	CN_Gain	A/J	1, 2, 3, 4, 5, 6, 7, 8, 9
NM_001025208.1	ENSMUST00000064686	CN_Gain	CAST/Ei	1, 2, 3, 4, 5, 6, 7, 8, 9
Nme4	ENSMUST00000025007	CN_Gain	CAST/Ei	1, 2, 3, 4
NP_001013815.1	ENSMUST00000067372	CN_Gain	CAST/Ei	1
NP_001071101.1	ENSMUST00000115428	CN_Loss	A/J	1, 2, 3, 4
NP_001071101.1	ENSMUST00000075966	CN_Loss	A/J	1, 2, 3
NP_001071101.1	ENSMUST00000115428	CN_Gain	CAST/Ei	1, 2, 3, 4
NP_001071101.1	ENSMUST00000075966	CN_Gain	CAST/Ei	1, 2, 3
NP_001098013.1	ENSMUST00000116663	CN_Gain	CAST/Ei	1, 2, 3, 4
Olfr55	ENSMUST00000112168	CN_Loss	A/J	1
Olfr55	ENSMUST00000112168	Deletion	CAST/Ei	1
OTTMUSG00000020237	ENSMUST00000097346	CN_Gain	A/J	1, 2, 3, 4, 5, 6, 7, 8, 9
OTTMUSG00000020237	ENSMUST00000097346	CN_Gain	CAST/Ei	1, 2, 3, 4, 5, 6, 7, 8, 9
Phf10	ENSMUST00000115639	CN_Gain	A/J	1
Phf10	ENSMUST00000115639	CN_Gain	CAST/Ei	1
Pot1b	ENSMUST00000086876	CN_Loss	A/J	14, 15
Prss28	ENSMUST00000015267	Deletion	A/J	2, 3, 4, 5, 6
Q0WXH7_MOUSE	ENSMUST00000113886	CN_Gain	CAST/Ei	1, 2, 3
Q99N48-5	ENSMUST00000115768	CN_Gain	CAST/Ei	1, 2, 3, 4
Q9DAS3_MOUSE	ENSMUST00000115764	CN_Gain	CAST/Ei	1, 2, 3, 4, 5
Q9DAS3_MOUSE	ENSMUST00000115770	CN_Gain	CAST/Ei	1, 2, 3, 4, 5
Ring1	ENSMUST00000025183	CN_Loss	A/J	5, 6, 7
Rpl35a	ENSMUST00000087940	Deletion	A/J	1
Rpl35a	ENSMUST00000087940	Deletion	CAST/Ei	1
Rps18	ENSMUST00000008812	CN_Gain	CAST/Ei	1, 2
Rshl2a	ENSMUST00000097423	CN_Loss	CAST/Ei	1, 2
Rsph1	ENSMUST00000024832	CN_Gain	CAST/Ei	1, 2, 3, 4, 5, 6, 7, 8, 9
Rsph1	ENSMUST00000097354	CN_Gain	CAST/Ei	1, 2, 3, 4, 5, 6, 7, 8
Slc37a1	ENSMUST00000114536	CN_Gain	CAST/Ei	1, 2, 3
Smchd1	ENSMUST00000024850	CN_Loss	CAST/Ei	7, 8, 9, 10, 11
Smok2a	ENSMUST00000080647	CN_Gain	CAST/Ei	3
Smok4a	ENSMUST00000115649	CN_Gain	CAST/Ei	1
SNORD83	ENSMUST00000083339	CN_Gain	A/J	1
SNORD83	ENSMUST00000083339	CN_Gain	CAST/Ei	1
Snx9	ENSMUST00000002436	CN_Loss	CAST/Ei	3, 4, 5, 6, 7, 8, 9, 10, 11, 12, 13, 14, 15, 16, 17
Sult1c1	ENSMUST00000024738	CN_Loss	CAST/Ei	1, 2, 3, 4, 5, 6, 7, 8
Sytl3	ENSMUST00000080509	CN_Gain	A/J	1, 2, 3, 4
Sytl3	ENSMUST00000097430	CN_Gain	A/J	7, 8, 9
Sytl3	ENSMUST00000115761	CN_Gain	A/J	6, 7, 8
Sytl3	ENSMUST00000115760	CN_Gain	A/J	6, 7, 8
Sytl3	ENSMUST00000115762	CN_Gain	A/J	6, 7, 8
Sytl3	ENSMUST00000075075	CN_Gain	A/J	8, 9, 10
Sytl3	ENSMUST00000080509	CN_Gain	CAST/Ei	1, 2, 3, 4
Sytl3	ENSMUST00000097430	CN_Gain	CAST/Ei	1, 2, 7, 8, 9
Sytl3	ENSMUST00000115761	CN_Gain	CAST/Ei	1, 6, 7, 8
Sytl3	ENSMUST00000115760	CN_Gain	CAST/Ei	1, 6, 7, 8
Sytl3	ENSMUST00000115762	CN_Gain	CAST/Ei	1, 2, 6, 7, 8
Sytl3	ENSMUST00000115763	CN_Gain	CAST/Ei	1, 2, 3
Sytl3	ENSMUST00000075075	CN_Gain	CAST/Ei	1, 2, 3, 8, 9, 10
Tbc1d24	ENSMUST00000040474	Deletion	A/J	9
Tbc1d24	ENSMUST00000040474	Deletion	CAST/Ei	9
Tbc1d24	ENSMUST00000097376	Deletion	CAST/Ei	10
Tcte3	ENSMUST00000097399	CN_Gain	A/J	1, 2, 3, 4
Tcte3	ENSMUST00000040746	CN_Gain	A/J	1, 2, 3, 4
Tcte3	ENSMUST00000097400	CN_Gain	A/J	1, 2, 3, 4
Tcte3	ENSMUST00000115635	CN_Gain	A/J	1, 2, 3
Tcte3	ENSMUST00000097398	CN_Gain	A/J	1, 2, 3
Tcte3	ENSMUST00000073074	CN_Gain	A/J	1, 2, 3
Tcte3	ENSMUST00000097399	CN_Gain	CAST/Ei	1, 2, 3, 4
Tcte3	ENSMUST00000040746	CN_Gain	CAST/Ei	1, 2, 3, 4
Tcte3	ENSMUST00000097400	CN_Gain	CAST/Ei	1, 2, 3, 4
Tcte3	ENSMUST00000115635	CN_Gain	CAST/Ei	1, 2, 3
Tcte3	ENSMUST00000097398	CN_Gain	CAST/Ei	1, 2, 3
Tcte3	ENSMUST00000073074	CN_Gain	CAST/Ei	1, 2, 3
Tff1	ENSMUST00000024831	CN_Loss	A/J	1, 2, 3
Tff1	ENSMUST00000024831	CN_Loss	CAST/Ei	1, 2, 3
Tff2	ENSMUST00000024826	CN_Loss	A/J	1, 2
Tff2	ENSMUST00000024826	CN_Loss	CAST/Ei	1, 2
Tmem181	ENSMUST00000031589	CN_Gain	CAST/Ei	1, 2, 3, 4, 5, 6, 7, 8, 9, 10, 11, 12, 13, 14, 15, 16, 17
Tmem181	ENSMUST00000088940	CN_Gain	CAST/Ei	1, 2, 3, 4, 5, 6, 7, 8, 9, 10, 11, 12, 13, 14, 15, 16, 17
Tmprss3	ENSMUST00000024833	CN_Loss	A/J	12
Tmprss3	ENSMUST00000114549	CN_Loss	A/J	13
Tmprss3	ENSMUST00000024833	CN_Loss	CAST/Ei	12
Tmprss3	ENSMUST00000114549	CN_Loss	CAST/Ei	13
Tulp4	ENSMUST00000115775	CN_Gain	A/J	10, 11, 12, 13, 14
Tulp4	ENSMUST00000039655	CN_Gain	A/J	10, 11, 12, 13, 14
Tulp4	ENSMUST00000115775	CN_Gain	CAST/Ei	10, 11, 12
Tulp4	ENSMUST00000039655	CN_Gain	CAST/Ei	10, 11, 12
Tulp4	ENSMUST00000039655	CN_Loss	CAST/Ei	13
Tulp4	ENSMUST00000115775	CN_Loss	CAST/Ei	13
U6	ENSMUST00000104572	CN_Gain	A/J	1
U6	ENSMUST00000102026	Deletion	A/J	1
U6	ENSMUST00000104572	CN_Gain	CAST/Ei	1
V1rf2	ENSMUST00000060603	CN_Gain	A/J	1, 2
V1rf3	ENSMUST00000077301	Deletion	CAST/Ei	1
Vmn2r111	ENSMUST00000092491	CN_Gain	A/J	1, 2, 3
Vmn2r111	ENSMUST00000092491	CN_Gain	CAST/Ei	1, 2
Vmn2r112	ENSMUST00000097381	CN_Gain	A/J	1, 2, 3
Vmn2r112	ENSMUST00000097381	CN_Gain	CAST/Ei	1, 2, 3
Vps52	ENSMUST00000114330	CN_Gain	A/J	16, 17, 18, 19, 20
Vps52	ENSMUST00000025178	CN_Gain	A/J	17, 18, 19, 20
Vps52	ENSMUST00000114330	CN_Gain	CAST/Ei	1, 2, 3, 4, 5, 6, 7, 8, 9, 10, 11, 12, 13, 14, 15, 16, 17, 18, 19, 20
Vps52	ENSMUST00000025178	CN_Gain	CAST/Ei	1, 2, 3, 4, 5, 6, 7, 8, 9, 10, 11, 12, 13, 14, 15, 16, 17, 18, 19, 20
Wiz	ENSMUST00000087699	Deletion	A/J	4
Zfp97	ENSMUST00000115583	CN_Gain	A/J	1, 2
Zfp97	ENSMUST00000074584	CN_Gain	A/J	1, 2, 3
Zfp97	ENSMUST00000115583	CN_Gain	CAST/Ei	1, 2
Zfp97	ENSMUST00000074584	CN_Gain	CAST/Ei	1, 2, 3
